# Supplementary material for: The Complexity and Dynamics of the Tissue Glycoproteome Associated With Prostate Cancer Progression
Source: Mol Cell Proteomics. 2021 Jan 5;20:100026. doi: 10.1074/mcp.RA120.002320 (PMC8010466; doi:10.1074/mcp.RA120.002320)
Supplement: MCPRO_MCP/2020/002320_7.xlsx [file mmc2.xlsx]

## Sheet: Table SA
Supplemental Table SA Clinical information of the patients included in the study
Patient ID	Age	PSA (ng/ml)	Diagnosis	Stage	Total fragments	Positive fragments	Prostate volume	Gleason_1	Gleason_2	Gleason_total	ISUP	Tumor volume
25	62	7.8	PCa	T1c	4	2	35	3	3	6	1	3.8
200	68	22.2	PCa	T3a	6	1	30	3	3	6	1	5.3
235	54	10.4	PCa	T2b	6	3	30	3	3	6	1	1.2
312	60	11.2	PCa	T1c	8	2	35	3	3	6	1	8.4
1325	52	3.6	PCa	T1c	17	2	20	3	3	6	1	12
1387	52	4	PCa	T1c	13	4		3	3	6	1	25
1392	59	3.15	PCa	T1c	23	5	40	3	3	6	1	4.8
1422	59	2.6	PCa	T2c	12	3		3	3	6	1	29
1492	64	2.8	PCa	T2a	14	3	37.1429	3	3	6	1	5.2
1625	67	8.4	PCa	T1c	12	4	60	3	3	6	1	6
204	67	5.8	PCa	T2b			40	3	4	7	2	10
215	72	25	PCa	T1c	6	2	30	3	4	7	2	26
1374	50	3.9	PCa	T1c	18	7	30	3	4	7	2	5.2
1423	72	6	PCa	T2b	14	2	110	3	4	7	2	3.3
1431	63	5	PCa	T1c	12	5	40	3	4	7	2	12.4
1511	68	3.7	PCa	T1c	19	2	35.5556	3	4	7	2	3.2
1547	58	6.5	PCa	T1c	14	5	39.0909	3	4	7	2	4.3
1600	68	7.9	PCa	T1c	12	2	60	3	4	7	2	12
1689	66	3	PCa	T1c	18	3	24.1667	3	4	7	2	2.9
1706	57	3.9	PCa	T1c	12	7	63.6364	3	4	7	2	7
1419	79	8.6	PCa	T1c	16	3	55	4	3	7	3	4.4
1485	55	13	PCa	T1c	14	8	31.1111	4	3	7	3	11.2
1488	70	8.8	PCa	T2c	14	6	44.0909	4	3	7	3	9.7
1534	64	6.4	PCa	T1c	12	4	37.5	4	3	7	3	6
1557	66	12.6	PCa	T1c	8	7	50	4	3	7	3	16.5
1564	62	4.09	PCa	T2b	14	5	41.1765	4	3	7	3	7
1592	70	8.9	PCa	T1c	14	3	52	4	3	7	3	5.2
1597	62	4.1	PCa	T1c	15	13	21.0714	4	3	7	3	5.9
1632	55	14	PCa	T2a	12	8	50	4	3	7	3	19
1691	48	5.4	PCa	T2a	12	4		4	3	7	3	18
160	71	18	PCa	T2b	7	4	40	4	4	8	4	23
257	69	7.53	PCa	T2b	8	5	30	4	4	8	4	1.3
262	56	10.2	PCa	T2c	8	6	40	4	4	8	4	20
1527	50	24.9	PCa	T2c	12	12	29.0323	4	4	8	4	18
1537	66	5.4	PCa	T2c	14	7	66.6667	4	4	8	4	10
1541	75	9	PCa	T2b	14	3	80	4	4	8	4	7.2
1548	60	34	PCa	T2b	12	8	25	4	4	8	4	8
1567	66	5.7	PCa	T1c	14	4	46.25	4	4	8	4	7.4
1617	63	12.4	PCa	T1c	15	6	116.667	4	4	8	4	7
1635	63	8.6	PCa	T1c	13	7	46.1111	4	4	8	4	8.3
128	60	8	PCa	T2c	10	10	25	5	5	10	5	44
214	68	15.2	PCa	T2b	7	5	40	4	5	9	5	7
220	56	21.4	PCa	T2c			30	5	5	10	5	21
227	59	17	PCa	T2c	8	8	50	5	5	10	5	20.7
1389	66	6.06	PCa	T2c	16	16				9	5	100
1491	65	11	PCa	T2a	12	8	55.8824	4	5	9	5	19
1519	70	3.6	PCa	T3c	20	10	96.9466	5	4	9	5	12.7
1545	73	3.95	PCa	T2c	15	8	40	4	5	9	5	7.2
1589	58	6.6	PCa	T1c	12	3	40	4	5	9	5	6.4
1643	65	5.9	PCa	T1c	14	5	25	4	5	9	5	5
H359	3.5	74	BPH
H364	10.2	51	BPH
H381	6.9	69	BPH
H390	4.4	63	BPH
H391	2.3	60	BPH

## Sheet: Table SB
Supplementary Table SB
Overview of the raw files and search parameters. Samples are named by letters (H = BPH, A = PCa Grade 1, B = PCa Grade 2, C = PCa Grade 3, D = PCa Grade 4, E = PCa Grade 5) and numbers indicate the biological replicate.
Dataset	Supplementary Table	Raw file name	Sample name	Experimental description	Spectral level(s) used for i) identification and ii) quantification	Search engine(s) used for i) identification and ii) quantitation	Protein search space	N-glycan search space	Protease specificity (tryptic, semi-tryptic (N- or O-ragged), non-specific)	Missed cleavages allowed in search	Fixed modification(s)	Variable modification(s) other than glycans and their target amino acids	Maximum glycans per peptide allowed in search	Maximum other variable modifications allowed per peptide	Mass tolerance (precursor/product ion, ppm or Da)	Use of decoy and/or contaminant protein database to establish peptide/protein FDR	Brief description of how/if the search engine output was filtered
N-glycome	Table S1	RS_A1_061017	A1	Released and reduced N-glycans analyzed by PGC-LC-ion trap MS/MS	i) MS and CID-MS/MS, ii) MS	i) Glycomod; ii) Sklyine 19.1.0.193	NA	Reduced oligosaccharides, Enabled: Hexose, HexNAc, Deoxyhexose, NeuAc and NeuGc, compositions reported in GlyConnect	NA	NA	NA	NA	NA	NA	0.5 Da	NA	The glycan compositions were mannually inspected for correct monoisotopic peak, presence of MS2 and consistency in the retention time across files.
		RS_A2_061017	A2
		RS_A3_061017	A3
		RS_A4_061017	A4
		RS_A5_061017	A5
		RS_A6_061017	A6
		RS_A7_061017	A7
		RS_A8_061017	A8
		RS_A9_061017	A9
		RS_A10_061017	A10
		RS_B1_061017	B1
		RS_B2_061017	B2
		RS_B3_061017	B3
		RS_B4_061017	B4
		RS_B5_061017	B5
		RS_B6_061017	B6
		RS_B7_061017	B7
		RS_B8_061017	B8
		RS_B9_061017	B9
		RS_B10_061017	B10
		RS_C1_061017	C1
		RS_C2_061017	C2
		RS_C3_061017	C3
		RS_C4_061017	C4
		RS_C5_061017	C5
		RS_C6_061017	C6
		RS_C7_061017	C7
		RS_C8_061017	C8
		RS_C9_061017	C9
		RS_C10_061017	C10
		RS_D1_061017	D1
		RS_D2_061017	D2
		RS_D3_061017	D3
		RS_D4_061017	D4
		RS_D5_061017	D5
		RS_D6_061017	D6
		RS_D7_061017	D7
		RS_D8_061017	D8
		RS_D9_061017	D9
		RS_D10_061017	D10
		RS_E1_061017	E1
		RS_E2_061017	E2
		RS_E3_061017	E3
		RS_E4_061017	E4
		RS_E5_061017	E5
		RS_E6_061017	E6
		RS_E7_061017	E7
		RS_E8_061017	E8
		RS_E9_061017	E9
		RS_E10_061017	E10
		RS_H1_061017	H1
		RS_H2_061017	H2
		RS_H3_061017	H3
		RS_H4_061017	H4
		RS_H5_061017	H5
O-glycome	Table S2	RK_A1_OG_081217	A1	Released and reduced O-glycans analyzed by PGC-LC-ion trap MS/MS	i) MS and CID-MS/MS, ii) MS	i) Glycomod; ii) Sklyine 19.1.0.193	NA	Reduced oligosaccharides, Enabled: Hexose, HexNAc, Deoxyhexose, NeuAc and NeuGc, compositions reported in GlyConnect	NA	NA	NA	NA	NA	NA	0.5 Da	NA	The glycan compositions were mannually inspected for correct monoisotopic peak, presence of MS2 and consistency in the retention time across files.
		RK_A2_OG_081217	A2
		RK_A3_OG_081217	A3
		RK_A4_OG_081217	A4
		RK_A5_OG_081217	A5
		RK_A6_OG_081217	A6
		RK_A7_OG_081217	A7
		RK_A8_OG_081217	A8
		RK_A9_OG_081217	A9
		RK_A10_OG_081217	A10
		RK_B1_OG_081217	B1
		RK_B2_OG_081217	B2
		RK_B3_OG_081217	B3
		RK_B4_OG_081217	B4
		RK_B5_OG_081217	B5
		RK_B6_OG_081217	B6
		RK_B7_OG_081217	B7
		RK_B8_OG_081217	B8
		RK_B9_OG_081217	B9
		RK_B10_OG_081217	B10
		RK_C1_OG_081217	C1
		RK_C2_OG_081217	C2
		RK_C3_OG_081217	C3
		RK_C4_OG_081217	C4
		RK_C5_OG_081217	C5
		RK_C6_OG_081217	C6
		RK_C7_OG_081217	C7
		RK_C8_OG_081217	C8
		RK_C9_OG_081217	C9
		RK_C10_OG_081217	C10
		RK_D1_OG_081217	D1
		RK_D2_OG_081217	D2
		RK_D3_OG_081217	D3
		RK_D4_OG_081217	D4
		RK_D5_OG_081217	D5
		RK_D6_OG_081217	D6
		RK_D7_OG_081217	D7
		RK_D8_OG_081217	D8
		RK_D9_OG_081217	D9
		RK_D10_OG_081217	D10
		RK_E1_OG_081217	E1
		RK_E2_OG_081217	E2
		RK_E3_OG_081217	E3
		RK_E4_OG_081217	E4
		RK_E5_OG_081217	E5
		RK_E6_OG_081217	E6
		RK_E7_OG_081217	E7
		RK_E8_OG_081217	E8
		RK_E9_OG_081217	E9
		RK_E10_OG_081217	E10
		RK_H1_OG_081217	H1
		RK_H2_OG_081217	H2
		RK_H3_OG_081217	H3
		RK_H4_OG_081217	H4
		RK_H5_OG_081217	H5
Intact N-glycopeptide	Table S3	RK_050519_TMTI1_1	Channel 126: Pool; Channel 127N: H1; Channel 127C: A1; Channel 128N: B1; Channel 128C: C1; Channel 129N: D1; Channel 129C: E1; Channel 130N: A8; Channel 130C:B10; Channel 131: D8	TMT10plex labelled Intact glycopeptide (10% ACN eluate from ZIC-HILIC) analyzed by reversed phase C18- LC orbitrap MS/MS	i and ii) HCD-MS/MS	i) Byonic 2.16.11; ii) Proteome discoverer 2.2	Entire human proteome, reviewed UniProtKB database (20,303 entries, download April 2018)	309 N-glycan compositions (pre-set option in Byonic) + manually added paucimannose M3F	Tryptic	2	Carbamidomethylation (+57.021464@C), TMT6plex (+229.162932@K and @N-term)	Oxidation (+15.994915@M)	1	2	10 ppm / 20 ppm	Decoy and default contaminant database in Byonic was used	Only glycopeptides identified with high score ID were considered (PEP 2D scores < 0.001). Glycopeptides identified with a lower confidence, in the reverse database and contaminant database were excluded.
		RK_050519_TMTI1_2	Channel 126: Pool; Channel 127N: H1; Channel 127C: A1; Channel 128N: B1; Channel 128C: C1; Channel 129N: D1; Channel 129C: E1; Channel 130N: A8; Channel 130C:B10; Channel 131: D8	TMT10plex labelled Intact glycopeptide (20% ACN eluate from ZIC-HILIC) analyzed by reversed phase C18- LC orbitrap MS/MS
		RK_050519_TMTI1_3	Channel 126: Pool; Channel 127N: H1; Channel 127C: A1; Channel 128N: B1; Channel 128C: C1; Channel 129N: D1; Channel 129C: E1; Channel 130N: A8; Channel 130C:B10; Channel 131: D8	TMT10plex labelled Intact glycopeptide (60% ACN eluate from ZIC-HILIC) analyzed by reversed phase C18- LC orbitrap MS/MS
		RK_250418_TMT_I1	Channel 126: Pool; Channel 127N: H1; Channel 127C: A1; Channel 128N: B1; Channel 128C: C1; Channel 129N: D1; Channel 129C: E1; Channel 130N: A8; Channel 130C:B10; Channel 131: D8	TMT10plex labelled Intact glycopeptide (No high pH fractionation from ZIC-HILIC) analyzed by reversed phase C18- LC orbitrap MS/MS
		RK_050519_TMTI2_1	Channel 126: Pool; Channel 127N: H2; Channel 127C: A2; Channel 128N: B2; Channel 128C: C2; Channel 129N: D2; Channel 129C: E2; Channel 130N: A9; Channel 130C:C7; Channel 131: D9	TMT10plex labelled Intact glycopeptide (10% ACN eluate from ZIC-HILIC) analyzed by reversed phase C18- LC orbitrap MS/MS
		RK_050519_TMTI2_2	Channel 126: Pool; Channel 127N: H2; Channel 127C: A2; Channel 128N: B2; Channel 128C: C2; Channel 129N: D2; Channel 129C: E2; Channel 130N: A9; Channel 130C:C7; Channel 131: D9	TMT10plex labelled Intact glycopeptide (20% ACN eluate from ZIC-HILIC) analyzed by reversed phase C18- LC orbitrap MS/MS
		RK_050519_TMTI2_3	Channel 126: Pool; Channel 127N: H2; Channel 127C: A2; Channel 128N: B2; Channel 128C: C2; Channel 129N: D2; Channel 129C: E2; Channel 130N: A9; Channel 130C:C7; Channel 131: D9	TMT10plex labelled Intact glycopeptide (60% ACN eluate from ZIC-HILIC) analyzed by reversed phase C18- LC orbitrap MS/MS
		RK_250418_TMT_I2	Channel 126: Pool; Channel 127N: H2; Channel 127C: A2; Channel 128N: B2; Channel 128C: C2; Channel 129N: D2; Channel 129C: E2; Channel 130N: A9; Channel 130C:C7; Channel 131: D9	TMT10plex labelled Intact glycopeptide (No high pH fractionation from ZIC-HILIC) analyzed by reversed phase C18- LC orbitrap MS/MS
		RK_050519_TMTI3_1	Channel 126: Pool; Channel 127N: H3; Channel 127C: A3; Channel 128N: B3; Channel 128C: C3; Channel 129N: D3; Channel 129C: E3; Channel 130N: A10; Channel 130C:C8; Channel 131: D10	TMT10plex labelled Intact glycopeptide (10% ACN eluate from ZIC-HILIC) analyzed by reversed phase C18- LC orbitrap MS/MS
		RK_050519_TMTI3_2	Channel 126: Pool; Channel 127N: H3; Channel 127C: A3; Channel 128N: B3; Channel 128C: C3; Channel 129N: D3; Channel 129C: E3; Channel 130N: A10; Channel 130C:C8; Channel 131: D10	TMT10plex labelled Intact glycopeptide (20% ACN eluate from ZIC-HILIC) analyzed by reversed phase C18- LC orbitrap MS/MS
		RK_050519_TMTI3_3	Channel 126: Pool; Channel 127N: H3; Channel 127C: A3; Channel 128N: B3; Channel 128C: C3; Channel 129N: D3; Channel 129C: E3; Channel 130N: A10; Channel 130C:C8; Channel 131: D10	TMT10plex labelled Intact glycopeptide (60% ACN eluate from ZIC-HILIC) analyzed by reversed phase C18- LC orbitrap MS/MS
		RK_250418_TMT_I3	Channel 126: Pool; Channel 127N: H3; Channel 127C: A3; Channel 128N: B3; Channel 128C: C3; Channel 129N: D3; Channel 129C: E3; Channel 130N: A10; Channel 130C:C8; Channel 131: D10	TMT10plex labelled Intact glycopeptide (No high pH fractionation from ZIC-HILIC) analyzed by reversed phase C18- LC orbitrap MS/MS
		RK_050519_TMTI4_1	Channel 126: Pool; Channel 127N: H4; Channel 127C: A4; Channel 128N: B4; Channel 128C: C4; Channel 129N: D4; Channel 129C: E4; Channel 130N: B7; Channel 130C:C9; Channel 131: E7	TMT10plex labelled Intact glycopeptide (10% ACN eluate from ZIC-HILIC) analyzed by reversed phase C18- LC orbitrap MS/MS
		RK_050519_TMTI4_2	Channel 126: Pool; Channel 127N: H4; Channel 127C: A4; Channel 128N: B4; Channel 128C: C4; Channel 129N: D4; Channel 129C: E4; Channel 130N: B7; Channel 130C:C9; Channel 131: E7	TMT10plex labelled Intact glycopeptide (20% ACN eluate from ZIC-HILIC) analyzed by reversed phase C18- LC orbitrap MS/MS
		RK_050519_TMTI4_3	Channel 126: Pool; Channel 127N: H4; Channel 127C: A4; Channel 128N: B4; Channel 128C: C4; Channel 129N: D4; Channel 129C: E4; Channel 130N: B7; Channel 130C:C9; Channel 131: E7	TMT10plex labelled Intact glycopeptide (60% ACN eluate from ZIC-HILIC) analyzed by reversed phase C18- LC orbitrap MS/MS
		RK_250418_TMT_I4	Channel 126: Pool; Channel 127N: H4; Channel 127C: A4; Channel 128N: B4; Channel 128C: C4; Channel 129N: D4; Channel 129C: E4; Channel 130N: B7; Channel 130C:C9; Channel 131: E7	TMT10plex labelled Intact glycopeptide (No high pH fractionation from ZIC-HILIC) analyzed by reversed phase C18- LC orbitrap MS/MS
		RK_050519_TMTI5_1	Channel 126: Pool; Channel 127N: H5; Channel 127C: A5; Channel 128N: B5; Channel 128C: C5; Channel 129N: D5; Channel 129C: E5; Channel 130N: B8; Channel 130C:C10; Channel 131: E8	TMT10plex labelled Intact glycopeptide (10% ACN eluate from ZIC-HILIC) analyzed by reversed phase C18- LC orbitrap MS/MS
		RK_050519_TMTI5_2	Channel 126: Pool; Channel 127N: H5; Channel 127C: A5; Channel 128N: B5; Channel 128C: C5; Channel 129N: D5; Channel 129C: E5; Channel 130N: B8; Channel 130C:C10; Channel 131: E8	TMT10plex labelled Intact glycopeptide (20% ACN eluate from ZIC-HILIC) analyzed by reversed phase C18- LC orbitrap MS/MS
		RK_050519_TMTI5_3	Channel 126: Pool; Channel 127N: H5; Channel 127C: A5; Channel 128N: B5; Channel 128C: C5; Channel 129N: D5; Channel 129C: E5; Channel 130N: B8; Channel 130C:C10; Channel 131: E8	TMT10plex labelled Intact glycopeptide (60% ACN eluate from ZIC-HILIC) analyzed by reversed phase C18- LC orbitrap MS/MS
		RK_250418_TMT_I5	Channel 126: Pool; Channel 127N: H5; Channel 127C: A5; Channel 128N: B5; Channel 128C: C5; Channel 129N: D5; Channel 129C: E5; Channel 130N: B8; Channel 130C:C10; Channel 131: E8	TMT10plex labelled Intact glycopeptide (No high pH fractionation from ZIC-HILIC) analyzed by reversed phase C18- LC orbitrap MS/MS
		RK_050519_TMTI6_1	Channel 126: Pool; Channel 127N: A6; Channel 127C: B6; Channel 128N: C6; Channel 128C: D6; Channel 129N: E6; Channel 129C: A7; Channel 130N: B9; Channel 130C: D7; Channel 131: E9	TMT10plex labelled Intact glycopeptide (10% ACN eluate from ZIC-HILIC) analyzed by reversed phase C18- LC orbitrap MS/MS
		RK_050519_TMTI6_2	Channel 126: Pool; Channel 127N: A6; Channel 127C: B6; Channel 128N: C6; Channel 128C: D6; Channel 129N: E6; Channel 129C: A7; Channel 130N: B9; Channel 130C: D7; Channel 131: E9	TMT10plex labelled Intact glycopeptide (20% ACN eluate from ZIC-HILIC) analyzed by reversed phase C18- LC orbitrap MS/MS
		RK_050519_TMTI6_3	Channel 126: Pool; Channel 127N: A6; Channel 127C: B6; Channel 128N: C6; Channel 128C: D6; Channel 129N: E6; Channel 129C: A7; Channel 130N: B9; Channel 130C: D7; Channel 131: E9	TMT10plex labelled Intact glycopeptide (60% ACN eluate from ZIC-HILIC) analyzed by reversed phase C18- LC orbitrap MS/MS
		RK_250418_TMT_I6	Channel 126: Pool; Channel 127N: A6; Channel 127C: B6; Channel 128N: C6; Channel 128C: D6; Channel 129N: E6; Channel 129C: A7; Channel 130N: B9; Channel 130C: D7; Channel 131: E9	TMT10plex labelled Intact glycopeptide (No high pH fractionation from ZIC-HILIC) analyzed by reversed phase C18- LC orbitrap MS/MS
Intact O-glycopeptide	Table S4	RK_250418_TMT_D1	Channel 126: Pool; Channel 127N: H1; Channel 127C: A1; Channel 128N: B1; Channel 128C: C1; Channel 129N: D1; Channel 129C: E1; Channel 130N: A8; Channel 130C:B10; Channel 131: D8		i and ii) HCD-MS/MS	i) Byonic 3.6.0; ii) Proteome discoverer 2.2	Entire human proteome, reviewed UniProtKB database (20,364 entries, download December 2019)	78 O-glycan composition	Tryptic	2	Carbamidomethylation (+57.021464@C), TMT6plex (+229.162932@K and @N-term)	Oxidation (+15.994915@M)	1	2	10 ppm / 20 ppm	Decoy and default contaminant database in Byonic was used	Only glycopeptides identified with high score ID were considered (PEP 2D scores < 0.001). Glycopeptides identified with a lower confidence, in the reverse database and contaminant database were excluded.
		RK_250418_TMT_D2	Channel 126: Pool; Channel 127N: H2; Channel 127C: A2; Channel 128N: B2; Channel 128C: C2; Channel 129N: D2; Channel 129C: E2; Channel 130N: A9; Channel 130C:C7; Channel 131: D9
		RK_250418_TMT_D3	Channel 126: Pool; Channel 127N: H3; Channel 127C: A3; Channel 128N: B3; Channel 128C: C3; Channel 129N: D3; Channel 129C: E3; Channel 130N: A10; Channel 130C:C8; Channel 131: D10
		RK_250418_TMT_D4	Channel 126: Pool; Channel 127N: H4; Channel 127C: A4; Channel 128N: B4; Channel 128C: C4; Channel 129N: D4; Channel 129C: E4; Channel 130N: B7; Channel 130C:C9; Channel 131: E7
		RK_250418_TMT_D5	Channel 126: Pool; Channel 127N: H5; Channel 127C: A5; Channel 128N: B5; Channel 128C: C5; Channel 129N: D5; Channel 129C: E5; Channel 130N: B8; Channel 130C:C10; Channel 131: E8
		RK_250418_TMT_D6	Channel 126: Pool; Channel 127N: A6; Channel 127C: B6; Channel 128N: C6; Channel 128C: D6; Channel 129N: E6; Channel 129C: A7; Channel 130N: B9; Channel 130C: D7; Channel 131: E9
De-N-glycopeptide	Table S5	RK_050519_TMTD1_1	Channel 126: Pool; Channel 127N: H1; Channel 127C: A1; Channel 128N: B1; Channel 128C: C1; Channel 129N: D1; Channel 129C: E1; Channel 130N: A8; Channel 130C:B10; Channel 131: D8	TMT10plex labelled de-N-glycopeptide (10% ACN eluate from ZIC-HILIC) analyzed by reversed phase C18- LC orbitrap MS/MS	i and ii) HCD-MS/MS	i and ii) MaxQuant 1.6.0.1	Entire human proteome, reviewed UniProtKB database (20,303 entries, download April 2018)	NA	Tryptic	2	Carbamidomethylation (+57.021464@C), TMT6plex (+229.162932@K and @N-term)	Oxidation (+15.994915@M), Deamidation (+0.984015@N and @Q)	NA	5	4.5 ppm / 20 ppm	Decoy and default contaminant database in MaxQuant was used	Peptides contantaining deamidation site within the motif NxSTC, where x≠P
		RK_050519_TMTD1_2	Channel 126: Pool; Channel 127N: H1; Channel 127C: A1; Channel 128N: B1; Channel 128C: C1; Channel 129N: D1; Channel 129C: E1; Channel 130N: A8; Channel 130C:B10; Channel 131: D8	TMT10plex labelled de-N-glycopeptide (20% ACN eluate from ZIC-HILIC) analyzed by reversed phase C18- LC orbitrap MS/MS
		RK_050519_TMTD1_3	Channel 126: Pool; Channel 127N: H1; Channel 127C: A1; Channel 128N: B1; Channel 128C: C1; Channel 129N: D1; Channel 129C: E1; Channel 130N: A8; Channel 130C:B10; Channel 131: D8	TMT10plex labelled de-N-glycopeptide (60% ACN eluate from ZIC-HILIC) analyzed by reversed phase C18- LC orbitrap MS/MS
		RK_250418_TMT_D1	Channel 126: Pool; Channel 127N: H1; Channel 127C: A1; Channel 128N: B1; Channel 128C: C1; Channel 129N: D1; Channel 129C: E1; Channel 130N: A8; Channel 130C:B10; Channel 131: D8	TMT10plex labelled de-N-glycopeptide (No high pH fractionation from ZIC-HILIC) analyzed by reversed phase C18- LC orbitrap MS/MS
		RK_050519_TMTD2_1	Channel 126: Pool; Channel 127N: H2; Channel 127C: A2; Channel 128N: B2; Channel 128C: C2; Channel 129N: D2; Channel 129C: E2; Channel 130N: A9; Channel 130C:C7; Channel 131: D9	TMT10plex labelled de-N-glycopeptide (10% ACN eluate from ZIC-HILIC) analyzed by reversed phase C18- LC orbitrap MS/MS
		RK_050519_TMTD2_2	Channel 126: Pool; Channel 127N: H2; Channel 127C: A2; Channel 128N: B2; Channel 128C: C2; Channel 129N: D2; Channel 129C: E2; Channel 130N: A9; Channel 130C:C7; Channel 131: D9	TMT10plex labelled de-N-glycopeptide (20% ACN eluate from ZIC-HILIC) analyzed by reversed phase C18- LC orbitrap MS/MS
		RK_050519_TMTD2_3	Channel 126: Pool; Channel 127N: H2; Channel 127C: A2; Channel 128N: B2; Channel 128C: C2; Channel 129N: D2; Channel 129C: E2; Channel 130N: A9; Channel 130C:C7; Channel 131: D9	TMT10plex labelled de-N-glycopeptide (60% ACN eluate from ZIC-HILIC) analyzed by reversed phase C18- LC orbitrap MS/MS
		RK_250418_TMT_D2	Channel 126: Pool; Channel 127N: H2; Channel 127C: A2; Channel 128N: B2; Channel 128C: C2; Channel 129N: D2; Channel 129C: E2; Channel 130N: A9; Channel 130C:C7; Channel 131: D9	TMT10plex labelled de-N-glycopeptide (No high pH fractionation from ZIC-HILIC) analyzed by reversed phase C18- LC orbitrap MS/MS
		RK_050519_TMTD3_1	Channel 126: Pool; Channel 127N: H3; Channel 127C: A3; Channel 128N: B3; Channel 128C: C3; Channel 129N: D3; Channel 129C: E3; Channel 130N: A10; Channel 130C:C8; Channel 131: D10	TMT10plex labelled de-N-glycopeptide (10% ACN eluate from ZIC-HILIC) analyzed by reversed phase C18- LC orbitrap MS/MS
		RK_050519_TMTD3_2	Channel 126: Pool; Channel 127N: H3; Channel 127C: A3; Channel 128N: B3; Channel 128C: C3; Channel 129N: D3; Channel 129C: E3; Channel 130N: A10; Channel 130C:C8; Channel 131: D10	TMT10plex labelled de-N-glycopeptide (20% ACN eluate from ZIC-HILIC) analyzed by reversed phase C18- LC orbitrap MS/MS
		RK_050519_TMTD3_3	Channel 126: Pool; Channel 127N: H3; Channel 127C: A3; Channel 128N: B3; Channel 128C: C3; Channel 129N: D3; Channel 129C: E3; Channel 130N: A10; Channel 130C:C8; Channel 131: D10	TMT10plex labelled de-N-glycopeptide (60% ACN eluate from ZIC-HILIC) analyzed by reversed phase C18- LC orbitrap MS/MS
		RK_250418_TMT_D3	Channel 126: Pool; Channel 127N: H3; Channel 127C: A3; Channel 128N: B3; Channel 128C: C3; Channel 129N: D3; Channel 129C: E3; Channel 130N: A10; Channel 130C:C8; Channel 131: D10	TMT10plex labelled de-N-glycopeptide (No high pH fractionation from ZIC-HILIC) analyzed by reversed phase C18- LC orbitrap MS/MS
		RK_050519_TMTD4_1	Channel 126: Pool; Channel 127N: H4; Channel 127C: A4; Channel 128N: B4; Channel 128C: C4; Channel 129N: D4; Channel 129C: E4; Channel 130N: B7; Channel 130C:C9; Channel 131: E7	TMT10plex labelled de-N-glycopeptide (10% ACN eluate from ZIC-HILIC) analyzed by reversed phase C18- LC orbitrap MS/MS
		RK_050519_TMTD4_2	Channel 126: Pool; Channel 127N: H4; Channel 127C: A4; Channel 128N: B4; Channel 128C: C4; Channel 129N: D4; Channel 129C: E4; Channel 130N: B7; Channel 130C:C9; Channel 131: E7	TMT10plex labelled de-N-glycopeptide (20% ACN eluate from ZIC-HILIC) analyzed by reversed phase C18- LC orbitrap MS/MS
		RK_050519_TMTD4_3	Channel 126: Pool; Channel 127N: H4; Channel 127C: A4; Channel 128N: B4; Channel 128C: C4; Channel 129N: D4; Channel 129C: E4; Channel 130N: B7; Channel 130C:C9; Channel 131: E7	TMT10plex labelled de-N-glycopeptide (60% ACN eluate from ZIC-HILIC) analyzed by reversed phase C18- LC orbitrap MS/MS
		RK_250418_TMT_D4	Channel 126: Pool; Channel 127N: H4; Channel 127C: A4; Channel 128N: B4; Channel 128C: C4; Channel 129N: D4; Channel 129C: E4; Channel 130N: B7; Channel 130C:C9; Channel 131: E7	TMT10plex labelled de-N-glycopeptide (No high pH fractionation from ZIC-HILIC) analyzed by reversed phase C18- LC orbitrap MS/MS
		RK_050519_TMTD5_1	Channel 126: Pool; Channel 127N: H5; Channel 127C: A5; Channel 128N: B5; Channel 128C: C5; Channel 129N: D5; Channel 129C: E5; Channel 130N: B8; Channel 130C:C10; Channel 131: E8	TMT10plex labelled de-N-glycopeptide (10% ACN eluate from ZIC-HILIC) analyzed by reversed phase C18- LC orbitrap MS/MS
		RK_050519_TMTD5_2	Channel 126: Pool; Channel 127N: H5; Channel 127C: A5; Channel 128N: B5; Channel 128C: C5; Channel 129N: D5; Channel 129C: E5; Channel 130N: B8; Channel 130C:C10; Channel 131: E8	TMT10plex labelled de-N-glycopeptide (20% ACN eluate from ZIC-HILIC) analyzed by reversed phase C18- LC orbitrap MS/MS
		RK_050519_TMTD5_3	Channel 126: Pool; Channel 127N: H5; Channel 127C: A5; Channel 128N: B5; Channel 128C: C5; Channel 129N: D5; Channel 129C: E5; Channel 130N: B8; Channel 130C:C10; Channel 131: E8	TMT10plex labelled de-N-glycopeptide (60% ACN eluate from ZIC-HILIC) analyzed by reversed phase C18- LC orbitrap MS/MS
		RK_250418_TMT_D5	Channel 126: Pool; Channel 127N: H5; Channel 127C: A5; Channel 128N: B5; Channel 128C: C5; Channel 129N: D5; Channel 129C: E5; Channel 130N: B8; Channel 130C:C10; Channel 131: E8	TMT10plex labelled de-N-glycopeptide (No high pH fractionation from ZIC-HILIC) analyzed by reversed phase C18- LC orbitrap MS/MS
		RK_050519_TMTD6_1	Channel 126: Pool; Channel 127N: A6; Channel 127C: B6; Channel 128N: C6; Channel 128C: D6; Channel 129N: E6; Channel 129C: A7; Channel 130N: B9; Channel 130C: D7; Channel 131: E9	TMT10plex labelled de-N-glycopeptide (10% ACN eluate from ZIC-HILIC) analyzed by reversed phase C18- LC orbitrap MS/MS
		RK_050519_TMTD6_2	Channel 126: Pool; Channel 127N: A6; Channel 127C: B6; Channel 128N: C6; Channel 128C: D6; Channel 129N: E6; Channel 129C: A7; Channel 130N: B9; Channel 130C: D7; Channel 131: E9	TMT10plex labelled de-N-glycopeptide (20% ACN eluate from ZIC-HILIC) analyzed by reversed phase C18- LC orbitrap MS/MS
		RK_050519_TMTD6_3	Channel 126: Pool; Channel 127N: A6; Channel 127C: B6; Channel 128N: C6; Channel 128C: D6; Channel 129N: E6; Channel 129C: A7; Channel 130N: B9; Channel 130C: D7; Channel 131: E9	TMT10plex labelled de-N-glycopeptide (60% ACN eluate from ZIC-HILIC) analyzed by reversed phase C18- LC orbitrap MS/MS
		RK_250418_TMT_D6	Channel 126: Pool; Channel 127N: A6; Channel 127C: B6; Channel 128N: C6; Channel 128C: D6; Channel 129N: E6; Channel 129C: A7; Channel 130N: B9; Channel 130C: D7; Channel 131: E9	TMT10plex labelled de-N-glycopeptide (No high pH fractionation from ZIC-HILIC) analyzed by reversed phase C18- LC orbitrap MS/MS
Proteome	Table S6	RK_050519_TMTF1_1	Channel 126: Pool; Channel 127N: H1; Channel 127C: A1; Channel 128N: B1; Channel 128C: C1; Channel 129N: D1; Channel 129C: E1; Channel 130N: A8; Channel 130C:B10; Channel 131: D8	TMT10plex labelled peptide (10% ACN eluate) analyzed by reversed phase C18- LC orbitrap MS/MS	i and ii) HCD-MS/MS	i and ii) MaxQuant 1.6.0.1	Entire human proteome, reviewed UniProtKB database (20,303 entries, download April 2018)	NA	Tryptic	2	Carbamidomethylation (+57.021464@C), TMT6plex (+229.162932@K and @N-term)	Oxidation (+15.994915@M),Acetyl Protein N-term (+42.010564)	NA	5	4.5 ppm / 20 ppm	Decoy and default contaminant database in MaxQuant was used	PSM and Protein FDR < 0.01. No other post-search filtering was conducted.
		RK_050519_TMTF1_2	Channel 126: Pool; Channel 127N: H1; Channel 127C: A1; Channel 128N: B1; Channel 128C: C1; Channel 129N: D1; Channel 129C: E1; Channel 130N: A8; Channel 130C:B10; Channel 131: D8	TMT10plex labelled peptide (20% ACN eluate) analyzed by reversed phase C18- LC orbitrap MS/MS
		RK_050519_TMTF1_3	Channel 126: Pool; Channel 127N: H1; Channel 127C: A1; Channel 128N: B1; Channel 128C: C1; Channel 129N: D1; Channel 129C: E1; Channel 130N: A8; Channel 130C:B10; Channel 131: D8	TMT10plex labelled peptide (60% ACN eluate) analyzed by reversed phase C18- LC orbitrap MS/MS
		RK_280418_TMT1	Channel 126: Pool; Channel 127N: H1; Channel 127C: A1; Channel 128N: B1; Channel 128C: C1; Channel 129N: D1; Channel 129C: E1; Channel 130N: A8; Channel 130C:B10; Channel 131: D8	TMT10plex labelled peptide (No high pH fractionation) analyzed by reversed phase C18- LC orbitrap MS/MS
		RK_050519_TMTF2_1	Channel 126: Pool; Channel 127N: H2; Channel 127C: A2; Channel 128N: B2; Channel 128C: C2; Channel 129N: D2; Channel 129C: E2; Channel 130N: A9; Channel 130C:C7; Channel 131: D9	TMT10plex labelled peptide (10% ACN eluate) analyzed by reversed phase C18- LC orbitrap MS/MS
		RK_050519_TMTF2_2	Channel 126: Pool; Channel 127N: H2; Channel 127C: A2; Channel 128N: B2; Channel 128C: C2; Channel 129N: D2; Channel 129C: E2; Channel 130N: A9; Channel 130C:C7; Channel 131: D9	TMT10plex labelled peptide (20% ACN eluate) analyzed by reversed phase C18- LC orbitrap MS/MS
		RK_050519_TMTF2_3	Channel 126: Pool; Channel 127N: H2; Channel 127C: A2; Channel 128N: B2; Channel 128C: C2; Channel 129N: D2; Channel 129C: E2; Channel 130N: A9; Channel 130C:C7; Channel 131: D9	TMT10plex labelled peptide (60% ACN eluate) analyzed by reversed phase C18- LC orbitrap MS/MS
		RK_280418_TMT2	Channel 126: Pool; Channel 127N: H2; Channel 127C: A2; Channel 128N: B2; Channel 128C: C2; Channel 129N: D2; Channel 129C: E2; Channel 130N: A9; Channel 130C:C7; Channel 131: D9	TMT10plex labelled peptide (No high pH fractionation) analyzed by reversed phase C18- LC orbitrap MS/MS
		RK_050519_TMTF3_1	Channel 126: Pool; Channel 127N: H3; Channel 127C: A3; Channel 128N: B3; Channel 128C: C3; Channel 129N: D3; Channel 129C: E3; Channel 130N: A10; Channel 130C:C8; Channel 131: D10	TMT10plex labelled peptide (10% ACN eluate) analyzed by reversed phase C18- LC orbitrap MS/MS
		RK_050519_TMTF3_2	Channel 126: Pool; Channel 127N: H3; Channel 127C: A3; Channel 128N: B3; Channel 128C: C3; Channel 129N: D3; Channel 129C: E3; Channel 130N: A10; Channel 130C:C8; Channel 131: D10	TMT10plex labelled peptide (20% ACN eluate) analyzed by reversed phase C18- LC orbitrap MS/MS
		RK_050519_TMTF3_3	Channel 126: Pool; Channel 127N: H3; Channel 127C: A3; Channel 128N: B3; Channel 128C: C3; Channel 129N: D3; Channel 129C: E3; Channel 130N: A10; Channel 130C:C8; Channel 131: D10	TMT10plex labelled peptide (60% ACN eluate) analyzed by reversed phase C18- LC orbitrap MS/MS
		RK_280418_TMT3	Channel 126: Pool; Channel 127N: H3; Channel 127C: A3; Channel 128N: B3; Channel 128C: C3; Channel 129N: D3; Channel 129C: E3; Channel 130N: A10; Channel 130C:C8; Channel 131: D10	TMT10plex labelled peptide (No high pH fractionation) analyzed by reversed phase C18- LC orbitrap MS/MS
		RK_050519_TMTF4_1	Channel 126: Pool; Channel 127N: H4; Channel 127C: A4; Channel 128N: B4; Channel 128C: C4; Channel 129N: D4; Channel 129C: E4; Channel 130N: B7; Channel 130C:C9; Channel 131: E7	TMT10plex labelled peptide (10% ACN eluate) analyzed by reversed phase C18- LC orbitrap MS/MS
		RK_050519_TMTF4_2	Channel 126: Pool; Channel 127N: H4; Channel 127C: A4; Channel 128N: B4; Channel 128C: C4; Channel 129N: D4; Channel 129C: E4; Channel 130N: B7; Channel 130C:C9; Channel 131: E7	TMT10plex labelled peptide (20% ACN eluate) analyzed by reversed phase C18- LC orbitrap MS/MS
		RK_050519_TMTF4_3	Channel 126: Pool; Channel 127N: H4; Channel 127C: A4; Channel 128N: B4; Channel 128C: C4; Channel 129N: D4; Channel 129C: E4; Channel 130N: B7; Channel 130C:C9; Channel 131: E7	TMT10plex labelled peptide (60% ACN eluate) analyzed by reversed phase C18- LC orbitrap MS/MS
		RK_280418_TMT4	Channel 126: Pool; Channel 127N: H4; Channel 127C: A4; Channel 128N: B4; Channel 128C: C4; Channel 129N: D4; Channel 129C: E4; Channel 130N: B7; Channel 130C:C9; Channel 131: E7	TMT10plex labelled peptide (No high pH fractionation) analyzed by reversed phase C18- LC orbitrap MS/MS
		RK_050519_TMTF5_1	Channel 126: Pool; Channel 127N: H5; Channel 127C: A5; Channel 128N: B5; Channel 128C: C5; Channel 129N: D5; Channel 129C: E5; Channel 130N: B8; Channel 130C:C10; Channel 131: E8	TMT10plex labelled peptide (10% ACN eluate) analyzed by reversed phase C18- LC orbitrap MS/MS
		RK_050519_TMTF5_2	Channel 126: Pool; Channel 127N: H5; Channel 127C: A5; Channel 128N: B5; Channel 128C: C5; Channel 129N: D5; Channel 129C: E5; Channel 130N: B8; Channel 130C:C10; Channel 131: E8	TMT10plex labelled peptide (20% ACN eluate) analyzed by reversed phase C18- LC orbitrap MS/MS
		RK_050519_TMTF5_3	Channel 126: Pool; Channel 127N: H5; Channel 127C: A5; Channel 128N: B5; Channel 128C: C5; Channel 129N: D5; Channel 129C: E5; Channel 130N: B8; Channel 130C:C10; Channel 131: E8	TMT10plex labelled peptide (60% ACN eluate) analyzed by reversed phase C18- LC orbitrap MS/MS
		RK_280418_TMT5	Channel 126: Pool; Channel 127N: H5; Channel 127C: A5; Channel 128N: B5; Channel 128C: C5; Channel 129N: D5; Channel 129C: E5; Channel 130N: B8; Channel 130C:C10; Channel 131: E8	TMT10plex labelled peptide (No high pH fractionation) analyzed by reversed phase C18- LC orbitrap MS/MS
		RK_050519_TMTF6_1	Channel 126: Pool; Channel 127N: A6; Channel 127C: B6; Channel 128N: C6; Channel 128C: D6; Channel 129N: E6; Channel 129C: A7; Channel 130N: B9; Channel 130C: D7; Channel 131: E9	TMT10plex labelled peptide (10% ACN eluate) analyzed by reversed phase C18- LC orbitrap MS/MS
		RK_050519_TMTF6_2	Channel 126: Pool; Channel 127N: A6; Channel 127C: B6; Channel 128N: C6; Channel 128C: D6; Channel 129N: E6; Channel 129C: A7; Channel 130N: B9; Channel 130C: D7; Channel 131: E9	TMT10plex labelled peptide (20% ACN eluate) analyzed by reversed phase C18- LC orbitrap MS/MS
		RK_050519_TMTF6_3	Channel 126: Pool; Channel 127N: A6; Channel 127C: B6; Channel 128N: C6; Channel 128C: D6; Channel 129N: E6; Channel 129C: A7; Channel 130N: B9; Channel 130C: D7; Channel 131: E9	TMT10plex labelled peptide (60% ACN eluate) analyzed by reversed phase C18- LC orbitrap MS/MS
		RK_280418_TMT6	Channel 126: Pool; Channel 127N: A6; Channel 127C: B6; Channel 128N: C6; Channel 128C: D6; Channel 129N: E6; Channel 129C: A7; Channel 130N: B9; Channel 130C: D7; Channel 131: E9	TMT10plex labelled peptide (No high pH fractionation) analyzed by reversed phase C18- LC orbitrap MS/MS

## Sheet: Table S1
Supplementary Table S1
N-glycome dataset of PCa and BPH tissues. Samples are named by letters (H = BPH, A = PCa Grade 1, B = PCa Grade 2, C = PCa Grade 3, D = PCa Grade 4, E = PCa Grade 5) and numbers indicate the biological replicate.
																			BPH					PCa - Grade 1										PCa - Grade 2										PCa - Grade 3
Glycan ID	Glycan name (Glycomod)	Hex	HexNAc	Fuc	NeuAc	NeuGc	Precursor m/z	Precursor charge	MSMS scan	MSMS retention time (min)	MSMS scan sample	Core fucosylation	Composition 6-antennae	Sialic acid linkage	Arm position	Other comments	Glytoucan ID	Glycan class	H1	H2	H3	H4	H5	A1	A2	A3	A4	A5	A6	A7	A8	A9	A10	B1	B2	B3	B4	B5	B6	B7	B8	B9	B10	C1	C2	C3	C4	C5	C6
1	(HexNAc)2 (Deoxyhexose)1		2	1			571.2	-1	1286	16.6169	B1	Yes					G99948OF	Other	0.00149739	0.00168215	0.00124676	0.0012207	0.00206356	0.00155371	0.00104696	0.0018147	0.00139083	0.00176825	0.00189861	0.00235434	0.00173125	0.00202985	0.00242965	0.00244574	0.00154001	0.00141396	0.00117576	0.00174023	0.00214451	0.00163682	0.00273297	0.00204221	0.00278132	0.00226676	0.00145482	0.00179736	0.000996018	0.00225643	0.00189535
2	(Hex)1 (HexNAc)2_1	1	2				587.28	-1	1262	16.49	A8						G14469GR	Paucimannose	Detected but not quantified
3	(Hex)1 (HexNAc)2 (Deoxyhexose)1_1	1	2	1			733.27	-1	1493	19.5021	C1	Yes					G37641EM	Paucimannose	0.000377107	0.000571344	0.000249173	7.46249e-05	0.000151629	0.00038003	0.000327018	0.000199597	0.000194822	0.000178173	0.000404759	0.000392784	0.000228573	0.000459683	0.000676043	0.000890002	0.000187769	0.000316934	0.000368636	0.000326221	0.000500043	0.000715701	0.000637615	0.000344203	0.000926396	0.0008916	0.000482113	0.000293839	0.000305487	0.000590401	0.000312959
4a	(Hex)2 (HexNAc)2_1	2	2				749.26	-1	1204	15.55	B1						G13947MP	Paucimannose	0.000317372	0.00198556	0.000720393	0.000107698	0.00019122	0.0010957	0.00225502	0.000578882	0.00207979	0.00278244	0.000507199	0.000436521	0.000786439	0.0020441	0.0016272	0.000433015	0.000815249	0.00053331	0.000379606	0.000257071	0.000823087	0.000378841	0.00114936	0.000429444	0.00333271	0.00100038	0.00155519	0.000626923	0.00100058	0.000770446	0.000692817
4b	(Hex)2 (HexNAc)2_2	2	2				749.26	-1	1322	17.0747	B1						G13947MP	Paucimannose	0.00565635	0.0057344	0.00317566	0.00225484	0.0096065	0.0102009	0.00276123	0.01066	0.00805573	0.0138312	0.0131337	0.00794573	0.0128058	0.0125129	0.0111116	0.00784941	0.0118093	0.0127009	0.00400458	0.00538265	0.00638464	0.00969032	0.0140113	0.00772491	0.00905764	0.00837562	0.0176262	0.00848489	0.00817128	0.0091663	0.0265116
5	(Hex)2 (HexNAc)2 (Deoxyhexose)1	2	2	1			895.33	-1	4676	63.2969	B1	Yes					G09088BU	Paucimannose	0.00686117	0.00897371	0.00424852	0.00360925	0.00859843	0.0151908	0.00374708	0.0117707	0.0131953	0.0154415	0.0141706	0.0253242	0.0168206	0.0162393	0.0162783	0.0194969	0.018511	0.0124375	0.00957036	0.00831634	0.0118809	0.0392552	0.0232882	0.00922348	0.0192781	0.0146093	0.026505	0.0122966	0.0121625	0.0167024	0.0354378
6a	(Hex)3 (HexNAc)2_1	3	2				911.32	-1	1287	16.62	B1						G62167DK	Paucimannose	0.00125729	0.00172391	0.00131558	0.000336727	0.000867492	0.00112204	0.000435947	0.00142154	0.000804271	0.00106221	0.00136124	0.000641489	0.00179205	0.0039721	0.00194678	0.00135648	0.00161687	0.00249196	0.000624358	0.000740659	0.00106073	0.00129726	0.00152031	0.00128747	0.0027883	0.00125643	0.00144876	0.000804117	0.00207898	0.00140287	0.00280762
6b	(Hex)3 (HexNAc)2_2	3	2				911.32	-1	1551	20.15	C6						G62167DK	Paucimannose	0.000374639	0.00032676	0.000195278	0.000105426	0.000727982	0.000559044	0.000106184	0.000581633	0.00042346	0.00076178	0.000502198	0.000455496	0.000831792	0.000765836	0.000651022	0.00051812	0.000766127	0.00105744	0.000309059	0.00030922	0.000516271	0.000651987	0.000766963	0.000526892	0.000674377	0.0004159	0.00100472	0.000482891	0.000548399	0.000618377	0.00121289
6c	(Hex)3 (HexNAc)2_3	3	2				911.32	-1	1580	20.5752	B1						G62167DK	Paucimannose	0.00313256	0.00370723	0.00305511	0.00191652	0.00647885	0.00703674	0.00239943	0.00536514	0.00591581	0.00802339	0.0069185	0.00644683	0.00616221	0.00790799	0.00705214	0.00849102	0.0107546	0.00535875	0.00298553	0.00496132	0.00580836	0.00821592	0.00934624	0.00466111	0.00696241	0.00693595	0.00888536	0.0058426	0.00437619	0.0080252	0.0146499
7	(Hex)3 (HexNAc)2 (Deoxyhexose)1	3	2	1			1057.38	-1	2108	27.7223	B1	Yes					G77712UR	Paucimannose	0.00617032	0.00768268	0.00404857	0.00476996	0.0093159	0.0124577	0.0043407	0.00641761	0.0108576	0.0109541	0.0115679	0.0263138	0.00883188	0.0103669	0.0123728	0.0162554	0.0152336	0.0104864	0.00674384	0.00707394	0.0124644	0.0339144	0.014843	0.00884179	0.0128178	0.0113392	0.0145697	0.0100027	0.00759536	0.0138813	0.0188269
8	(Hex)2 + (Man)3(GlcNAc)2	5	2				1235.48;617.22	-1;-2	1737	22.6918	B1						G13974DV	high_man	0.047707	0.0537857	0.063894	0.0589616	0.0681257	0.0469021	0.0399318	0.0534531	0.0545204	0.0647661	0.0613585	0.0607338	0.050799	0.05137	0.0624298	0.042759	0.0517788	0.0483358	0.0649787	0.0665114	0.0581917	0.045413	0.0640516	0.0695402	0.0631956	0.0470589	0.0498032	0.0399032	0.055966	0.0585154	0.0438841
9a	(Hex)3 + (Man)3(GlcNAc)2_1	6	2				1397.53;698.24	-1;-2	1412	18.2971	B1						G19949UL	high_man	0.0233109	0.0278373	0.0271039	0.0296471	0.0419224	0.0329333	0.014997	0.0326724	0.0232129	0.0367345	0.0353388	0.0259698	0.0366444	0.0221693	0.0343501	0.0283476	0.0261125	0.042071	0.0226082	0.0269256	0.0264507	0.0216662	0.0307547	0.0287802	0.0248672	0.0286984	0.0289604	0.0224975	0.025885	0.0366457	0.0254823
9b	(Hex)3 + (Man)3(GlcNAc)2_2	6	2				1397.53;698.24	-1;-2	1500	19.49	B1						G19949UL	high_man	0.000723568	0.00175265	0.00122341	0.0012675	0.00271074	0.00170617	0.00100645	0.00196938	0.00195392	0.00259381	0.00182618	0.00160801	0.00149568	0.00146832	0.00156673	0.00184843	0.00271179	0.00181437	0.00128464	0.00141515	0.00222095	0.00172461	0.00185433	0.00129017	0.0016235	0.00100195	0.00298491	0.00165021	0.00207191	0.00204109	0.00125225
10a	(Hex)4 (HexNAc)2_1	4	2				1073.38	-1	1415	18.42	C1						G92509FK	high_man	0.00146168	0.00171583	0.0014663	0.000712761	0.00196148	0.00172567	0.000628404	0.00219412	0.00144487	0.002457	0.00231417	0.00154262	0.00274976	0.00253819	0.00253318	0.00167339	0.00237888	0.00345156	0.000991786	0.00131833	0.00143607	0.00185493	0.00236998	0.00198776	0.00235517	0.00176548	0.00269887	0.00146038	0.00261905	0.00219596	0.00335814
10b	(Hex)4 (HexNAc)2_2	4	2				1073.38	-1	1485	19.4038	C1						G92509FK	high_man	0.00340305	0.00360184	0.00416301	0.0011515	0.00227875	0.0028536	0.00325942	0.00429133	0.00283361	0.00328999	0.00436814	0.00205997	0.00483998	0.0113706	0.00490804	0.00406155	0.0050932	0.00501771	0.0022251	0.00368734	0.00314567	0.00174392	0.00590497	0.00344322	0.00870181	0.00467443	0.00328187	0.00169445	0.00438908	0.0050076	0.00538854
10c	(Hex)4 (HexNAc)2_3	4	2				1073.38	-1	1746	22.8	B1						G92509FK	high_man	0.00114846	0.00131348	0.0016887	0.00159116	0.00167735	0.00148847	0.000932995	0.00147458	0.00152542	0.00162764	0.00159887	0.00160062	0.00123562	0.00139921	0.00170096	0.00135936	0.00156648	0.00138621	0.00165036	0.00167429	0.00157102	0.0013815	0.00181812	0.00182062	0.00196146	0.00128873	0.00144184	0.00109562	0.00126927	0.0017329	0.00117075
11a	(Hex)4 + (Man)3(GlcNAc)2_1	7	2				1559.61;779.27	-1;-2	1376	17.7871	B1						G13869TL	high_man	0.00306425	0.00426614	0.00436709	0.00344168	0.00580419	0.00469132	0.00227997	0.00430207	0.00367113	0.00477051	0.00637064	0.00447402	0.00455736	0.00384419	0.00520604	0.00417313	0.00367075	0.00480515	0.00298975	0.00338408	0.00430375	0.00312606	0.00477892	0.00430102	0.00443725	0.00403861	0.004221	0.00316107	0.00443168	0.00460353	0.00384561
11b	(Hex)4 + (Man)3(GlcNAc)2_2	7	2				1559.61;779.27	-1;-2	1420	18.4	B1						G13869TL	high_man	0.00583801	0.00726326	0.00657606	0.00864982	0.00987555	0.00950123	0.00535975	0.00913731	0.00791229	0.00954406	0.00852576	0.00863716	0.00917263	0.00759622	0.00971647	0.00758265	0.00891354	0.011321	0.00758437	0.00723729	0.00762577	0.00625837	0.00916184	0.00839506	0.00839498	0.00716092	0.00792026	0.00504855	0.00658017	0.00852238	0.00727137
12	(Hex)5 + (Man)3(GlcNAc)2	8	2				1721.66;860.29	-1;-2	1382	17.8721	B1						G70358QM	high_man	0.00883708	0.00968051	0.010586	0.0129508	0.016056	0.0107725	0.00662456	0.0110315	0.00912492	0.0124086	0.0105933	0.0103938	0.010659	0.0096773	0.0130496	0.0104277	0.00888438	0.0117172	0.00871061	0.00914809	0.00982196	0.00767196	0.0108218	0.0100158	0.00931309	0.00943091	0.0114564	0.00706375	0.00841466	0.0106747	0.0091079
13a	(Hex)6 + (Man)3(GlcNAc)2_1	9	2				941.34	-2	1394	18.0443	B1						G66257KQ	high_man	0.00335669	0.00330038	0.00345213	0.0048647	0.00762886	0.00473358	0.0021866	0.00451541	0.00342387	0.00506262	0.00394741	0.00365994	0.00432867	0.00363973	0.00458004	0.00586757	0.00342706	0.00524033	0.00315872	0.00264365	0.00323363	0.00379111	0.00449633	0.00351398	0.00390315	0.0042174	0.00600514	0.00319369	0.00365987	0.00445436	0.00409487
13b	(Hex)6 + (Man)3(GlcNAc)2_2	9	2				941.34	-2	1451	18.82	B1						G66257KQ	high_man	0.000248807	0.000365229	0.000407983	0.000392735	0.000230002	0.000354263	9.67532e-05	0.000399979	0.000446448	0.000628756	0.000529462	0.000327177	0.000304684	0.000293876	0.00041931	0.000346576	0.000244654	0.000630662	0.00030131	0.000221233	0.000254292	0.000215401	0.000366462	0.000285972	0.000154833	0.000400972	0.000442485	0.000333631	0.000430795	0.000399328	0.000268531
14	(Hex)7 + (Man)3(GlcNAc)2	10	2				1022.35	-2	1470	19.08	B1						G19763QB	high_man	0.000299322	0.000345172	0.000444452	0.000332182	0.000683005	0.000336507	0.000133415	0.000350604	0.000259035	0.00036589	0.000364751	0.000333287	0.000437487	0.000315246	0.00033393	0.000425162	0.000177627	0.000463986	0.000134855	0.000297045	0.000315357	0.000332476	0.000386885	0.000223094	0.00027889	0.000344139	0.000344713	0.000317012	0.000311462	0.000393523	0.000275884
15a	(HexNAc)1 + (Man)3(GlcNAc)2_1	3	3				1114.39	-1	1322	17.2488	H1						NA	hybrid/complex	0.00162543	0.00105647	0.000841297	0.00182883	0.00118422	0.000776465	0.00125132	0.00101593	0.000952644	0.00158961	0.00130219	0.00175584	0.000700437	0.000737495	0.00128011	0.000637974	0.000872767	0.000845434	0.00119578	0.00187681	0.00166411	0.00106283	0.00113372	0.00176045	0.00102962	0.00101077	0.000698598	0.0010719	0.000561607	0.0016247	0.000546072
15b	(HexNAc)1 + (Man)3(GlcNAc)2_2	3	3				1114.39	-1	1806	23.6	B1						NA	hybrid/complex	0.000741747	0.000535719	0.00067081	0.000946675	0.000484244	0.000418728	0.000727493	0.00095149	0.000708807	0.00198626	0.00120556	0.00180815	0.000594172	0.000713093	0.000941906	0.000530131	0.000731584	0.000437616	0.000922548	0.00148672	0.00171364	0.00150072	0.00127465	0.00144509	0.00107034	0.00075934	0.000352154	0.000835872	0.000577643	0.00130072	0.000784262
16a	(HexNAc)1 (Deoxyhexose)1 + (Man)3(GlcNAc)2_1	3	3	1			1260.48	-1	1683	21.98	B1	Yes (1200)					G27314YB	hybrid/complex	0.0013726	0.000887776	0.000500682	0.000901687	0.000611634	0.000612989	0.000717196	0.000808078	0.000913793	0.000917075	0.00104392	0.00122831	0.000516975	0.000593512	0.00100286	0.000588287	0.00145936	0.000539004	0.00117877	0.00119243	0.0015708	0.00102635	0.000854016	0.00140511	0.000810153	0.000576271	0.000834095	0.000758551	0.000521042	0.00116722	0.000470681
16b	(HexNAc)1 (Deoxyhexose)1 + (Man)3(GlcNAc)2_2	3	3	1			1260.48	-1	2187	28.51	B1	Yes (1200)					G27314YB	hybrid/complex	0.000381782	0.000375558	0.000274325	0.000481233	0.000487476	0.000376074	0.000469587	0.000313147	0.000414437	0.000570123	0.000640291	0.000671291	0.000626136	0.0010097	0.00101353	0.000452315	0.000469501	0.000383107	0.000561661	0.000523102	0.000830987	0.000485468	0.00065659	0.000853809	0.00154147	0.0004324	0.000391436	0.000372877	0.000429538	0.000648675	0.000690436
16c	(HexNAc)1 (Deoxyhexose)1 + (Man)3(GlcNAc)2_3	3	3	1			1260.48	-1	2331	30.92	B1	Yes (895)				670	G27314YB	hybrid/complex	0.00188956	0.00174217	0.00127676	0.00206331	0.00139159	0.00165214	0.00275093	0.00283456	0.00322335	0.00347285	0.00346312	0.00507628	0.00194849	0.00317247	0.00272646	0.00180248	0.00185962	0.00219803	0.0038018	0.00533992	0.00445492	0.0037454	0.00415319	0.00405989	0.00373684	0.00234227	0.0010767	0.00289212	0.00173183	0.00287527	0.00339584
17a	(Hex)1 (HexNAc)1 + (Man)3(GlcNAc)2_1	4	3				1276.49;637.71	-1;-2	1511	19.8349	H1						G86309VR	hybrid/complex	0.000333475	0.000243386	0.000201387	0.00042568	0.000390519	0.000231608	0.000326102	0.000286821	0.000297125	0.000311802	0.000273442	0.000371022	0.000193956	0.000166414	0.000331559	0.000196232	0.000227541	0.000257837	0.000367932	0.00031347	0.000404604	0.000237417	0.000351688	0.000359437	0.000225621	0.000206815	0.000186201	0.000211601	0.000121063	0.00030855	0.000156169
17b	(Hex)1 (HexNAc)1 + (Man)3(GlcNAc)2_2	4	3				1276.49;637.71	-1;-2	1636	21.12	D2						G86309VR	hybrid/complex	0.00271675	0.00226861	0.00194165	0.00329536	0.00186965	0.0012695	0.00149	0.00170011	0.00139159	0.00333937	0.00182714	0.00208945	0.00146926	0.00223719	0.00221964	0.000965866	0.00121804	0.00161679	0.00207595	0.00247618	0.00221859	0.00151592	0.00145223	0.00303236	0.00343487	0.00143575	0.00145447	0.00121725	0.0013732	0.00272657	0.00228392
17c	(Hex)1 (HexNAc)1 + (Man)3(GlcNAc)2_3	4	3				1276.49;637.71	-1;-2	2116	27.62	D2						G86309VR	hybrid/complex	0.000756032	0.000928191	0.000630029	0.00117763	0.00115783	0.000946408	0.000975789	0.000825366	0.000917878	0.00224913	0.00166534	0.00190485	0.000858207	0.00127372	0.00155095	0.00109727	0.00166758	0.000940465	0.00101946	0.00160067	0.00192737	0.00183991	0.0015093	0.0016065	0.0015114	0.00106402	0.000841363	0.00107838	0.00168309	0.00146765	0.0021672
18	(HexNAc)2 + (Man)3(GlcNAc)2	3	4				1317.49;658.25	-1;-2	1436	18.8228	H1						G38426SE	hybrid/complex	0.00307101	0.00205666	0.00186943	0.00447162	0.00301076	0.00128301	0.00193647	0.00165545	0.00155668	0.00290698	0.00248712	0.00335967	0.000739277	0.00103834	0.00260729	0.00085289	0.000822854	0.00140274	0.0024457	0.00316607	0.00438339	0.00254674	0.00175743	0.00363217	0.00171441	0.00140938	0.000839286	0.00188608	0.00129003	0.00241303	0.000685257
19a	(Hex)1 (HexNAc)1 (Deoxyhexose)1 + (Man)3(GlcNAc)2_1	4	3	1			1422.55;710.74	-1;-2	2150	28.34	C6	Yes					G17800QD	hybrid/complex	0.00141246	0.00213839	0.000880999	0.00127965	0.00157985	0.00101058	0.0010687	0.00145887	0.00138057	0.00251897	0.00192409	0.00239305	0.00234629	0.00341709	0.00243724	0.00108331	0.000968949	0.00162618	0.0026971	0.00236269	0.00183961	0.00181985	0.00143152	0.0025287	0.00556903	0.00162108	0.00139079	0.00116513	0.00133059	0.00194486	0.00319173
19b	(Hex)1 (HexNAc)1 (Deoxyhexose)1 + (Man)3(GlcNAc)2_2	4	3	1			1422.55;710.74	-1;-2	2477	33.0341	B1	Yes					G17800QD	hybrid/complex	0.00207617	0.00263653	0.00149575	0.0021785	0.00218313	0.00222373	0.00251979	0.00257105	0.00282649	0.00457719	0.00419763	0.00501807	0.00238669	0.00470035	0.0043303	0.00267652	0.00307497	0.00295905	0.00370045	0.00407949	0.00429991	0.00391322	0.00370865	0.00423621	0.00644535	0.00313121	0.00200858	0.00201021	0.00273634	0.00325777	0.00403967
19c	(Hex)1 (HexNAc)1 (Deoxyhexose)1 + (Man)3(GlcNAc)2_3	4	3	1			1422.55;710.74	-1;-2									G17800QD	hybrid/complex	0.00041996	0.000661454	0.000449482	0.000767406	0.000308645	0.000420754	0.000378964	0.000224088	0.000392969	0.00054073	0.000568502	0.000456247	0.000237862	0.000490299	0.000696558	0.000236423	0.000127714	0.000434631	0.000627981	0.00068472	0.000551714	0.000333876	0.00030244	0.0006695	0.000498356	0.000452392	0.000357519	0.000408456	0.000512709	0.000488479	0.000358318
20	(Hex)2 (HexNAc)1 + (Man)3(GlcNAc)2	5	3				1438.54;718.75	-1;-2	1445	18.8431	C1						G41072QC	hybrid/complex	0.00252768	0.00296374	0.00162673	0.00358618	0.00285349	0.00162435	0.00234679	0.00201993	0.00223642	0.00329423	0.00285542	0.00299926	0.00172848	0.00232479	0.00343701	0.00139205	0.00180131	0.00238611	0.00284744	0.00324073	0.00259395	0.00187433	0.00263491	0.00376354	0.00333164	0.00215798	0.00197846	0.00163968	0.00171029	0.00335412	0.00160871
21	(HexNAc)2 (Deoxyhexose)1 + (Man)3(GlcNAc)2	3	4	1			1463.57;731.26	-1;-2	1851	24.227	B1	Yes					G84053BQ	hybrid/complex	0.0146159	0.0137385	0.0207471	0.0266793	0.0168947	0.00812847	0.0148011	0.00865115	0.011641	0.0129748	0.0147922	0.026836	0.00605835	0.0104257	0.0105228	0.00796566	0.00588912	0.011651	0.0233549	0.0144772	0.0168324	0.0156031	0.0122526	0.019477	0.011765	0.0137077	0.00635072	0.0189156	0.00782459	0.0112601	0.00396201
22a	(Hex)1 (HexNAc)2 + (Man)3(GlcNAc)2_1	4	4				1479.61;739.26	-1;-2	1572	20.65	H1						G06550JR	hybrid/complex	0.00225965	0.00159773	0.00179289	0.00298021	0.00205521	0.00089999	0.00128244	0.00109097	0.00133041	0.00243927	0.00202911	0.00222216	0.00100862	0.00181782	0.00185239	0.000845293	0.00104469	0.000927307	0.00140249	0.00237912	0.00287066	0.00187563	0.00150264	0.00237884	0.00144902	0.00118344	0.000791352	0.0013623	0.00127446	0.00205839	0.000836248
22b	(Hex)1 (HexNAc)2 + (Man)3(GlcNAc)2_2	4	4				1479.61;739.26	-1;-2	1652	21.7719	H1						G06550JR	hybrid/complex	0.00315087	0.00270299	0.00286648	0.00493503	0.00256935	0.00153382	0.00173669	0.00178589	0.00163638	0.0040151	0.00245453	0.00407448	0.00116506	0.00133161	0.00281457	0.000991788	0.000944706	0.00167284	0.00313165	0.00391706	0.00398349	0.00232687	0.0017157	0.00504604	0.00204326	0.00163436	0.000773874	0.00168369	0.001679	0.0031923	0.00112208
23a	(Hex)1 (HexNAc)1 (NeuAc)1 + (Man)3(GlcNAc)2_1	4	3		1		1567.6;783.28	-1;-2	1851	24.03	C6			alpha 2/6		290<655	G75448JJ	hybrid/complex	0.00692895	0.00677889	0.0091436	0.00264587	0.00558819	0.00862614	0.00408554	0.011988	0.00716236	0.00641558	0.0112602	0.00471522	0.0229763	0.0314957	0.00860724	0.00892219	0.0161451	0.020667	0.00434796	0.00524504	0.00530383	0.00703714	0.011068	0.00635663	0.0231087	0.00819045	0.0132089	0.00632432	0.00755071	0.00947915	0.0474431
23b	(Hex)1 (HexNAc)1 (NeuAc)1 + (Man)3(GlcNAc)2_2	4	3		1		1567.6;783.28	-1;-2	2255	29.6	C6		979	alpha 2/6		290<655	G75448JJ	hybrid/complex	0.000910692	0.00107668	0.00132851	0.000723895	0.00182871	0.00175298	0.00168063	0.00148924	0.00188638	0.00142356	0.00160081	0.00122723	0.00239889	0.00298953	0.00189318	0.0018494	0.00202188	0.00182581	0.00107532	0.00136703	0.00106948	0.00162358	0.0026885	0.001343	0.00380265	0.00208963	0.00175541	0.00225342	0.00119947	0.00140565	0.00224228
23c	(Hex)1 (HexNAc)1 (NeuAc)1 + (Man)3(GlcNAc)2_3	4	3		1		1567.6;783.28	-1;-2	2432	32.21	D1			alpha 2/3		290=655	G75448JJ	hybrid/complex	0.00339305	0.00354272	0.00219495	0.00397302	0.00235201	0.0029309	0.00286215	0.00580049	0.00283494	0.00234791	0.00308176	0.00283353	0.00263506	0.00347362	0.00260385	0.0021102	0.00428145	0.00354836	0.00367177	0.00335641	0.00365105	0.00283426	0.0027573	0.00441771	0.00243637	0.00333234	0.00300119	0.0024718	0.00295252	0.00536898	0.0111641
24	(Hex)3 (HexNAc)1 + (Man)3(GlcNAc)2	6	3				1600.62;799.77	-1;-2	1640	21.3725	B1						G97385ZA	hybrid/complex	0.00434127	0.00428366	0.00291157	0.00531469	0.00471424	0.00293312	0.00315094	0.00337284	0.00424582	0.0066839	0.00504263	0.00554496	0.00386983	0.00398908	0.00573326	0.00249569	0.00252323	0.00345161	0.00450123	0.00579031	0.00461163	0.00242445	0.00466594	0.00601459	0.00645187	0.00383886	0.00336026	0.00254023	0.0040424	0.00521342	0.00285432
25a	(Hex)1 (HexNAc)2 (Deoxyhexose)1 + (Man)3(GlcNAc)2_1	4	4	1			1625.64;812.29	-1;-2	2013	26.4211	C6	Yes					G32915BP	hybrid/complex	0.013019	0.0112531	0.0160751	0.0256284	0.0111834	0.00748123	0.0110989	0.00684968	0.00776914	0.0105158	0.0143947	0.0165608	0.00563944	0.00736767	0.00981774	0.00680942	0.00696899	0.0079222	0.0152882	0.0129907	0.0155736	0.0144556	0.00972066	0.0138244	0.00986862	0.00959057	0.00516862	0.0111547	0.00671664	0.00882211	0.00378119
25b	(Hex)1 (HexNAc)2 (Deoxyhexose)1 + (Man)3(GlcNAc)2_2	4	4	1			1625.64;812.29	-1;-2	2096	27.56	B1	Yes					G32915BP	hybrid/complex	0.00994789	0.0127415	0.0107545	0.0200048	0.0105857	0.00608733	0.0101595	0.00755442	0.00847833	0.0108473	0.0121	0.0178069	0.00470017	0.00838464	0.0105316	0.00463392	0.00416909	0.00782551	0.018006	0.0150284	0.0128145	0.011922	0.0101261	0.01703	0.0103411	0.00796757	0.0036752	0.00935431	0.00601557	0.0125576	0.00468113
25c	(Hex)1 (HexNAc)2 (Deoxyhexose)1 + (Man)3(GlcNAc)2_3	4	4	1			1625.64;812.29	-1;-2	2445	32.19	H4	Yes					G32915BP	hybrid/complex	0.00120469	0.0014648	0.00102346	0.00200593	0.0013644	0.000973525	0.000941462	0.000912199	0.000778054	0.00164416	0.00104666	0.00155131	0.000690909	0.000910122	0.0019565	0.000586028	0.000551422	0.000944611	0.00152506	0.00152094	0.00123922	0.00109575	0.000837503	0.00142381	0.0015507	0.000985536	0.00105698	0.000908278	0.000960014	0.00135597	0.000674487
26	(Hex)2 (HexNAc)2 + (Man)3(GlcNAc)2	5	4				1641.63;820.29	-1;-2	1821	23.8146	B1						G10179FS	hybrid/complex	0.0104126	0.0101413	0.00926235	0.0161674	0.0120557	0.00544598	0.00633073	0.00472837	0.00607492	0.019609	0.00779996	0.00988552	0.00521583	0.00583039	0.0130638	0.00430023	0.00557791	0.00618008	0.0102398	0.0118585	0.00981256	0.00953435	0.00601374	0.0140108	0.0102669	0.00611785	0.00582343	0.00571324	0.0077018	0.0100156	0.00547771
27a	(Hex)1 (HexNAc)1 (Deoxyhexose)1 (NeuAc)1 + (Man)3(GlcNAc)2_1	4	3	1	1		1713.67;856.31	-1;-2	2181	28.4671	D1	Yes		alpha 2/6	3 arm	290<655	G58809AD	hybrid/complex	0.0106747	0.010539	0.00571643	0.00276061	0.00900914	0.0116869	0.0037377	0.0135343	0.00757289	0.00736281	0.0179667	0.00886218	0.0495322	0.0602289	0.00999443	0.0132155	0.025368	0.0364817	0.00475132	0.00542905	0.00635645	0.0114708	0.0172605	0.00692307	0.0397309	0.0101318	0.0125476	0.00608612	0.0102984	0.0113157	0.0781705
27b	(Hex)1 (HexNAc)1 (Deoxyhexose)1 (NeuAc)1 + (Man)3(GlcNAc)2_2	4	3	1	1		1713.67;856.31	-1;-2	2708	36.23	B3	Yes	979	alpha 2/6	6 arm	290<655	G58809AD	hybrid/complex	0.0010377	0.00128414	0.000999568	0.000108607	0.00126555	0.00128378	0.000335485	0.000638736	0.000955874	0.00058285	0.0011654	0.00115401	0.00240491	0.00381266	0.00138755	0.00185951	0.00133815	0.00214369	0.000669141	0.000737329	0.000872408	0.00157861	0.00175728	0.00110921	0.00378927	0.00201228	0.0012873	0.00142511	0.0014691	0.00098671	0.00147501
27c	(Hex)1 (HexNAc)1 (Deoxyhexose)1 (NeuAc)1 + (Man)3(GlcNAc)2_3	4	3	1	1		1713.67;856.31	-1;-2	2834	38.02	B3	Yes		alpha 2/3	3arm	290>655	G58809AD	hybrid/complex	0.00208656	0.002534	0.00102148	0.00271949	0.00204309	0.00252471	0.00241819	0.00683134	0.00241814	0.00241987	0.00259746	0.003241	0.0039603	0.00467444	0.00199054	0.00226322	0.00533089	0.0042547	0.00299539	0.00264733	0.00366172	0.00251093	0.00308856	0.00334512	0.00448615	0.00271662	0.00334347	0.00220473	0.00269184	0.00401486	0.0143857
27d	(Hex)1 (HexNAc)1 (Deoxyhexose)1 (NeuAc)1 + (Man)3(GlcNAc)2_5	4	3	1	1		1713.67;856.31	-1;-2	3363	45.48	B3	Yes	979	alpha 2/3	6arm	290>655	G58809AD	hybrid/complex	0.00181632	0.0017284	0.000950164	0.00159946	0.002251	0.00214237	0.00157559	0.00583008	0.00160769	0.00243746	0.00280653	0.00240505	0.00353921	0.0038892	0.0019112	0.00209439	0.00676885	0.00421943	0.00172715	0.00181903	0.00317385	0.00260963	0.00236737	0.00277124	0.00462559	0.0023338	0.00294131	0.00206694	0.00303994	0.00294388	0.00867896
28a	(Hex)2 (HexNAc)1 (NeuAc)1 + (Man)3(GlcNAc)2_1	5	3		1		1729.68;864.29	-1;-2	1664	21.58	D1			alpha 2/6			G29203KL	hybrid/complex	0.00303725	0.00308858	0.00505192	0.00127601	0.00289604	0.00431139	0.00218637	0.00418262	0.00370115	0.00396283	0.00503941	0.0025443	0.00529194	0.0072199	0.00400634	0.00439056	0.00470309	0.00562299	0.00218153	0.00336146	0.0026659	0.00249236	0.00630285	0.00366545	0.00657083	0.00573381	0.00426582	0.00337181	0.00577753	0.00423577	0.00515347
28b	(Hex)2 (HexNAc)1 (NeuAc)1 + (Man)3(GlcNAc)2_2	5	3		1		1729.68;864.29	-1;-2	2301	30.171	D1			alpha 2/3			G29203KL	hybrid/complex	0.00371407	0.00536138	0.00192979	0.00401971	0.00329194	0.00396551	0.00392375	0.00479699	0.00416773	0.00301303	0.0045527	0.00511573	0.00417983	0.00373567	0.00353828	0.00301417	0.00330964	0.00432746	0.00589587	0.00514281	0.00459989	0.00258024	0.00421142	0.00537761	0.0035433	0.00461689	0.0042146	0.00333794	0.00458105	0.00527912	0.00375053
29	(Hex)2 (HexNAc)2 (Deoxyhexose)1 + (Man)3(GlcNAc)2	5	4	1			1787.74;893.35	-1;-2	2234	29.5159	B1	Yes					G16768LX	hybrid/complex	0.0417218	0.0574122	0.0426943	0.0646409	0.0420886	0.0334305	0.0322272	0.0271684	0.0331111	0.0529634	0.0444448	0.0526808	0.0266385	0.034758	0.0551681	0.0245251	0.0188919	0.0330027	0.0562409	0.0607445	0.0502439	0.0360803	0.0316781	0.0520992	0.0474312	0.0331861	0.0317752	0.0348694	0.0356322	0.0443621	0.0219482
30	(HexNAc)1 (NeuAc)1 + (Man)3(GlcNAc)2	3	3		1		702.23	-2	1698	22.19	C6			alpha 2/6			G24516WB	hybrid/complex	0.000665261	0.000313289	0.000625897	0.000586205	0.000892808	0.000558175	0.000598426	0.000874348	0.000664258	0.000653754	0.00141383	0.000578455	0.00228562	0.00235192	0.000630388	0.000556258	0.000828083	0.00146184	0.000302719	0.000513223	0.000942653	0.000603849	0.00146151	0.000675118	0.00173714	0.000602723	0.000766087	0.000913662	0.000463656	0.000443206	0.00942221
31	(HexNAc)3 + (Man)3(GlcNAc)2	3	5				759.77	-2	1204	15.6376	C1					Bisecting	G21251LN	hybrid/complex	0.000832778	0.000779854	0.000623921	0.00118263	0.00151952	0.000791906	0.00404916	0.000740891	0.00110007	0.000540276	0.00120734	0.000754908	0.000491766	0.000474082	0.00239372	0.00114578	0.000776427	0.000488696	0.00213554	0.00100198	0.00103874	0.000638553	0.00147643	0.000809298	0.000846139	0.00187469	0.0014922	0.00141434	0.000429066	0.000488247	0.000905323
32	(HexNAc)2 (NeuAc)1 + (Man)3(GlcNAc)2	3	4		1		803.77	-2	1651	21.6059	E1					LacdiNAc, no 655, 696	NA	hybrid/complex	0.00037373	0.000332148	0.00053248	9.54104e-05	0.000450847	0.000359861	0.000193144	0.00047843	0.000288576	0.000157265	0.000288445	0.000218261	0.000368372	0.000991359	0.000527577	0.000295401	0.000276979	0.000522143	0.000197955	0.000729747	0.000236358	0.000102896	0.00051102	0.000278193	0.000448401	0.000269322	0.000430891	0.000235086	0.000414601	0.000569274	0.000428635
33a	(HexNAc)3 (Deoxyhexose)1 + (Man)3(GlcNAc)2_1	3	5	1			832.8	-2	1505	19.51	B7	Yes					G81436EU, G14311BS	hybrid/complex	0.00330462	0.00244165	0.00376634	0.00446878	0.00493104	0.00209489	0.00698499	0.00130131	0.00177278	0.00199686	0.00244614	0.00282185	0.00214377	0.00144286	0.00236597	0.00186639	0.00183491	0.00142844	0.00517611	0.00148362	0.0030703	0.00146928	0.00281017	0.00344744	0.00240264	0.00361398	0.00225171	0.0029021	0.00145086	0.00177689	0.00128353
33b	(HexNAc)3 (Deoxyhexose)1 + (Man)3(GlcNAc)2_2	3	5	1			832.8	-2	1987	26.1	B7	Yes					G81436EU, G14311BS	hybrid/complex	0.000472552	0.000488269	0.000356244	0.000257431	0.000482628	0.000370573	0.000287885	0.000238102	0.000653713	0.000584667	0.000217464	0.000435342	0.000242807	0.000312822	0.000404843	0.000268762	0.000858982	0.000316161	0.000499566	0.000376418	0.000624094	0.000667752	0.000422084	0.000270738	0.000333105	0.000239029	0.000577637	0.00034471	0.000127823	0.000597133	0.000166214
34	(Hex)1 (HexNAc)3 + (Man)3(GlcNAc)2	4	5				840.8	-2	1274	16.4581	B1						G85287WC	hybrid/complex	0.00158387	0.0014434	0.000838962	0.00328115	0.00370185	0.000944092	0.00161884	0.000636509	0.00101629	0.000975254	0.000686913	0.000855462	0.00121053	0.000652166	0.00138244	0.000607484	0.0013597	0.00074482	0.00172896	0.000749159	0.00142241	0.000667098	0.00080274	0.00125614	0.00110668	0.0010978	0.000808138	0.000731086	0.000434569	0.000941089	0.000991899
35	(HexNAc)2 (Deoxyhexose)1 (NeuAc)1 + (Man)3(GlcNAc)2	3	4	1	1		876.81	-2	2079	27.1042	D1	Yes				LacdiNAc 696	NA	hybrid/complex	0.00113171	0.000890021	0.00061458	0.000297192	0.000991918	0.00105864	0.000399789	0.00117191	0.0011581	0.000478309	0.00109748	0.00100854	0.00142476	0.00611184	0.00110982	0.000952315	0.00222644	0.00218239	0.00111416	0.000514143	0.000658683	0.000348988	0.00161866	0.00144023	0.00201733	0.000898148	0.00131828	0.000398625	0.00112777	0.00131917	0.0017393
36a	(Hex)1 (HexNAc)2 (NeuAc)1 + (Man)3(GlcNAc)2_1	4	4		1		884.81	-2	1554	20.4	B1			alpha 2/6		LadiNAc?	G62446JD	hybrid/complex	0.000312567	0.000195786	0.000303967	4.46127e-05	0.00025505	0.000240293	0.00011671	0.000291537	0.000168415	0.000110601	0.000147449	0.000181383	0.000153307	0.000377234	0.000223055	0.000158865	9.40072e-05	0.000213004	0.000142704	0.000230422	0.000147964	8.38975e-05	0.00042078	0.000184958	0.000181113	0.00014326	0.000366517	7.46319e-05	0.000257377	0.000175634	0.000143638
36b	(Hex)1 (HexNAc)2 (NeuAc)1 + (Man)3(GlcNAc)2_2	4	4		1		884.81	-2	1764	23.04	B1		979	alpha 2/6	6 arm		G62446JD	hybrid/complex	0.000622668	0.000296823	0.000473914	0.000506681	0.000758415	0.000428185	0.00103667	0.000444509	0.000630061	0.000647391	0.000462836	0.00042087	0.000440744	0.000363898	0.000472673	0.000434658	0.000594363	0.00021046	0.000436265	0.00049944	0.000637973	0.000578569	0.000626751	0.000498263	0.0004078	0.000520224	0.000337791	0.000702919	0.000282061	0.000508098	0.000304363
36c	(Hex)1 (HexNAc)2 (NeuAc)1 + (Man)3(GlcNAc)2_3	4	4		1		884.81	-2	1868	24.4664	B1			alpha 2/6	3 arm		G62446JD	hybrid/complex	0.0030688	0.00300162	0.00340004	0.00189096	0.00424373	0.00328719	0.00236556	0.00257393	0.00257078	0.00333877	0.0049823	0.00276792	0.00269693	0.00248423	0.00322985	0.00343902	0.00317733	0.00286794	0.00254171	0.00369514	0.00261423	0.00469021	0.00420664	0.00234481	0.00212399	0.00290972	0.00226538	0.00396246	0.00345077	0.00409903	0.00184202
36d	(Hex)1 (HexNAc)2 (NeuAc)1 + (Man)3(GlcNAc)2_5	4	4		1		884.81	-2	2633	34.65	D7			alpha 2/3			G62446JD	hybrid/complex	0.000761486	0.000837781	0.000454692	0.00100087	0.000830055	0.000598803	0.000655637	0.000691777	0.00051579	0.000756325	0.000863562	0.000836916	0.000517699	0.000319945	0.000565405	0.000513346	0.000631916	0.000492899	0.00070215	0.00134004	0.000907424	0.000990899	0.000762618	0.000803141	0.000458818	0.000791815	0.000428815	0.000817927	0.00082543	0.00145906	0.000431017
36e	(Hex)1 (HexNAc)2 (NeuAc)1 + (Man)3(GlcNAc)2_4	4	4		1		884.81	-2			B1						G62446JD	hybrid/complex	0.000433725	0.000680314	0.000688235	0.000630738	0.000312954	0.000385241	0.000649687	0.000361213	0.000620373	0.000934347	0.000487034	0.000441452	0.000233158	0.000531523	0.000550107	0.000414999	0.000547302	0.000367905	0.000518587	0.00052942	0.000469084	0.000572132	0.000462495	0.00062661	0.000529014	0.000592247	0.000504783	0.000450745	0.000494	0.000304603	0.000551355
37a	(Hex)1 (HexNAc)3 (Deoxyhexose)1 + (Man)3(GlcNAc)2_1	4	5	1			913.82	-2	1666	21.89	B9	Yes				Bisec 670, 652, 508	G64661YG, G11652JU	hybrid/complex	0.00171347	0.00128414	0.000564817	0.00267814	0.00301265	0.00082713	0.000726349	0.000439925	0.000679931	0.000936771	0.000710788	0.000924607	0.00117085	0.000470899	0.000944396	0.000400678	0.00111694	0.000663832	0.00169776	0.00049048	0.00119972	0.000505525	0.000542885	0.00134591	0.00105152	0.000488883	0.000530048	0.000610929	0.000497144	0.000769517	0.000556222
37b	(Hex)1 (HexNAc)3 (Deoxyhexose)1 + (Man)3(GlcNAc)2_2	4	5	1			913.82	-2	1715	22.56	B9	Yes					G64661YG, G11652JU	hybrid/complex	0.00837673	0.00694159	0.00447649	0.0114039	0.012802	0.00368662	0.00432492	0.00244873	0.00332832	0.00424221	0.00360072	0.00421149	0.00656049	0.00236086	0.00385763	0.00244631	0.00477344	0.00308515	0.00748766	0.00266594	0.00659666	0.00293473	0.0031439	0.00598769	0.00508583	0.00308721	0.00249727	0.00284187	0.00280693	0.0039704	0.0024434
37c	(Hex)1 (HexNAc)3 (Deoxyhexose)1 + (Man)3(GlcNAc)2_3	4	5	1			913.82	-2	2429	32.39	B9	Yes					G64661YG, G11652JU	hybrid/complex	0.00158309	0.000807545	0.000536971	0.00152959	0.000878264	0.000415543	0.000487437	0.000283417	0.000818519	0.000616939	0.000340552	0.00050438	0.000648932	0.000332827	0.000432948	0.000326045	0.000441771	0.000397315	0.000519694	0.000500359	0.00072722	0.000312886	0.000426573	0.000920252	0.000760791	0.000424106	0.000349039	0.000493268	0.000435198	0.000679668	0.000382966
38	(Hex)2 (HexNAc)3 + (Man)3(GlcNAc)2	5	5				921.85	-2	1324	17.2652	H1					Bisec 670, 652	G28183PJ	hybrid/complex	0.000610851	0.00056865	0.000392533	0.00167409	0.00171505	0.000328304	0.000342579	0.000240328	0.000400948	0.000502096	0.000314096	0.000456782	0.000761591	0.000291754	0.000527813	0.000193255	0.000485504	0.000309803	0.000506712	0.000290613	0.000433002	0.000298893	0.000292156	0.000371752	0.000561685	0.000295949	0.000282589	0.00025904	0.000218228	0.00037553	0.000312441
39a	(Hex)2 (HexNAc)1 (Deoxyhexose)1 (NeuAc)1 + (Man)3(GlcNAc)2_1	5	3	1	1		937.31	-2	2039	26.7706	B1	Yes		alpha 2/6			G84576YN	hybrid/complex	0.000528131	0.000807695	0.000352292	0.000339112	0.000587125	0.000551131	0.00113186	0.000867146	0.000828873	0.000767083	0.000934221	0.00105003	0.000954462	0.0010879	0.000951867	0.000899087	0.000764068	0.00133894	0.000855824	0.00058513	0.00108977	0.000790238	0.00103159	0.000687218	0.00129418	0.00118205	0.00109592	0.000738108	0.000702165	0.000654246	0.00111141
39b	(Hex)2 (HexNAc)1 (Deoxyhexose)1 (NeuAc)1 + (Man)3(GlcNAc)2_2	5	3	1	1		937.31	-2	2633	35.31	B1	Yes		alpha 2/3			G84576YN	hybrid/complex	0.00079434	0.0013979	0.000288876	0.000660389	0.00135416	0.000930195	0.000893634	0.000902506	0.0011942	0.00061603	0.00106522	0.00132543	0.00109064	0.00101636	0.000961709	0.000744893	0.000682305	0.000993536	0.0012157	0.00117554	0.00128513	0.000565882	0.00109736	0.0011602	0.00151638	0.00112277	0.00196687	0.000695741	0.0012078	0.00091706	0.000847225
40a	(Hex)3 (HexNAc)1 (NeuAc)1 + (Man)3(GlcNAc)2_1	6	3		1		945.33	-2	1844	24.1355	B1			alpha 2/6			G74784VI	hybrid/complex	0.0057166	0.00646096	0.00902916	0.00111538	0.00627523	0.00525065	0.0023127	0.00708908	0.00478574	0.00605545	0.0064755	0.00301084	0.00871199	0.0102018	0.00615743	0.00636219	0.00412695	0.00956613	0.00275989	0.00418241	0.00346807	0.0035967	0.00871514	0.00381043	0.00970621	0.00708426	0.0055232	0.00515364	0.00864641	0.00676964	0.00791282
40b	(Hex)3 (HexNAc)1 (NeuAc)1 + (Man)3(GlcNAc)2_2	6	3		1		945.33	-2	2410	32.05	B1			alpha 2/3			G74784VI	hybrid/complex	0.00370744	0.00517099	0.00211339	0.003957	0.00466684	0.00416382	0.0036631	0.00549742	0.00494798	0.00297651	0.00435072	0.00546488	0.00478823	0.00382706	0.00414602	0.00286932	0.00399876	0.00408664	0.00549091	0.00604129	0.00496905	0.00290385	0.00491537	0.00519297	0.00473177	0.00461078	0.00446379	0.00350133	0.00506499	0.00570202	0.00415484
41	(Hex)4 (HexNAc)1 (Deoxyhexose)1 + (Man)3(GlcNAc)2	7	3	1			953.82	-2	2301	30.6119	E1	Yes					G82052AF	hybrid/complex	0.000217641	0.000333646	8.83925e-05	0.000126215	0.000218152	0.000354263	0.000324271	4.96171e-05	0.000140014	0.000822079	0.00032313	0.000309274	9.333e-05	0.000167171	0.000266812	0.000165178	0.000182065	0.000223341	0.000303222	0.00033541	0.000245111	0.000329864	9.05415e-05	0.000346904	0.000279008	0.000272465	0.000187585	9.67676e-05	0.000581574	0.000370191	0.000312131
42a	(Hex)1 (HexNAc)2 (Deoxyhexose)1 (NeuAc)1 + (Man)3(GlcNAc)2_1	4	4	1	1		957.85	-2	2160	28.69	H1		979	alpha 2/6	6 arm		G86681UT	hybrid/complex	0.000375419	0.000499196	0.000348519	0.000238004	0.000465122	6.70137e-05	0.000265001	0.000182178	0.00042935	0.000246048	0.000305707	0.000382814	0.000355466	0.00058169	0.000580939	0.000458526	0.000292666	0.000315442	0.0003155	0.000276713	0.000227817	0.000403002	0.000360668	0.000314926	0.000574233	0.000378622	0.000382437	0.000424685	0.000208008	0.000334669	0.000319069
42b	(Hex)1 (HexNAc)2 (Deoxyhexose)1 (NeuAc)1 + (Man)3(GlcNAc)2_2	4	4	1	1		957.85	-2	2264	29.9543	B1	Yes		alpha 2/6	3 arm		G86681UT	hybrid/complex	0.00510912	0.00474797	0.00424475	0.00361914	0.00623565	0.00472248	0.00350245	0.0033346	0.00432409	0.00518428	0.00774882	0.00630298	0.00341305	0.00354697	0.00397847	0.00509645	0.00680388	0.00461636	0.00498821	0.00596686	0.00546312	0.00768493	0.0051832	0.00428666	0.00423389	0.0054685	0.00451294	0.00605608	0.00550663	0.00505625	0.00315848
42c	(Hex)1 (HexNAc)2 (Deoxyhexose)1 (NeuAc)1 + (Man)3(GlcNAc)2_3	4	4	1	1		957.85	-2	2519	33.23	D3	Yes		alpha 2/6	3 arm		G86681UT	hybrid/complex	0.000514497	0.000616399	0.000423792	0.000533833	0.000435766	0.000645993	0.000514898	0.000258663	0.000473615	0.000537094	0.000588184	0.000630019	0.00046933	0.000332979	0.000544771	0.000679808	0.000706232	0.000584501	0.000453877	0.000553542	0.00055876	0.000804418	0.000509136	0.000516952	0.000664198	0.000881211	0.000584386	0.000473451	0.000726377	0.00053352	0.000687432
42d	(Hex)1 (HexNAc)2 (Deoxyhexose)1 (NeuAc)1 + (Man)3(GlcNAc)2_4	4	4	1	1		957.85	-2	2976	40.07	D10	Yes	979	alpha 2/3	6 arm		G86681UT	hybrid/complex	0.000743955	0.000811138	0.000533917	0.000595634	0.000605978	0.000628236	0.000863884	0.000819473	0.000637186	0.00101813	0.000876467	0.000901236	0.000740001	0.000550772	0.000737469	0.000661226	0.00067977	0.000503402	0.000731638	0.000816356	0.00101653	0.000807123	0.000565047	0.000803897	0.000728356	0.000869514	0.000775086	0.000691294	0.000484881	0.0008791	0.000805491
42e	(Hex)1 (HexNAc)2 (Deoxyhexose)1 (NeuAc)1 + (Man)3(GlcNAc)2_5	4	4	1	1		957.85	-2	3083	41.54	D10	Yes		alpha 2/3	3 arm		G86681UT	hybrid/complex	0.00345032	0.00328317	0.00194308	0.00328661	0.00333934	0.00215232	0.00384434	0.00365652	0.00273929	0.0031065	0.0033894	0.00344682	0.00181303	0.00224416	0.00305933	0.00212212	0.00287975	0.00244907	0.00431736	0.00392556	0.00451427	0.00306664	0.0031872	0.00383409	0.00291887	0.00321816	0.00214667	0.00332812	0.00222945	0.00369795	0.00221018
42f	(Hex)1 (HexNAc)2 (Deoxyhexose)1 (NeuAc)1 + (Man)3(GlcNAc)2_6	4	4	1	1		957.85	-2						alpha 2/3	3 arm		G86681UT	hybrid/complex	0.000734865	0.000949146	0.000507329	0.000659935	0.000872877	0.000710651	0.00066296	0.000582287	0.000890046	0.000844048	0.000702561	0.000944653	0.000543511	0.000668686	0.000718258	0.000360538	0.00078229	0.000764501	0.000930699	0.000680585	0.000757966	0.000617096	0.000625303	0.000741776	0.000638866	0.000638604	0.000783218	0.000636053	0.00052623	0.000712172	0.000573413
43a	(Hex)2 (HexNAc)2 (NeuAc)1 + (Man)3(GlcNAc)2_1	5	4		1		965.86	-2	2024	26.58	B1			alpha 2/6			G07990UY	hybrid/complex	0.0280053	0.0323567	0.0395993	0.0279971	0.0289474	0.026243	0.0358724	0.024707	0.0328376	0.0648607	0.0298687	0.0287524	0.0247113	0.0277714	0.0491733	0.0247479	0.0253347	0.0232644	0.0354914	0.0376986	0.0259291	0.046156	0.0231117	0.0297915	0.0362871	0.0293787	0.0235609	0.0337424	0.0404212	0.0293315	0.0256341
43b	(Hex)2 (HexNAc)2 (NeuAc)1 + (Man)3(GlcNAc)2_2	5	4		1		965.86	-2	2570	34.42	B1			alpha 2/3			G07990UY	hybrid/complex	0.0132084	0.0148228	0.0111245	0.0195603	0.0137633	0.0102194	0.00983386	0.00916914	0.0114399	0.0171289	0.0101116	0.0128832	0.0092526	0.00836237	0.0140117	0.00828329	0.0111498	0.0101857	0.0147356	0.0151551	0.0128611	0.01152	0.00844876	0.0148344	0.00861764	0.0104886	0.0105326	0.008487	0.0141991	0.0160908	0.0084268
44a	(Hex)1 (HexNAc)3 (NeuAc)1 + (Man)3(GlcNAc)2_1	4	5		1		986.35	-2	1360	17.6606	C1			alpha 2/6		Bisec Similar spectra with 1067. 1094,	G17856XT	hybrid/complex	0.000269715	0.000220634	0.000323188	0.000284014	0.000311877	0.000341911	0.000940775	0.000272678	0.000538397	0.000182567	0.000318936	0.000449279	0.00022592	0.000474385	0.000484649	0.000440202	0.000366822	0.000313728	0.000837207	0.000341154	0.000428731	0.000432014	0.000353281	0.0001452	0.000373352	0.00088645	0.000287261	0.00050739	0.0001382	0.000302049	0.000372816
44b	(Hex)1 (HexNAc)3 (NeuAc)1 + (Man)3(GlcNAc)2_2	4	5		1		986.35	-2	1901	24.96	C1			alpha 2/3		696 (LacdiNAc)	G17856XT	hybrid/complex	0.000231666	0.000640947	0.000366664	0.000105312	0.000779961	0.000585968	0.000254245	0.000391466	0.000386985	0.000460886	0.000312967	0.00039407	0.000186598	0.000392087	0.000913327	0.00037568	0.000301697	0.000313894	0.00025874	0.00108147	0.000356137	0.000218945	0.00041093	0.000399841	0.000394778	0.000355924	0.000433833	0.00025904	0.000937059	0.000559058	0.000316998
45	(Hex)2 (HexNAc)3 (Deoxyhexose)1 + (Man)3(GlcNAc)2	5	5	1			994.87	-2	1591	20.8108	E1	Yes				Bisec 670	G73161WI	hybrid/complex	0.00587476	0.00527801	0.00300607	0.010185	0.00977645	0.00300569	0.00179413	0.00134191	0.00281623	0.00397571	0.00213205	0.00330307	0.00715985	0.00180009	0.00275504	0.00159881	0.00405359	0.00276003	0.00545166	0.00187634	0.00515715	0.00174382	0.00211158	0.00429141	0.00427425	0.00179473	0.00178015	0.00153286	0.00160966	0.00250485	0.00201155
46	(Hex)3 (HexNAc)1 (Deoxyhexose)1 (NeuAc)1 + (Man)3(GlcNAc)2	6	3	1	1		1018.35	-2	2260	29.5841	D1	Yes		alpha 2/6			G46683SB	hybrid/complex	0.000613967	0.000853648	0.00101035	0.000252773	0.00033423	0.000648502	0.000331136	0.000970349	0.000561669	0.00117115	0.000778383	0.00048444	0.00104022	0.00204576	0.000423935	0.000642081	0.000594046	0.00206762	0.000381619	0.000315194	0.000461612	0.000482203	0.000811865	0.000683005	0.00125809	0.000601675	0.000742206	0.000274333	0.00104208	0.000425214	0.00110529
47a	(Hex)2 (HexNAc)2 (Deoxyhexose)1 (NeuAc)1 + (Man)3(GlcNAc)2_1	5	4	1	1		1038.93	-2	2397	31.87	B1	Yes		alpha 2/6		Higher 655	G02646YL	hybrid/complex	0.0338125	0.0375955	0.0302727	0.0378878	0.0320824	0.0333506	0.0288599	0.0219263	0.0327925	0.0425966	0.0357031	0.0494261	0.0262746	0.0272421	0.0370322	0.0312638	0.030081	0.0330867	0.0361252	0.0428769	0.0397327	0.0422091	0.0305179	0.0413166	0.0426406	0.0359479	0.0316368	0.0307169	0.0531854	0.031368	0.0320526
47b	(Hex)2 (HexNAc)2 (Deoxyhexose)1 (NeuAc)1 + (Man)3(GlcNAc)2_2	5	4	1	1		1038.93	-2	2948	39.7286	B1	Yes		alpha 2/3			G02646YL	hybrid/complex	0.079927	0.0895375	0.0557785	0.0935913	0.0722197	0.0779808	0.0732869	0.0841101	0.087074	0.0763958	0.0663851	0.0956815	0.0634434	0.0661247	0.0895516	0.0585227	0.0579	0.073992	0.11211	0.0814232	0.0921608	0.060669	0.0727524	0.0830455	0.0738806	0.075625	0.0778051	0.059832	0.0655333	0.0804997	0.0548224
48a	(Hex)1 (HexNAc)3 (Deoxyhexose)1 (NeuAc)1 + (Man)3(GlcNAc)2_1	4	5	1	1		1059.38	-2	1794	23.6	B4	Yes		alpha 2/6		Bisec 670, 961	G65780VF	hybrid/complex	0.000448269	0.000406092	0.000499065	0.000684814	0.00063695	0.000415929	0.00154012	0.000283678	0.000560435	0.000307105	0.000832588	0.000856962	0.000470295	0.00045544	0.000512398	0.000601479	0.000313423	0.000295761	0.000885412	0.000369756	0.000657402	0.000355238	0.000722495	0.00070526	0.000541443	0.000839045	0.00055912	0.00128295	0.000380955	0.000542343	0.000332221
48b	(Hex)1 (HexNAc)3 (Deoxyhexose)1 (NeuAc)1 + (Man)3(GlcNAc)2_2	4	5	1	1		1059.38	-2	2118	28.02	B4	Yes		alpha 2/6		Bisec 670	G65780VF	hybrid/complex	0.000734475	0.000668788	0.000159888	0.000674363	0.00123861	0.000575932	0.000478283	0.000253293	0.000491378	0.000463007	0.000394273	0.000439201	0.000785836	0.000182934	0.000280686	0.000222308	0.00069102	0.000262868	0.00081084	0.000271429	0.000799814	0.000310274	0.000276802	0.000885032	0.000340562	0.000319433	0.000431756	0.000239456	0.000314764	0.000371815	0.000451626
48c	(Hex)1 (HexNAc)3 (Deoxyhexose)1 (NeuAc)1 + (Man)3(GlcNAc)2_3	4	5	1	1		1059.38	-2	2308	30.59	B1	Yes				696 (LacdiNAc)	G65780VF	hybrid/complex	0.00145986	0.00172496	0.00099328	0.000893167	0.00186183	0.00171439	0.000750377	0.00109856	0.00205765	0.00180627	0.00113604	0.00181705	0.00137711	0.00339557	0.0026437	0.00167996	0.00187452	0.0016096	0.0017667	0.00123286	0.00138356	0.00107569	0.00116775	0.00212432	0.00370925	0.00121217	0.00216415	0.000993559	0.00317766	0.00162262	0.00297228
48d	(Hex)1 (HexNAc)3 (Deoxyhexose)1 (NeuAc)1 + (Man)3(GlcNAc)2_4	4	5	1	1		1059.38	-2	2436	32.42	B1	Yes		alpha 2/3			G65780VF	hybrid/complex	0.000395677	0.000549939	0.000200848	0.000551101	0.000880149	0.000862643	0.000736418	0.000470047	0.000859649	0.000766779	0.000792741	0.000905524	0.000518061	0.000779476	0.00124832	0.000839391	0.000709876	0.000540165	0.000460519	0.000877121	0.000729782	0.000733426	0.00065688	0.000865369	0.000914441	0.000608135	0.00138871	0.000629888	0.000865679	0.000610251	0.000896314
49	(Hex)2 (HexNAc)3 (NeuAc)1 + (Man)3(GlcNAc)2	5	5		1		1067.39	-2	1481	19.3366	C1			alpha 2/6		Bisec 670	G53989JC	hybrid/complex	0.000545013	0.000527786	0.000572182	0.000616197	0.000639105	0.00057738	0.00126321	0.000572203	0.000722391	0.000312711	0.000727082	0.000865217	0.000280802	0.000429977	0.000571452	0.000452161	0.000647287	0.000381007	0.000792121	0.000596043	0.000626229	0.000839214	0.000727275	0.000385581	0.000599683	0.00100099	0.000349558	0.000675064	0.000319637	0.000632191	0.000733724
50a	(Hex)3 (HexNAc)3 (Deoxyhexose)1 + (Man)3(GlcNAc)2_1	6	5	1			1075.88	-2	2631	35.44	B7	Yes				350	G42397NB	hybrid/complex	0.00145026	0.00288681	0.00115694	0.00175453	0.00180339	0.00193152	0.00131356	0.00103819	0.00185902	0.00220459	0.00160968	0.00301931	0.00150678	0.00156896	0.00239147	0.0014981	0.000881165	0.00152353	0.00279783	0.00303432	0.00307136	0.00186444	0.0015067	0.00172642	0.00208836	0.00153745	0.00151833	0.00154628	0.00172979	0.0022909	0.00128425
50b	(Hex)3 (HexNAc)3 (Deoxyhexose)1 + (Man)3(GlcNAc)2_2	6	5	1			1075.88	-2	2862	38.77	B7	Yes				368	G42397NB	hybrid/complex	9.87821e-05	0.000132321	8.51413e-05	0.000172226	0.000169943	0.000197639	6.10697e-05	0.000169605	0.000207741	0.000630119	0.000167776	0.000427623	0.000228936	0.000263564	0.000380533	0.000310082	0.000322455	0.000268783	0.000207616	9.82422e-05	0.000258136	0.000458321	0.000176713	0.000189171	0.000439287	0.000157403	0.000365825	0.000241484	0.000126409	0.000207325	0.000587186
50c	(Hex)3 (HexNAc)3 (Deoxyhexose)1 + (Man)3(GlcNAc)2_3	6	5	1			1075.88	-2	3220	43.91	B7	Yes					G42397NB	hybrid/complex	0.000629291	0.000498148	0.000396665	0.000467487	0.00062887	0.000384179	0.000576228	0.000540378	0.000520159	0.000981617	0.000399919	0.000577169	0.000487182	0.000689904	0.000741738	0.000334154	0.000466965	0.000277352	0.000818689	0.00068403	0.000458409	0.000538735	0.0003682	0.00038234	0.000645258	0.000735943	0.000601345	0.000389262	0.000562864	0.000548262	0.0003607
51	(HexNAc)4 (Deoxyhexose)1 (NeuAc)1 + (Man)3(GlcNAc)2	3	6	1	1		1079.9	-2	2441	31.87	C2	Yes				LacdiNAc? No 655, 696	NA	hybrid/complex	0.000283739	0.000218089	0.000169229	0.000286399	0.000472663	0.000505871	0.000356767	0.000405611	0.000629302	0.000215747	0.0005122	0.000456675	0.000298051	0.000327068	0.000612482	0.000405452	0.00029631	0.000232076	0.000617917	0.000426615	0.000426596	0.000201688	0.000450908	0.000647893	0.00054831	0.000583517	0.000989146	0.000251784	0.000556103	0.000331302	0.000354486
52a	(Hex)2 (HexNAc)2 (NeuAc)2 + (Man)3(GlcNAc)2_1	5	4		2		1111.48	-2	2158	28.4	B1			alpha 2/6			G09675DY	hybrid/complex	0.151109	0.104092	0.198114	0.170118	0.14218	0.165846	0.240911	0.108249	0.183968	0.117489	0.139155	0.114546	0.104786	0.0999725	0.120071	0.11511	0.182542	0.087961	0.142869	0.154673	0.137714	0.165866	0.159418	0.142321	0.0873925	0.163582	0.12474	0.247534	0.138172	0.126409	0.073268
52b	(Hex)2 (HexNAc)2 (NeuAc)2 + (Man)3(GlcNAc)2_2	5	4		2		1111.48	-2	2736	36.76	B1			alpha 2/6 + 2/3			G09675DY	hybrid/complex	0.0219487	0.0203925	0.0256517	0.0225578	0.0176528	0.0222552	0.0275983	0.0369825	0.0195893	0.0205563	0.0230085	0.014917	0.0306384	0.0202414	0.0181355	0.0234413	0.0209251	0.0283944	0.0150194	0.025207	0.0254331	0.017869	0.0175686	0.0174719	0.0127703	0.0263877	0.0280823	0.0261211	0.0266429	0.0219285	0.0344026
52c	(Hex)2 (HexNAc)2 (NeuAc)2 + (Man)3(GlcNAc)2_3	5	4		2		1111.48	-2	3220	43.55	B1			alpha 2/3			G09675DY	hybrid/complex	0.00915173	0.00917578	0.00555421	0.0111776	0.0084177	0.00867758	0.00719781	0.00966695	0.00936429	0.00566365	0.00663553	0.00766432	0.00709195	0.00540768	0.0071074	0.00664393	0.00921365	0.00808185	0.00952729	0.00765172	0.00975384	0.00603551	0.00728985	0.00985343	0.00473982	0.00782221	0.00739679	0.00578627	0.00815037	0.00978944	0.00749848
53	(Hex)2 (HexNAc)2 (NeuAc)1 (NeuGc)1 + (Man)3(GlcNAc)2_1	5	4		1	1	1119.41	-2	2172	28.5915	B1			alpha 2/6			NA	hybrid/complex	0.004481	0.00321371	0.00654982	0.00588681	0.00493724	0.00521581	0.007707	0.00338882	0.00611453	0.00388904	0.00440347	0.00408006	0.0033104	0.00338086	0.0039053	0.00356196	0.00622552	0.00290476	0.00474377	0.00501588	0.0042096	0.00544118	0.00526706	0.00476871	0.00279517	0.00526946	0.00406094	0.00787146	0.0044669	0.00389101	0.00236387
54a	(Hex)2 (HexNAc)2 (NeuGc)2 + (Man)3(GlcNAc)2_1	5	4			2	1127.39	-2	2146	28.35	C1			alpha 2/6			NA	hybrid/complex	0.00598917	0.00421331	0.00750574	0.00780868	0.00593563	0.00734835	0.0102584	0.0048118	0.00801108	0.00559032	0.00572632	0.0051616	0.00433302	0.00405319	0.00487365	0.00521599	0.00802097	0.00420274	0.00640037	0.00719479	0.00610835	0.00698443	0.00718034	0.00608405	0.00413291	0.0068916	0.00546366	0.0101263	0.00556796	0.00507598	0.00354248
54b	(Hex)2 (HexNAc)2 (NeuGc)2 + (Man)3(GlcNAc)2_2	5	4			2	1127.39	-2	2886	38.61	A3			alpha 2/3			NA	hybrid/complex	0.000799144	0.000570745	0.000622305	0.000661071	0.00073687	0.000784862	0.00107236	0.000911806	0.000508571	0.00068148	0.000561242	0.000530859	0.000599358	0.00020688	0.000673078	0.000529155	0.00089606	0.000899279	0.000573334	0.00095052	0.00078316	0.000641258	0.000428167	0.000608784	0.000394068	0.000767023	0.000918543	0.000929423	0.000937373	0.000652854	0.00103001
55a	(Hex)1 (HexNAc)3 (NeuAc)2 + (Man)3(GlcNAc)2_1	4	5		2		1131.92	-2	2242	29.75	B5					696 (LacdiNAc)	NA	hybrid/complex	0.000951598	0.00107578	0.002244	0.000175294	0.00238621	0.00113546	0.000196119	0.000796422	0.000853855	0.00035271	0.000525267	0.000499449	0.000632287	0.00125386	0.00199243	0.0009189	0.000272224	0.000694182	0.000728215	0.00233994	0.000598686	0.000401509	0.00114878	0.000576913	0.000651177	0.000778459	0.000593558	0.000891191	0.00199707	0.001533	0.000460429
55b	(Hex)1 (HexNAc)3 (NeuAc)2 + (Man)3(GlcNAc)2_2	4	5		2		1131.92	-2	2800	37.89	B5					696 (LacdiNAc)	NA	hybrid/complex	0.000216603	0.00052599	0.00113017	0.000220054	0.000741179	0.000680638	0.000299327	0.000790397	0.000190643	0.000856169	0.000628837	0.000328785	0.000170556	0.000238101	0.000807789	0.000345498	0.000227699	0.000348058	0.000251192	0.00220877	0.000329449	0.000276784	0.000579966	0.000480113	0.000593529	0.000610143	0.000379669	0.000628406	0.00142398	0.00149388	0.000252065
56a	(Hex)2 (HexNAc)3 (Deoxyhexose)1 (NeuAc)1 + (Man)3(GlcNAc)2_1	5	5	1	1		1140.42	-2	1980	25.85	H4	YES		alpha 2/6			G18958EQ, NA triant	hybrid/complex	0.00179944	0.00179681	0.00276067	0.00275845	0.00207029	0.0021142	0.00338482	0.00113891	0.00220099	0.00121176	0.00211817	0.00330478	0.00149918	0.00172218	0.00141375	0.0013339	0.00205183	0.00139224	0.0034719	0.00153807	0.00186374	0.00184896	0.0029385	0.00161233	0.00186593	0.00262251	0.00132902	0.00305105	0.00138091	0.00161054	0.00156945
56b	(Hex)2 (HexNAc)3 (Deoxyhexose)1 (NeuAc)1 + (Man)3(GlcNAc)2_2	5	5	1	1		1140.42	-2	2330	30.55	H4	Yes		alpha 2/3			G18958EQ, NA triant	hybrid/complex	0.000765512	0.000699773	0.000256898	0.00143995	0.00156692	0.000593495	0.000298412	0.000125206	0.000482829	0.000669057	0.000293124	0.000622621	0.00128906	0.000342225	0.000476705	0.000261472	0.000563781	0.000373267	0.000910068	0.00023272	0.00119801	0.000516253	0.00056186	0.000924897	0.000507352	0.000187958	0.000224271	0.000369912	0.00011446	0.000444948	0.000383172
56c	(Hex)2 (HexNAc)3 (Deoxyhexose)1 (NeuAc)1 + (Man)3(GlcNAc)2_3	5	5	1	1		1140.42	-2	2304	30.62	A8	Yes		alpha 2/3		368, 553	G18958EQ, NA triant	hybrid/complex	0.000973933	0.000875951	0.00054757	0.00191573	0.00109076	0.00106945	0.000361802	0.000390025	0.000817	0.000566789	0.000446381	0.000578348	0.00126723	0.000381781	0.00024523	0.000367417	0.000953421	0.000591301	0.001215	0.000355857	0.000986637	0.000507204	0.000346183	0.000782181	0.00068077	0.000488534	0.000525203	0.000398625	0.000449348	0.000447966	0.000481969
57a	(Hex)3 (HexNAc)3 (NeuAc)1 + (Man)3(GlcNAc)2_1	6	5		1		1148.45	-2	2354	30.98	D2			alpha 2/6		High 655	G02945OA	hybrid/complex	0.0011421	0.0010198	0.00169679	0.00118843	0.00186129	0.0013139	0.00117626	0.000788695	0.001886	0.00160447	0.000981489	0.00106268	0.00161883	0.00120142	0.0013273	0.00143456	0.00120394	0.00138366	0.00106133	0.00128651	0.00122257	0.00190764	0.00123786	0.00130551	0.00142487	0.000971045	0.00140395	0.00159629	0.00168985	0.00101492	0.00161201
57b	(Hex)3 (HexNAc)3 (NeuAc)1 + (Man)3(GlcNAc)2_2	6	5		1		1148.45	-2	2576	34.19	D2			alpha 2/6		High 655	G02945OA	hybrid/complex	0.000598774	0.0006155	0.000639551	0.000508158	0.00110045	0.00110294	0.000586984	0.00105692	0.00129128	0.00415524	0.00145949	0.000444026	0.00146287	0.00172158	0.00177697	0.00205036	0.000656794	0.000720993	0.000728819	0.00124389	0.000499617	0.00119967	0.000813025	0.000506798	0.00219335	0.00102116	0.00136639	0.000660006	0.00154505	0.00106994	0.00173328
57c	(Hex)3 (HexNAc)3 (NeuAc)1 + (Man)3(GlcNAc)2_3	6	5		1		1148.45	-2	3521	47.73	D2			alpha 2/3		low 655	G02945OA	hybrid/complex	0.00051138	0.000471505	0.000429541	0.000539513	0.000645838	0.000411972	0.000600256	0.000257485	0.000412917	0.000290591	0.000255858	0.000273576	0.000294432	0.000330402	0.000304166	0.000276255	0.000672164	0.00020941	0.000185073	0.000251787	0.000531857	0.000387796	0.000275498	0.000425662	0.000399868	0.000615119	0.000576079	0.000270275	0.000389288	0.000481863	0.00019811
58a	(Hex)2 (HexNAc)2 (Deoxyhexose)1 (NeuAc)2 + (Man)3(GlcNAc)2_1	5	4	1	2		1184.42	-2	2504	33.45	B1	Yes		alpha 2/6			G22754FQ	hybrid/complex	0.0770176	0.0825821	0.101675	0.0195933	0.0619113	0.0505868	0.0384732	0.0308665	0.0517348	0.0276146	0.0425735	0.038825	0.0579365	0.0718134	0.0524154	0.0769621	0.0394931	0.0595031	0.0286104	0.0358815	0.0327729	0.0465485	0.0479057	0.0277362	0.0576708	0.0663017	0.0454736	0.0429441	0.0721051	0.0419814	0.0306035
58b	(Hex)2 (HexNAc)2 (Deoxyhexose)1 (NeuAc)2 + (Man)3(GlcNAc)2_2	5	4	1	2		1184.42	-2	3080	41.61	B1	Yes		alpha 2/6 + 2/3			G22754FQ	hybrid/complex	0.0288471	0.0419323	0.0271191	0.0136353	0.0222862	0.0393849	0.016076	0.0557883	0.0228047	0.0295905	0.0478826	0.0264956	0.0433544	0.0442124	0.0243308	0.0388275	0.0299993	0.0565137	0.017681	0.0334262	0.0244872	0.0285865	0.0351553	0.0306624	0.037014	0.0411344	0.046241	0.0318194	0.0538497	0.0425218	0.0601569
58c	(Hex)2 (HexNAc)2 (Deoxyhexose)1 (NeuAc)2 + (Man)3(GlcNAc)2_3	5	4	1	2		1184.42	-2	3536	47.88	B1	Yes		alpha 2/3			G22754FQ	hybrid/complex	0.0648641	0.0544219	0.035169	0.0575982	0.0501329	0.0588056	0.0516671	0.0595536	0.0629089	0.0298821	0.0392568	0.0561733	0.0436307	0.0383412	0.0434161	0.0453534	0.0610887	0.0556833	0.0676733	0.0437463	0.0692146	0.0473968	0.0495945	0.0608204	0.0379576	0.048301	0.0590584	0.0326387	0.0469361	0.0526661	0.0448595
59a	(Hex)2 (HexNAc)2 (Deoxyhexose)1 (NeuAc)1 (NeuGc)1 + (Man)3(GlcNAc)2_1	5	4	1	1	1	1192.42	-2	2718	35.91	D1	Yes		alpha 2/6		1193 (diagnostic ion for NeuGc)	NA	hybrid/complex	0.0026452	0.00257726	0.00351466	0.000698447	0.00180312	0.00161412	0.00117053	0.000979778	0.00172519	0.000888137	0.00136512	0.00153244	0.00220541	0.00224386	0.00173665	0.00228611	0.00155491	0.00202566	0.000833986	0.00112948	0.00112606	0.00150649	0.0016414	0.0010191	0.00200633	0.00213703	0.00164102	0.00134608	0.00216467	0.00148865	0.00102887
59b	(Hex)2 (HexNAc)2 (Deoxyhexose)1 (NeuAc)1 (NeuGc)1 + (Man)3(GlcNAc)2_2	5	4	1	1	1	1192.42	-2	3100	41.92	E1	Yes		alpha 2/6, 2/3		655, 671 (diagnostic ion for NeuAc and NeuGc)	NA	hybrid/complex	0.000825376	0.000959475	0.000924474	0.000358993	0.000720171	0.00119924	0.000501396	0.0016303	0.00060147	0.00109449	0.000953902	0.000793822	0.000930097	0.000831765	0.000788459	0.00115553	0.000970692	0.00156056	0.000336936	0.000922379	0.000703306	0.000800966	0.000952946	0.000750311	0.00122884	0.00111326	0.00111997	0.000896731	0.00153152	0.00105078	0.00198888
59c	(Hex)2 (HexNAc)2 (Deoxyhexose)1 (NeuAc)1 (NeuGc)1 + (Man)3(GlcNAc)2_3	5	4	1	1	1	1192.42	-2	3613	49.31	C7	Yes		alpha 2/3		1193 (diagnostic ion for NeuGc)	NA	hybrid/complex	0.00152674	0.00177705	0.0011149	0.00170681	0.00149206	0.00164635	0.00147261	0.00179428	0.00163941	0.000766476	0.000995846	0.00161005	0.00125855	0.00121507	0.00108018	0.00131141	0.00179703	0.00137344	0.00167944	0.0012687	0.00196217	0.00150818	0.0013604	0.00204556	0.00123239	0.000908537	0.00164881	0.000967811	0.00122793	0.00147078	0.00126498
60a	(Hex)2 (HexNAc)2 (Deoxyhexose)1 (NeuGc)2 + (Man)3(GlcNAc)2_1	5	4	1		2	1200.43	-2	2507	33.48	B1	Yes		alpha 2/6			NA	hybrid/complex	0.00316853	0.00308424	0.00408881	0.000790922	0.00226582	0.00207405	0.00148611	0.00119077	0.00221923	0.00102798	0.00139963	0.00169345	0.00241528	0.00282903	0.00219663	0.00315024	0.00165854	0.0022192	0.00114939	0.00135944	0.00140533	0.00188851	0.00214185	0.00111515	0.00248124	0.00248116	0.00173187	0.00164093	0.00282061	0.00172535	0.00134286
60b	(Hex)2 (HexNAc)2 (Deoxyhexose)1 (NeuGc)2 + (Man)3(GlcNAc)2_2	5	4	1		2	1200.43	-2	3208	43.4	C6	Yes		alpha 2/6 + 2/3			NA	hybrid/complex	0.000850049	0.0014202	0.00108598	0.000381601	0.0005812	0.00118854	0.000648085	0.00167339	0.000772355	0.00124994	0.00154064	0.000782887	0.00118171	0.00120733	0.000700589	0.00125321	0.00105451	0.00191017	0.000578768	0.00101094	0.000871768	0.000861044	0.000836345	0.00110413	0.000969485	0.00139951	0.00163947	0.00112409	0.00164866	0.00154867	0.00203019
60c	(Hex)2 (HexNAc)2 (Deoxyhexose)1 (NeuGc)2 + (Man)3(GlcNAc)2_3	5	4	1		2	1200.43	-2	3692	49.84	B9	Yes		alpha 2/3			NA	hybrid/complex	0.00181126	0.00162362	0.00096256	0.00168045	0.00126744	0.00160707	0.00168177	0.00166422	0.00205243	0.00122539	0.00111894	0.00158497	0.00137241	0.0011261	0.00120896	0.00119916	0.00185249	0.00163891	0.00196888	0.00129317	0.00196558	0.00140509	0.00127088	0.00211405	0.00106371	0.00125416	0.00195857	0.00101533	0.00120764	0.0017214	0.00137787
61a	(Hex)1 (HexNAc)3 (Deoxyhexose)1 (NeuAc)2 + (Man)3(GlcNAc)2_1	4	5	1	2		1204.94	-2	2439	32.4816	B1	Yes				696 (LacdiNAc)	G56309UJ	hybrid/complex	0.0080826	0.00853588	0.00504365	0.00030469	0.00816912	0.00648831	0.00134331	0.00344933	0.00718657	0.00130539	0.00250035	0.00355778	0.00466388	0.0132196	0.0061189	0.00580341	0.00282619	0.00672804	0.00488456	0.00253189	0.00361176	0.00175362	0.00726	0.00368036	0.00912239	0.00441854	0.00825944	0.0027065	0.00724915	0.0046048	0.00353554
61b	(Hex)1 (HexNAc)3 (Deoxyhexose)1 (NeuAc)2 + (Man)3(GlcNAc)2_2	4	5	1	2		1204.94	-2	2524	33.73	B1					696 (LacdiNAc)	G56309UJ	hybrid/complex	0.00199033	0.00189126	0.00163805	0.000202786	0.000994881	0.0019043	0.000489267	0.0011685	0.00171787	0.000488006	0.000698044	0.000879261	0.000963749	0.00252667	0.00237296	0.00178154	0.000806533	0.0018565	0.00110631	0.0008136	0.000916391	0.000729041	0.00196702	0.00120212	0.00163049	0.0016787	0.00249138	0.000723127	0.00253713	0.00103918	0.000862345
61c	(Hex)1 (HexNAc)3 (Deoxyhexose)1 (NeuAc)2 + (Man)3(GlcNAc)2_3	4	5	1	2		1204.94	-2	2986	40.27	B1	Yes				696 (LacdiNAc)	G56309UJ	hybrid/complex	0.00232459	0.00451432	0.00202429	0.000853859	0.00274225	0.00529397	0.00109387	0.00728672	0.00302635	0.00224898	0.00395532	0.00323242	0.00189156	0.00288829	0.00273856	0.00251648	0.00451517	0.0047711	0.00210565	0.00248376	0.00243339	0.00130342	0.00484599	0.0049057	0.00285684	0.00453265	0.00777265	0.00261607	0.00687213	0.00631437	0.00280069
62	(Hex)2 (HexNAc)3 (NeuAc)2 + (Man)3(GlcNAc)2	5	5		2		1212.93	-2	2801	37.6502	B1						NA	hybrid/complex	0.000354642	0.000280657	0.000389838	0.000119058	0.000634526	0.000348377	0.000316261	0.000863871	0.000300165	0.000432099	0.00124638	0.000180955	0.000864601	0.000376173	0.000347567	0.00207356	0.000361435	0.000517941	0.000240424	0.000395601	0.000383467	0.00029796	0.000470462	0.000286512	0.000447336	0.000316813	0.000430199	0.000455193	0.000444317	0.000506008	0.000361528
63a	(Hex)3 (HexNAc)3 (Deoxyhexose)1 (NeuAc)1 + (Man)3(GlcNAc)2_1	6	5	1	1		1221.44	-2	2535	33.9	B1	Yes		alpha 2/6			G13441RZ	hybrid/complex	0.00164802	0.00199903	0.00153115	0.00110902	0.00232831	0.00174343	0.00107762	0.000863609	0.00198527	0.00220262	0.00158597	0.00247977	0.00199167	0.00193695	0.00152806	0.00256991	0.00256919	0.00251197	0.00182346	0.00179445	0.00226344	0.00239776	0.00148468	0.00145946	0.0026369	0.0014313	0.00253136	0.00105871	0.00194613	0.00126008	0.00203019
63b	(Hex)3 (HexNAc)3 (Deoxyhexose)1 (NeuAc)1 + (Man)3(GlcNAc)2_2	6	5	1	1		1221.44	-2	3006	40.55	B1	Yes		alpha 2/3			G13441RZ	hybrid/complex	0.0023529	0.00404821	0.00221058	0.00268291	0.00397198	0.00423737	0.00339993	0.00324672	0.00391972	0.00455613	0.00266038	0.00511916	0.0024803	0.00269157	0.00379786	0.0027354	0.002354	0.003485	0.00497474	0.00397909	0.00521395	0.0033604	0.00309754	0.00332406	0.00297084	0.00321982	0.0031995	0.00250731	0.00377559	0.00383459	0.00223307
63c	(Hex)3 (HexNAc)3 (Deoxyhexose)1 (NeuAc)1 + (Man)3(GlcNAc)2_3	6	5	1	1		1221.44	-2	3728	50.5151	B1	Yes		alpha 2/3			G13441RZ	hybrid/complex	0.00496628	0.00385781	0.00294624	0.00368445	0.00419363	0.00384421	0.00580118	0.00359483	0.00463812	0.00291212	0.00263844	0.00308524	0.00440695	0.00313594	0.00297797	0.00315096	0.00612521	0.00314497	0.00366714	0.00402883	0.00468082	0.00321599	0.00314085	0.0033865	0.00275007	0.00326793	0.00624394	0.00286364	0.00302594	0.00510013	0.00256136
63d	(Hex)3 (HexNAc)3 (Deoxyhexose)1 (NeuAc)1 + (Man)3(GlcNAc)2_4	6	5	1	1		1221.47	-2	2784	37.42	B1	Yes		alpha 2/6		979/961	G13441RZ	hybrid/complex	0.000539949	0.000630918	0.000398821	0.000339907	0.000770535	0.00102352	0.00065701	0.000821437	0.000893845	0.001774	0.00112893	0.00127247	0.00103625	0.00187921	0.00119532	0.0023743	0.000757571	0.00103876	0.000988264	0.0005339	0.00096315	0.00105919	0.000884579	0.00062326	0.00266247	0.00109205	0.00158323	0.000642529	0.00154944	0.000838587	0.00164857
64	(HexNAc)4 (Deoxyhexose)1 (NeuAc)2 + (Man)3(GlcNAc)2	3	6	1	2		1225.45	-2	2502	33.1627	A1	Yes					NA	hybrid/complex	0.000672664	0.000466266	0.000266599	6.33703e-05	0.000480204	0.00108509	0.000180557	0.000633366	0.000953023	0.000152568	0.000267635	0.000887408	0.000406609	0.0015009	0.000847632	0.000676933	0.000337825	0.000769587	0.00124489	0.00040433	0.000534419	0.000261298	0.00103913	0.00118602	0.00118268	0.000764142	0.00190094	0.000342838	0.000899325	0.000498115	0.000411134
65a	(Hex)2 (HexNAc)3 (Deoxyhexose)1 (NeuAc)2 + (Man)3(GlcNAc)2_1	5	5	1	2		1285.97	-2	1922	25.2674	C1	Yes		alpha 2/6			G79553XF	hybrid/complex	0.00133961	0.00129537	0.00260778	0.00136213	0.00156989	0.00195294	0.00314408	0.00123373	0.00260308	0.00059906	0.0018728	0.00264667	0.00117291	0.00134268	0.00106701	0.0017836	0.00258486	0.00135425	0.00409969	0.00149418	0.00175165	0.00204644	0.0020251	0.00106913	0.00111319	0.00321048	0.00131189	0.00345576	0.00134569	0.00109211	0.00101334
65b	(Hex)2 (HexNAc)3 (Deoxyhexose)1 (NeuAc)2 + (Man)3(GlcNAc)2_2	5	5	1	2		1285.97	-2		31.3		Yes		alpha 2/6, 2/3			G79553XF	hybrid/complex	0.000341396	0.000271078	0.000238933	0.000383192	0.000304605	0.000335446	0.000270035	0.000184666	0.000167466	0.000204687	0.000219561	0.000214616	0.00013051	0.000147166	0.000223885	0.000155734	0.000435275	5.29083e-05	0.000334118	7.03463e-05	0.000333719	0.000184149	0.00016078	0.000234439	0.000158266	0.000249941	0.00023898	0.000188116	0.00018411	0.000168437	0.000126446
65c	(Hex)2 (HexNAc)3 (Deoxyhexose)1 (NeuAc)2 + (Man)3(GlcNAc)2_3	5	5	1	2		1285.97	-2	2909	38.5	D1	Yes		alpha 2/3			G79553XF	hybrid/complex	0.000643055	0.000354153	0.00019438	0.000574844	0.000750066	0.000655836	0.000410316	0.000299525	0.000453097	0.000316196	0.000507844	0.000409614	0.000616606	0.000120946	0.000133406	0.00036444	0.000775476	0.000312512	0.000568806	0.000209977	0.000806219	0.000322588	0.000332423	0.000493293	0.000445206	0.000380368	0.000344713	0.000263019	0.000263194	0.000251205	0.000310474
66a	(Hex)3 (HexNAc)3 (NeuAc)2 + (Man)3(GlcNAc)2_1	6	5		2		1293.98	-2	2493	32.86	D3					High 655	G57551SM	hybrid/complex	0.000421389	0.000265989	0.00060883	0.000315256	0.000293293	0.000411587	0.000472562	0.000173272	0.000681925	0.000475431	0.000373463	0.000252136	0.000320003	0.000416034	0.000434726	0.000483062	0.00048392	0.000264637	0.000338043	0.000337018	0.000365105	0.000582207	0.000512757	0.000410105	0.00031239	0.000383336	0.000394897	0.000720942	0.000557833	0.000186546	0.000219237
66b	(Hex)3 (HexNAc)3 (NeuAc)2 + (Man)3(GlcNAc)2_2	6	5		2		1293.98	-2	2727	36.3	D3						G57551SM	hybrid/complex	0.00230004	0.00153456	0.00300894	0.00204376	0.00192782	0.00229938	0.00671015	0.00311431	0.00339927	0.012603	0.00237435	0.0011702	0.00386006	0.00489632	0.00482218	0.00408782	0.00248203	0.00177899	0.00318942	0.00434483	0.0012832	0.00475495	0.00181985	0.00253637	0.00564645	0.00255144	0.00289078	0.00336261	0.00244342	0.00236717	0.00249828
66c	(Hex)3 (HexNAc)3 (NeuAc)2 + (Man)3(GlcNAc)2_3	6	5		2		1293.98	-2	2921	39.09	D3					low 655	G57551SM	hybrid/complex	0.000419181	0.000301763	0.000593381	0.000526789	0.000256935	0.000383504	0.000298641	0.000316552	0.00042536	0.000595272	0.000275378	0.000460856	0.000485132	0.00035147	0.000341164	0.000502823	0.00037015	0.000492899	0.000278062	0.000459237	0.00041891	0.000825967	0.000296501	0.00034107	0.000345415	0.000374956	0.000458752	0.000404789	0.000409727	0.000293575	0.000250719
66d	(Hex)3 (HexNAc)3 (NeuAc)2 + (Man)3(GlcNAc)2_4	6	5		2		1293.98	-2	3119	41.86	D3						G57551SM	hybrid/complex	0.00372289	0.0030582	0.00378952	0.00310018	0.00344384	0.00481281	0.00709186	0.0112578	0.00452299	0.0115803	0.00636242	0.0019489	0.00816147	0.00569868	0.00727188	0.0112826	0.00306626	0.00540867	0.00403306	0.00596204	0.00307179	0.00509527	0.00289549	0.00365756	0.00511507	0.0043865	0.00550745	0.00520008	0.00575804	0.00462373	0.00554161
67	(Hex)2 (HexNAc)2 (Deoxyhexose)1 (NeuAc)3 + (Man)3(GlcNAc)2_1	5	4	1	3		1330	-2	3575	47.6667	A1	Yes					NA	hybrid/complex	0.00151323	0.00110751	0.00120204	0.00148006	0.00153891	0.00107379	0.00175569	0.000827462	0.000832198	0.000659815	0.000876306	0.000818049	0.000644952	0.00039618	0.00110615	0.000487527	0.00175806	0.000901325	0.00134201	0.000789249	0.00164575	0.0010215	0.000824612	0.00112066	0.000284809	0.00118161	0.00136276	0.000659303	0.00107337	0.00136038	0.000465399
68	(Hex)4 (HexNAc)4 (NeuAc)1 + (Man)3(GlcNAc)2	7	6		1		1330.99	-2	2608	34.6921	A1			alpha 2/6			G93952RU	hybrid/complex	0.000524885	0.000277515	0.000519186	0.000265269	0.00068866	0.000713642	0.000799122	0.000605863	0.000680976	0.00169946	0.000537366	0.00023359	0.000887035	0.000918155	0.000832216	0.00175824	0.000451436	0.000458845	0.000478634	0.000449818	0.000288668	0.000835482	0.00046322	0.000425771	0.000904734	0.000579938	0.000659662	0.00045215	0.000854516	0.000330258	0.0011111
69a	(Hex)3 (HexNAc)3 (Deoxyhexose)1 (NeuAc)2 + (Man)3(GlcNAc)2_1	6	5	1	2		1367.01	-2	2526	33.58	C3						G04256WF	hybrid/complex	0.000446451	0.00034562	0.000938128	0.000381828	0.000276056	0.000862932	0.000703236	0.000261806	0.00106806	0.00144675	0.000384917	0.000619513	0.000221216	0.000734463	0.000632523	0.000446618	0.000873085	0.000302616	0.000755086	0.000338167	0.000372578	0.00127608	0.000926295	0.000476548	0.000631763	0.000452654	0.000322217	0.00129076	0.000267753	0.000676766	0.000280545
69b	(Hex)3 (HexNAc)3 (Deoxyhexose)1 (NeuAc)2 + (Man)3(GlcNAc)2_2	6	5	1	2		1367.01	-2	2637	35.22	C3						G04256WF	hybrid/complex	0.000543454	0.000503837	0.00135024	0.000559507	0.000237543	0.00117927	0.00108883	0.000500956	0.00224601	0.00217989	0.000685138	0.000969631	0.000390928	0.001015	0.00119259	0.000625809	0.001444	0.000484385	0.00155415	0.000536197	0.000361048	0.00288016	0.00120411	0.000819346	0.000959778	0.000458328	0.000750166	0.0021189	0.000555474	0.00137675	0.00037934
69c	(Hex)3 (HexNAc)3 (Deoxyhexose)1 (NeuAc)2 + (Man)3(GlcNAc)2_3	6	5	1	2		1367.01	-2	2903	39.06	B1						G04256WF	hybrid/complex	0.00123689	0.00118505	0.00104807	0.000259248	0.000495825	0.00117367	0.00116459	0.00137321	0.00136765	0.00145099	0.00136318	0.000674507	0.0016631	0.00425673	0.00159032	0.00544698	0.00084789	0.00147051	0.000877562	0.000361371	0.000573064	0.000960768	0.00115211	0.000514684	0.00284903	0.00130427	0.00111582	0.000790618	0.00156879	0.00100668	0.000816468
69d	(Hex)3 (HexNAc)3 (Deoxyhexose)1 (NeuAc)2 + (Man)3(GlcNAc)2_4	6	5	1	2		1367.01	-2	3089	41.74	C1						G04256WF	hybrid/complex	0.00076694	0.000804402	0.000661647	0.000397505	0.000770804	0.00103529	0.000536181	0.00089085	0.000846161	0.00131084	0.000461383	0.000780958	0.00080405	0.00102197	0.00084277	0.000875219	0.00111124	0.00157124	0.000711006	0.000815093	0.000849135	0.00145323	0.000852857	0.000694565	0.00124648	0.00093464	0.00160018	0.000582372	0.000929669	0.000726799	0.000933905
69e	(Hex)3 (HexNAc)3 (Deoxyhexose)1 (NeuAc)2 + (Man)3(GlcNAc)2_5	6	5	1	2		1367.01	-2	3190	43.13	B1						G04256WF	hybrid/complex	0.00145973	0.00159099	0.000735843	0.000394893	0.00101993	0.00203439	0.00109135	0.0031722	0.00121529	0.00136887	0.00333132	0.00122637	0.00330847	0.00308032	0.00212217	0.00718556	0.00210745	0.00276921	0.00113107	0.00103736	0.00119972	0.00100909	0.00137199	0.000829825	0.00380112	0.00189093	0.00254693	0.00119065	0.00285662	0.00165628	0.00341189
69f	(Hex)3 (HexNAc)3 (Deoxyhexose)1 (NeuAc)2 + (Man)3(GlcNAc)2_6	6	5	1	2		1367.01	-2	3329	45.06	B1						G04256WF	hybrid/complex	0.00140843	0.00112547	0.00100981	0.000596089	0.000977645	0.00176244	0.000716051	0.00198719	0.00105789	0.00159628	0.00134834	0.00147508	0.00130571	0.00135783	0.00103819	0.00226357	0.00193266	0.00250341	0.000923755	0.00103645	0.00120805	0.00149903	0.00127595	0.00100852	0.00190535	0.00143644	0.00270232	0.00108969	0.00160211	0.00094492	0.0017047
69g	(Hex)3 (HexNAc)3 (Deoxyhexose)1 (NeuAc)2 + (Man)3(GlcNAc)2_7	6	5	1	2		1367.01	-2	3678	49.04	A1						G04256WF	hybrid/complex	0.00339566	0.00345485	0.00224328	0.00293989	0.00311554	0.00352672	0.00292897	0.00336668	0.00335643	0.00324044	0.00231466	0.00351533	0.00292587	0.00275977	0.00343927	0.00349662	0.00312663	0.00367883	0.00321035	0.00244149	0.00398455	0.00323828	0.00302396	0.00274682	0.00360959	0.00279536	0.0029934	0.00224374	0.00273257	0.00314679	0.00306331
69h	(Hex)3 (HexNAc)3 (Deoxyhexose)1 (NeuAc)2 + (Man)3(GlcNAc)2_8	6	5	1	2		1367.01	-2	3819	50.91	A1						G04256WF	hybrid/complex	0.00163595	0.00174951	0.000986453	0.00124353	0.00135981	0.00211178	0.00136688	0.00260104	0.00168976	0.00199869	0.00162968	0.00223096	0.00222447	0.00159745	0.00205541	0.00221558	0.00167375	0.00229898	0.00222289	0.00180903	0.00174546	0.00132422	0.00181942	0.00157495	0.00228024	0.00162572	0.00167857	0.00104958	0.00161847	0.00193731	0.00165758
69i	(Hex)3 (HexNAc)3 (Deoxyhexose)1 (NeuAc)2 + (Man)3(GlcNAc)2_9	6	5	1	2		1367.01	-2	3941	52.55	A1						G04256WF	hybrid/complex	0.00186307	0.00179157	0.00123239	0.00132532	0.00159143	0.00184659	0.00238546	0.00155329	0.00222901	0.000873743	0.00123121	0.0014679	0.00155116	0.00114292	0.000874669	0.00137569	0.00305041	0.00119067	0.00170803	0.00146604	0.00265352	0.00158821	0.00145686	0.00142025	0.000616375	0.00154513	0.00275649	0.00119696	0.00140433	0.00210564	0.0013354
69j	(Hex)3 (HexNAc)3 (Deoxyhexose)1 (NeuAc)2 + (Man)3(GlcNAc)2_10	6	5	1	2		1367.01	-2	4395	58.53	A1						G04256WF	hybrid/complex	0.00480552	0.00391558	0.00228477	0.00374228	0.0035416	0.00388792	0.00751362	0.00399756	0.00606817	0.00216973	0.002697	0.00298479	0.00331764	0.00216504	0.002488	0.00324572	0.00671958	0.00311124	0.00342682	0.00328897	0.00494108	0.00401733	0.00325369	0.00394818	0.00197768	0.00361267	0.00561301	0.00305074	0.00320282	0.00592084	0.00288084
70a	(Hex)4 (HexNAc)4 (Deoxyhexose)1 (NeuAc)1 + (Man)3(GlcNAc)2_1	7	6	1	1		1404.03	-2	2860	38.4565	B1			alpha 2/6			G30676OW	hybrid/complex	0.000660846	0.000414175	0.000306123	0.000132919	0.000837596	0.000998424	0.000378049	0.000670037	0.000973446	0.000681178	0.000592701	0.000678045	0.00099101	0.0010635	0.000588766	0.00240622	0.00132769	0.000898837	0.000750557	0.000347012	0.000755617	0.000677734	0.000535063	0.000325513	0.00133905	0.00068592	0.00164673	0.000318884	0.000680782	0.000488363	0.00135373
70b	(Hex)4 (HexNAc)4 (Deoxyhexose)1 (NeuAc)1 + (Man)3(GlcNAc)2_2	7	6	1	1		1404.03	-2	4694	62.05	A4			alpha 2/3			G30676OW	hybrid/complex	0.0012678	0.00136931	0.000549188	0.000699015	0.000660112	0.00105265	0.00182617	0.0010065	0.00124255	0.00129478	0.000799516	0.000965343	0.00108208	0.000714305	0.000854274	0.000768402	0.00165379	0.000746479	0.000867398	0.00105527	0.00135025	0.000859737	0.000806216	0.00104708	0.000813941	0.000814253	0.0019757	0.000787653	0.000779048	0.00124023	0.00069375
71a	(Hex)3 (HexNAc)3 (NeuAc)3 + (Man)3(GlcNAc)2_1	6	5		3		1439.55	-2	2768	37.35	E1						NA	hybrid/complex	0.00708543	0.00473151	0.0074319	0.00717011	0.00409102	0.00939209	0.0128095	0.00692878	0.00730969	0.00713086	0.00542981	0.00384133	0.00421011	0.00481676	0.00362295	0.00665559	0.00890404	0.00325823	0.00552563	0.00655635	0.00399821	0.00721718	0.00656402	0.00627225	0.00400081	0.00678055	0.00595443	0.0134326	0.00581762	0.00481422	0.00430717
71b	(Hex)3 (HexNAc)3 (NeuAc)3 + (Man)3(GlcNAc)2_2	6	5		3		1439.55	-2	3025	40.87	E1						NA	hybrid/complex	0.0195058	0.013971	0.0121816	0.019579	0.0121863	0.018055	0.0443101	0.0335043	0.0134656	0.0155374	0.013929	0.0059893	0.0275138	0.0133094	0.0114231	0.0289405	0.0186541	0.0115109	0.0127612	0.0201023	0.0133944	0.0130944	0.00657996	0.0133677	0.00737081	0.0199698	0.0232157	0.0209188	0.0181739	0.00978317	0.012664
71c	(Hex)3 (HexNAc)3 (NeuAc)3 + (Man)3(GlcNAc)2_3	6	5		3		1439.55	-2	3355	45.39	E1						NA	hybrid/complex	0.00196228	0.000967558	0.00147923	0.00111765	0.000772151	0.00199646	0.0022516	0.00253922	0.00159819	0.000309833	0.000650938	0.000904881	0.00259368	0.00100773	0.00100867	0.00200262	0.00163905	0.0019198	0.00114184	0.00183235	0.00149095	0.00196193	0.00106042	0.00124652	0.000475036	0.00130532	0.00237042	0.00259095	0.00132414	0.00100633	0.00105
71d	(Hex)3 (HexNAc)3 (NeuAc)3 + (Man)3(GlcNAc)2_4	6	5		3		1439.55	-2	3546	47.99	B1						NA	hybrid/complex	0.00335851	0.00224107	0.00178176	0.00229926	0.00134339	0.00297819	0.00553618	0.0108825	0.00168615	0.00161234	0.00349313	0.00109613	0.014012	0.00255622	0.00203833	0.0110585	0.00296151	0.00573058	0.00163376	0.00188461	0.00232023	0.00189224	0.00211491	0.00153768	0.00136331	0.0029842	0.00509127	0.00365043	0.00248713	0.0020079	0.00524325
72a	(Hex)4 (HexNAc)4 (NeuAc)2 + (Man)3(GlcNAc)2_1	7	6		2		1476.57	-2	2853	38.19	E7						NA	hybrid/complex	0.000481772	0.000182016	0.000296241	0.000311733	0.000335038	0.000501142	0.000707813	0.00032441	0.000445783	0.000618605	0.000312644	0.000208505	0.00028225	0.000379054	0.00027452	0.00077564	0.000227541	0.000219637	0.000320129	0.000328289	0.000179563	0.000669338	0.000431499	0.000289969	0.000561213	0.000246973	0.000248497	0.000723127	0.00047985	0.000213129	0.00021758
72b	(Hex)4 (HexNAc)4 (NeuAc)2 + (Man)3(GlcNAc)2_2	7	6		2		1476.57	-2	2950	39.7463	B1						NA	hybrid/complex	0.00168192	0.000813682	0.000824409	0.00102143	0.00098734	0.00153604	0.00241979	0.00337939	0.0012587	0.00236745	0.000989232	0.000409614	0.00212025	0.00122643	0.00147968	0.0052721	0.00122612	0.00116413	0.000978704	0.00108801	0.000709072	0.00188011	0.000702072	0.000973838	0.000971023	0.00121304	0.00170003	0.00204049	0.00143059	0.000724245	0.0011898
72c	(Hex)4 (HexNAc)4 (NeuAc)2 + (Man)3(GlcNAc)2_3	7	6		2		1476.57	-2	3118	42.12	B1						NA	hybrid/complex	0.000230627	0.000244284	0.000229052	0.000150868	0.000259359	0.000204684	0.000595679	0.00136299	0.000190548	0.000388465	0.00026828	0.000181277	0.000501777	0.000166414	0.000377332	0.001691	0.000310254	0.000254355	0.000147233	0.000208483	9.11764e-05	0.000299639	0.000250874	0.000107172	0.000188452	0.000327116	0.000453041	0.000344788	0.000298412	0.000266644	0.000391457
72d	(Hex)4 (HexNAc)4 (NeuAc)2 + (Man)3(GlcNAc)2_4	7	6		2		1476.57	-2	4767	62.98	A4						NA	hybrid/complex	0.000519561	0.000439472	0.000259414	0.000233346	0.000290061	0.000338051	0.000800266	0.000393693	0.000624172	0.000214383	0.000160839	0.00029566	0.000415293	0.000192179	0.000272504	0.000298378	0.000694347	0.0003171	0.000349213	0.000263504	0.000468872	0.000280515	0.000389348	0.000381692	0.000142878	0.00030756	0.00049042	0.000181094	0.000238352	0.000448431	0.0003287
73a	(Hex)3 (HexNAc)3 (Deoxyhexose)1 (NeuAc)3 + (Man)3(GlcNAc)2_1	6	5	1	3		1512.59	-2	2607	35.04	C1					655>290	G72165OE	hybrid/complex	0.00668729	0.00468751	0.0101638	0.00622717	0.00234365	0.0145727	0.00877798	0.00426671	0.0125721	0.00391874	0.00603283	0.00838996	0.00196139	0.00275129	0.00303573	0.00654615	0.0138471	0.0039433	0.00841544	0.00342383	0.00681251	0.0123232	0.00952367	0.00700734	0.00237577	0.00586633	0.00692056	0.0250405	0.00351916	0.00686924	0.00280182
73b	(Hex)3 (HexNAc)3 (Deoxyhexose)1 (NeuAc)3 + (Man)3(GlcNAc)2_2	6	5	1	3		1512.59	-2	3054	41.22	B1					655>290	G72165OE	hybrid/complex	0.00129961	0.00141841	0.00130929	0.000389894	0.000792889	0.00137835	0.00127099	0.000585169	0.00105732	0.00046831	0.0013251	0.000498055	0.00114721	0.00341087	0.00100274	0.00464485	0.000411348	0.0013526	0.000671255	0.000568475	0.000604024	0.000466997	0.00152002	0.000429336	0.00194643	0.00137585	0.00114575	0.000387702	0.00115183	0.000525858	0.000484662
73c	(Hex)3 (HexNAc)3 (Deoxyhexose)1 (NeuAc)3 + (Man)3(GlcNAc)2_3	6	5	1	3		1512.59	-2	3257	44	C1	Yes				655>290	G72165OE	hybrid/complex	0.00483512	0.00563725	0.00398659	0.00149982	0.00188661	0.00450853	0.00317841	0.00712786	0.00298892	0.00135811	0.00955064	0.00212493	0.00953714	0.00597209	0.00277461	0.0315525	0.00225021	0.006657	0.00168649	0.00216903	0.00206572	0.000985209	0.00591003	0.000971677	0.00359669	0.00531241	0.0034101	0.00465187	0.00548824	0.00291532	0.00247881
73d	(Hex)3 (HexNAc)3 (Deoxyhexose)1 (NeuAc)3 + (Man)3(GlcNAc)2_4	6	5	1	3		1512.59	-2	3636	49.02	C1	Yes				290>655	G72165OE	hybrid/complex	0.00176269	0.00176927	0.00199392	0.000709013	0.000725827	0.00358742	0.00117763	0.00594245	0.00153502	0.00128433	0.00256101	0.00150477	0.00376827	0.00346513	0.00121038	0.00351309	0.00250579	0.00858984	0.00100447	0.00129087	0.00203391	0.00252343	0.00248948	0.00133068	0.00278641	0.00308477	0.00452644	0.00174017	0.00166171	0.00207046	0.0038308
73e	(Hex)3 (HexNAc)3 (Deoxyhexose)1 (NeuAc)3 + (Man)3(GlcNAc)2_5	6	5	1	3		1512.59	-2	3816	51.39	C1	Yes				290>655	G72165OE	hybrid/complex	0.00101198	0.00199963	0.000983219	0.000445106	0.00089604	0.00303165	0.000802325	0.0140962	0.00166573	0.000611787	0.00888809	0.00118103	0.0103946	0.00399574	0.00169799	0.0146979	0.00298766	0.00927053	0.000551395	0.00271384	0.00136199	0.000952932	0.00535252	0.00129643	0.00351726	0.00329036	0.00321335	0.00281659	0.00551214	0.00433967	0.00981387
73f	(Hex)3 (HexNAc)3 (Deoxyhexose)1 (NeuAc)3 + (Man)3(GlcNAc)2_6	6	5	1	3		1512.59	-2	4050	54.43	C1	Yes (B3)				High 290	G72165OE	hybrid/complex	0.00428817	0.00418921	0.00235825	0.00360663	0.00314489	0.00419606	0.00363083	0.00881761	0.00341181	0.00156189	0.00247566	0.0032292	0.00298039	0.00242225	0.00194014	0.00340689	0.00600257	0.00414613	0.00352152	0.00288085	0.00464857	0.0028852	0.00378296	0.00321268	0.00184474	0.00352074	0.00318479	0.00232449	0.00263209	0.00385003	0.00321979
74a	(Hex)4 (HexNAc)4 (Deoxyhexose)1 (NeuAc)2 + (Man)3(GlcNAc)2_1	7	6	1	2		1549.6	-2	4622	61.44	D6						G86960BM	hybrid/complex	0.000824857	0.000805449	0.000278815	0.000626194	0.000538647	0.000763824	0.00175477	0.000854834	0.000989119	0.00050952	0.000519137	0.000593999	0.000811769	0.000385419	0.000495796	0.000543118	0.0013551	0.000572394	0.000791618	0.000797174	0.000920448	0.000666352	0.000674116	0.000825504	0.000475273	0.000534803	0.00148026	0.000640812	0.000632987	0.00092681	0.000562539
74b	(Hex)4 (HexNAc)4 (Deoxyhexose)1 (NeuAc)2 + (Man)3(GlcNAc)2_2	7	6	1	2		1549.6	-2	4682	63.3755	E1	Yes					G86960BM	hybrid/complex	0.00384015	0.00367354	0.00142407	0.00110254	0.00235093	0.00353212	0.00768617	0.00317338	0.00442696	0.00210293	0.00237274	0.00280662	0.00294782	0.00181388	0.00201342	0.00281085	0.00646114	0.00260165	0.0023974	0.00254257	0.00469405	0.00338587	0.00284725	0.00341318	0.00143636	0.0027167	0.00555175	0.0026124	0.00210932	0.00382832	0.00217787
75	(Hex)5 (HexNAc)5 (Deoxyhexose)1 (NeuAc)1 + (Man)3(GlcNAc)2	8	7	1	1		1586.61	-2	4749	64.2352	E1						NA	hybrid/complex	0.00103795	0.00101815	0.000418044	0.000544284	0.000722595	0.000779651	0.00128427	0.000701601	0.00100023	0.000684511	0.000657068	0.000657784	0.000685843	0.000595028	0.000706874	0.000532132	0.00125845	0.000563328	0.000569208	0.00067507	0.00127167	0.000717753	0.000637325	0.00072125	0.00048273	0.000587096	0.001437	0.000775013	0.000511766	0.00096477	0.000281684
76a	(Hex)4 (HexNAc)4 (NeuAc)3 + (Man)3(GlcNAc)2_1	7	6		3		1622.14	-2	3156	42.36	A2						NA	hybrid/complex	0.000400092	0.000209258	0.000100585	0.000438518	0.000359278	0.000452987	0.000889286	0.000620138	0.000480074	0.000566031	0.00021585	0.00017924	0.000514562	0.000352075	0.00027037	0.000903553	0.000349709	0.000247333	0.00029024	0.000464865	0.000155009	0.000533697	0.000168312	0.000419505	0.000202656	0.00035156	0.000608613	0.000803024	0.000547299	0.000246677	0.00020277
76b	(Hex)4 (HexNAc)4 (NeuAc)3 + (Man)3(GlcNAc)2_2	7	6		3		1622.14	-2	3478	47.05	B1						NA	hybrid/complex	0.000500472	8.75836e-05	0.000300733	0.000254135	0.000173175	0.000523144	0.000903245	0.0013922	0.000274612	0.00053058	0.000324259	0.000114919	0.00186839	0.000307365	0.000812413	0.00202874	0.000473621	0.000506387	0.000315399	0.00034035	0.000356351	0.000460094	0.000311855	0.000314494	0.000255333	0.000299964	0.000876492	0.000596494	0.000389603	0.000307389	0.000354797
76c	(Hex)4 (HexNAc)4 (NeuAc)3 + (Man)3(GlcNAc)2_3	7	6		3		1622.14	-2	3558	48.7176	H1						NA	hybrid/complex	0.00204006	0.000637953	0.000525473	0.00107437	0.000799622	0.00132075	0.00228958	0.00468686	0.00117691	0.000991011	0.000795806	0.000398787	0.00327059	0.000687328	0.000962777	0.00665738	0.000885444	0.00169607	0.000860253	0.000946845	0.00114677	0.00124426	0.00017541	0.000878333	0.000582164	0.00132295	0.00194438	0.00210618	0.00144757	0.000682571	0.000883471
77a	(Hex)4 (HexNAc)4 (Deoxyhexose)1 (NeuAc)3 + (Man)3(GlcNAc)2_1	7	6	1	3		1695.18	-2	3287	44.49	B1	Yes					NA	hybrid/complex	0.000430998	0.000210606	0.000362173	9.95675e-05	0.00015513	0.000437353	0.000287199	0.000285512	0.000520445	0.000256806	0.00018536	0.000182992	0.000123756	0.000319339	0.000192935	0.000749923	0.000459518	0.000259606	0.000366322	0.000100466	0.000302119	0.000471475	0.000224077	0.000188631	0.00033713	0.00021956	0.000459618	0.000906718	0.000213668	0.000165999	0.000114019
77b	(Hex)4 (HexNAc)4 (Deoxyhexose)1 (NeuAc)3 + (Man)3(GlcNAc)2_2	7	6	1	3		1695.18	-2	3844	52.1949	B1	Yes					NA	hybrid/complex	0.000901473	0.000680912	0.000400617	0.0001336	0.000352814	0.000980184	0.000209849	0.00294614	0.000515884	0.000405737	0.000653842	0.000439416	0.00168108	0.000794329	0.000464965	0.00437753	0.00122786	0.00201925	0.000327777	0.000400195	0.000470152	0.000426696	0.000470027	0.000123809	0.00120268	0.000731317	0.00144322	0.000354308	0.000556261	0.000763249	0.000850747
78a	(Hex)5 (HexNAc)5 (Deoxyhexose)1 (NeuAc)2 + (Man)3(GlcNAc)2_1	8	7	1	2		1732.18	-2	4749	64.02	E8	Yes				350 (core fuc)	NA	hybrid/complex	0.000402818	0.000384539	4.00306e-05	0.00023221	0.00017129	0.00036073	0.000749233	0.000293763	0.000492993	0.000203626	0.000313128	0.000304129	0.000425184	0.000203697	0.000211552	0.000282004	0.000573288	0.00021245	0.000279773	0.000286937	0.000517765	0.000276877	0.000323153	0.000381583	0.000148205	0.000264346	0.000684062	0.000252876	0.00026398	0.000541645	0.000246473
78b	(Hex)5 (HexNAc)5 (Deoxyhexose)1 (NeuAc)2 + (Man)3(GlcNAc)2_2	8	7	1	2		1732.18	-2	4812	64.81	E8	Yes				553 (core fuc)	NA	hybrid/complex	0.000592541	0.000550537	0.000278995	0.000416251	0.000369781	0.000480876	0.000988375	0.000388846	0.000489953	0.000155599	0.000364267	0.000314956	0.000347867	0.000277508	0.000327527	0.000284622	0.000651565	0.000377524	0.000527645	0.000361829	0.00067555	0.000361303	0.000326339	0.000472442	0.000180521	0.000279449	0.000707077	0.00031475	0.000242912	0.000586686	0.000345063
78c	(Hex)5 (HexNAc)5 (Deoxyhexose)1 (NeuAc)2 + (Man)3(GlcNAc)2_3	8	7	1	2		1732.18	-2	4883	65.72	E8	Yes				571 (core fuc)	NA	hybrid/complex	0.00146714	0.00155836	0.000589429	0.000563484	0.00103986	0.00155824	0.0025413	0.00112791	0.00168767	0.000652997	0.000876467	0.00108691	0.00128146	0.000736434	0.000754426	0.00108803	0.00266758	0.000996245	0.00109122	0.00104482	0.00160731	0.00105648	0.00116457	0.00130691	0.000613179	0.000962314	0.00254987	0.000950333	0.000787381	0.00176389	0.00087094
79a	(Hex)4 (HexNAc)4 (NeuAc)4 + (Man)3(GlcNAc)2_1	7	6		4		1767.68	-2	3575	48.4	B1						NA	hybrid/complex	0.00102445	0.000273622	0.000226178	0.000684928	0.00050956	0.000470744	0.00102362	0.000799565	0.0005573	0.000479218	0.000363138	0.000185886	0.00131487	0.0003933	0.000403182	0.00123637	0.00051165	0.000385429	0.000474105	0.000759957	0.000359126	0.000665046	0.00023074	0.000557898	0.000209523	0.000572429	0.00112067	0.0011603	0.000724019	0.000308201	0.000365774
79b	(Hex)4 (HexNAc)4 (NeuAc)4 + (Man)3(GlcNAc)2_2	7	6		4		1767.68	-2	3807	51.6518	B1						NA	hybrid/complex	0.00112054	0.000754706	0.000484873	0.000694017	0.000535685	0.000822594	0.00124034	0.00404053	0.00063652	0.000280895	0.000486066	0.000286654	0.00533512	0.000353439	0.000631455	0.00487543	0.000765652	0.00121942	0.000392589	0.000891365	0.000803017	0.000673069	0.000276657	0.00050777	0.000196028	0.000727738	0.00166473	0.00158748	0.000658457	0.000667016	0.000509724
80a	(Hex)4 (HexNAc)4 (Deoxyhexose)1 (NeuAc)4 + (Man)3(GlcNAc)2_1	7	6	1	4		1840.79	-2	4064	55.19	B1						NA	hybrid/complex	0.000438659	0.000824909	0.000282049	3.36623e-05	0.000151629	0.0011785	0.000217173	0.00574836	0.000520634	9.48723e-05	0.00134657	0.000312061	0.00333054	0.000634281	0.000217837	0.00508793	0.00089606	0.00322247	0.00027776	0.000545846	0.000447093	0.000253462	0.000937737	0.000292238	0.000740549	0.00090033	0.00208074	0.00055522	0.000528903	0.00124267	0.00106615
80b	(Hex)4 (HexNAc)4 (Deoxyhexose)1 (NeuAc)4 + (Man)3(GlcNAc)2_2	7	6	1	4		1840.79	-2	4286	58.21	B1						NA	hybrid/complex	0.000129468	0.000190847	1.51385e-05	9.0138e-05	3.49618e-05	0.000384662	0.000183532	0.00414438	0.000277557	0.000176355	0.000610285	0.000102269	0.000519991	9.69532e-05	2.34781e-05	0.000726107	0.00045207	0.000813592	0.000208622	0.000343107	0.000389445	0.000274731	0.000161215	0.000173074	5.20588e-05	0.000365702	0.00066468	0.000233526	0.000211467	0.000636138	0.000431328
80c	(Hex)4 (HexNAc)4 (Deoxyhexose)1 (NeuAc)4 + (Man)3(GlcNAc)2_3	7	6	1	4		1840.79	-2	4552	61.69	B1						NA	hybrid/complex	0.000125313	0.000109868	8.89005e-05	0.000197674	6.62649e-05	0.000266929	0.000229759	0.000176153	0.000281927	0.000101813	0.000203105	0.000265108	1.62137e-05	0.000160199	0.000132932	0.000182117	0.000334497	0.000194374	0.000239519	0.000150591	0.000238706	0.000146835	0.000149917	0.000139583	8.53074e-05	0.000165522	0.000324986	0.000152849	0.000202348	0.000231471	0.000133386
[truncated: 37 more columns]

## Sheet: Table S2
Supplementary Table S2
O-glycome dataset of PCa and BPH tissues. Samples are named by letters (H = BPH, A = PCa Grade 1, B = PCa Grade 2, C = PCa Grade 3, D = PCa Grade 4, E = PCa Grade 5) and numbers indicate the biological replicate.
												BPH					PCa - Grade 1										PCa - Grade 2										PCa - Grade 3										PCa - Grade 4
GlycoID	Glycan name (Glycomod)	Hex	HexNAc	Fuc	NeuAc	Precursor m/z	Precursor charge	MSMS scan	MSMS retention time	MSMS scan sample	Glytoucan ID	H1	H2	H3	H4	H5	A1	A2	A3	A4	A5	A6	A7	A8	A9	A10	B1	B2	B3	B4	B5	B6	B7	B8	B9	B10	C1	C2	C3	C4	C5	C6	C7	C8	C9	C10	D1	D2	D3
84	(Hex)1 (HexNAc)1 (Deoxyhexose)1	1	1	1		530.15	-1	2165	26.3794	B1	G05187DJ	1.82412	0.263383	7.36938	1.79265	2.27192	8.78419	2.97766	3.2598	1.72195	2.59283	2.48445	7.39177	3.37094	0.198558	8.63459	4.4001	2.18328	0.883999	2.8659	9.06822	3.49137	5.64838	7.76228	7.02895	2.5683	5.85289	2.1745	1.06825	6.56949	2.93101	0.871504	2.60817	8.67869	3.24459	15.6312	2.30594	5.22467	10.7329
85	(Hex)1 (HexNAc)1 (NeuAc)1	1	1		1	675.26	-1	999	12.1001	B1	G65285QO	7.50088	9.03409	4.76663	15.5842	6.04202	0.774791	8.41709	3.58713	5.04043	1.95966	1.46617	2.20705	1.83401	1.78066	1.10102	3.08692	6.13402	1.8367	5.62784	5.29729	1.03084	1.60451	1.53995	2.63462	0.653548	6.38073	6.4061	6.83953	5.03273	2.1811	2.71965	2.15703	2.82309	1.86165	2.53708	9.54604	13.5325	6.33555
86	(Hex)1 (HexNAc)1 (NeuAc)2	1	1		2	482.66;966.36	-1;-2	1286	15.7826	B1	G84906ML	42.8927	46.3094	16.342	43.1206	42.7394	3.77625	26.4224	12.881	18.1254	14.0052	9.68336	11.5599	8.28492	3.29284	4.89503	14.416	25.1334	5.82444	42.8193	26.2001	9.94051	8.07388	4.81761	12.0957	2.22522	20.7271	17.3931	24.2182	12.9231	18.7302	9.11606	5.4155	9.42948	5.91609	15.6398	11.9943	17.2892	20.2562
87	(Hex)1 (HexNAc)2	1	2			587.18	-1	1130	14.0451	B2	G31601FB	0.215512	0.213381	0.442838	0.2266	0.328938	0.119462	0.263868	0.239385	0.370784	0.127371	0.237087	0.118235	1.90956	0.315955	0.899583	0.077204	6.1022	0.283709	1.64498	0.260477	0.250937	0.0403682	0.287733	0.247344	0.730673	0.142174	0.352217	0.276379	0.127478	0.15393	0.437147	0.354241	0.0796925	0.429639	0.43086	0.143492	0.258305	0.246442
88	(Hex)1 (HexNAc)2 (NeuAc)1	1	2		1	878.36	-1	1796	22.2798	B2	G35679QA	0.221311	0.223846	0.519623	0.319746	0.354793	1.97425	0.594938	2.41519	1.24161	3.13062	0.128463	0.842737	6.0352	2.22228	7.67305	0.585331	14.8483	17.1388	2.11226	0.605086	3.76048	0.35845	0.641387	0.64954	4.01391	0.475682	0.478365	0.426037	0.382433	0.880662	3.06252	1.32581	0.516204	1.11647	0.427975	1.13722	0.333393	0.0939142
89	(Hex)2 (HexNAc)1	2	1			546.17	-1	1316	16.3817	H2	NA	2.69342	2.10241	1.2226	2.58521	3.59581	0.446018	1.36875	0.988244	2.1001	1.45755	2.02714	0.414241	0.371052	0.302605	0.473122	0.556047	0.762233	0.288477	1.66311	2.41032	0.904298	0.669966	0.485779	1.14272	0.108127	1.40443	0.969637	1.63935	1.3372	1.61917	0.850065	0.262965	1.03001	0.899046	1.04541	0.703087	1.59638	1.59987
91	(Hex)2 (HexNAc)2	2	2			749.28	-1	1493	18.0408	B1	G18132YR	2.39383	2.97977	7.87775	0.232592	1.96214	2.01071	23.3449	1.74491	3.90453	4.97072	2.02268	1.48618	3.07288	2.80036	1.81472	4.63242	4.8482	3.11071	6.09343	1.85983	3.42614	0.963973	1.55466	0.864648	4.14567	5.10717	4.64044	2.08947	1.74117	2.40729	2.88631	17.6643	1.18221	1.62676	0.735733	2.93441	2.68141	3.47349
92	(Hex)2 (HexNAc)2 (Deoxyhexose)1 (NeuAc)1	2	2	1	1	1186.5	-1	2552	31.1839	B1	G02353KU	1.04035	0.541301	6.07727	0.382388	0.576479	16.8383	0.637434	1.04445	1.37535	1.88654	1.61993	8.18503	0.771811	0.390546	2.90621	6.4303	0.787544	1.84087	0.676884	3.15943	4.19178	5.82518	4.92484	3.5544	2.45819	4.21605	0.865554	0.330852	0.778053	1.44187	0.239939	2.62927	5.35588	1.48515	1.40222	0.88095	0.736619	7.17411
95	(Hex)2 (HexNAc)2 (NeuAc)2	2	2		2	1331.54;665.22	-1;-2	2378	29.3542	B1	G52120NK	28.1267	22.3346	18.9401	18.6695	15.4309	25.1952	8.75211	33.223	33.3413	26.8622	30.9641	36.4579	37.6257	47.1016	26.3059	39.029	12.0041	45.5641	17.4642	14.529	33.638	51.3216	27.0101	41.5046	38.6365	23.1942	25.4212	26.4917	29.6886	28.7976	51.8672	30.1314	39.5173	37.4054	29.689	46.7859	32.4473	23.9481
96	(Hex)3 (HexNAc)3	3	3			1114.5	-1	2109	26.4612	A2	G40107NH	0.142547	0.0994226	0.693052	0.156877	0.267172	0.126311	5.07773	0.239905	0.191559	0.127076	0.301566	0.261346	0.0580383	0.144733	0.237313	0.0456125	0.146083	0.0446667	0.058832	0.397541	0.521121	0.15515	0.304708	0.0982144	0.300977	0.174717	0.204835	0.270645	0.367927	0.161174	0.116445	1.33293	0.200729	0.11856	1.05695	0.102196	0.243287	0.394973
90a	(Hex)2 (HexNAc)1 (NeuAc)1_1	2	1		1	837.31	-1		19.31		NA	1.1312	0.787823	0.796976	0.251657	3.17111	0.724025	0.494135	0.652064	1.70817	0.615333	0.899739	0.500052	0.515656	0.381646	0.70893	0.614083	0.563358	0.051994	0.714418	0.800653	0.568172	0.425082	0.217002	0.302175	0.136773	0.503609	0.573289	1.60667	0.792119	1.31927	0.662842	0.260842	1.71279	0.842182	0.482794	1.08064	0.418244	0.688704
90b	(Hex)2 (HexNAc)1 (NeuAc)1_2	2	1		1	837.31	-1	2114	26.0597	B1	NA	5.21143	4.11994	3.93855	10.9651	14.0816	8.28901	1.71761	4.94747	6.26313	9.66208	13.4068	5.35522	7.82829	2.63613	7.00175	2.70995	4.08019	1.35762	2.96079	10.7291	7.01232	6.09827	5.43071	13.3141	2.43152	3.3817	5.34862	10.1033	10.1085	10.2452	5.72535	2.73378	8.8237	9.30526	11.6794	4.07019	3.83553	7.70363
93a	(Hex)2 (HexNAc)2 (Deoxyhexose)1_1	2	2	1		895.34	-1		24.27	B1	G38812YS	0.391401	0.142448	1.48142	0.259828	0.338035	0.555811	0.592962	0.268528	0.238968	0.786046	0.985051	0.180566	0.66262	0.283321	0.750573	0.194696	0.958938	0.211891	0.275814	0.49811	0.327216	0.17582	0.658362	0.363935	0.695644	1.42381	0.380111	0.449546	0.211877	0.355307	0.446545	0.458752	0.737605	0.196237	1.16659	0.115003	0.602211	0.66073
93b	(Hex)2 (HexNAc)2 (Deoxyhexose)1_2	2	2	1		895.34	-1		27.26	B1	G38812YS	0.656684	0.343037	0.558678	0.723923	1.11896	0.218376	0.653246	0.364282	0.381676	0.403785	0.824347	0.866495	0.994914	0.303028	0.914635	1.00436	0.600963	0.0950046	0.45231	0.37999	0.433079	2.57359	1.04342	0.807406	0.376886	1.06838	0.704434	0.502299	0.522218	0.641255	1.16284	0.608964	2.11185	0.851845	2.03793	0.364612	1.12633	0.940474
93c	(Hex)2 (HexNAc)2 (Deoxyhexose)1_3	2	2	1		895.34	-1	2328	28.971	B1	G38812YS	0.517519	0.155239	4.82819	0.528371	0.275312	3.08023	0.769862	0.598463	0.338911	0.622114	0.984059	2.46783	0.405284	0.321252	0.770892	2.38782	0.284933	0.302579	0.4036	1.70605	1.59865	1.33045	1.82712	1.43495	1.22914	1.6013	0.666131	0.388766	1.20576	0.676207	0.908948	1.30833	1.49978	0.755213	1.25988	0.504707	0.766655	4.89819
94a	(Hex)2 (HexNAc)2 (NeuAc)1_1	2	2		1	1040.41	-1	1892	23.27	B1	G08140FC	1.55884	2.55883	3.26601	2.5912	3.21708	2.64247	13.3525	2.08577	8.31118	4.66881	4.81961	7.28862	3.7597	6.22437	2.72986	5.07896	1.96199	3.23813	3.41879	4.43034	4.55821	7.49267	2.77576	4.49707	7.35787	5.82866	4.11003	3.48226	6.27849	4.2166	10.7024	9.36734	3.87048	1.97091	4.04701	4.53752	9.32976	5.83534
94b	(Hex)2 (HexNAc)2 (NeuAc)1_2	2	2		1	1040.41	-1	2144	26.3598	B1	G08140FC	3.48153	7.79101	20.8789	1.60963	4.22831	24.4446	4.56284	31.4604	15.345	26.122	27.1454	14.4168	22.4994	31.3001	32.1828	14.7511	18.6002	17.9263	10.7475	17.6684	24.3469	7.24268	38.7186	9.45961	31.931	18.5174	29.3114	19.8167	21.9327	23.242	8.22429	21.3803	12.4305	31.975	10.7302	12.7938	9.5783	5.01742
[truncated: 27 more columns]

## Sheet: Table S3
Supplementary Table S3
Intact N-glycopeptide dataset of PCa and BPH tissues. Samples are named by letters (H = BPH, A = PCa Grade 1, B = PCa Grade 2, C = PCa Grade 3, D = PCa Grade 4, E = PCa Grade 5) and numbers indicate the biological replicate.
																		BPH					PCa - Grade 1										PCa - Grade 2										PCa - Grade 3
Glycopeptide ID	Modified sequence	Sequence	Uniprot ID	Glycans	Glycosite	Pep 2D	FDR 2D	m/z obs	m/z theor	ppm	charge	offby	protein name	File name	Scan time	Scan	Protein Atlas	H1	H2	H3	H4	H5	A1	A2	A3	A4	A5	A6	A7	A8	A9	A10	B1	B2	B3	B4	B5	B6	B7	B8	B9	B10	C1	C2	C3	C4	C5	C6	C7
P05164_483_HexNAc(1)Fuc(1)	R.[+229.16293]SYN[+349.13728]DSVDPR.I	R.SYNDSVDPR.I	P05164	HexNAc(1)Fuc(1)	483	2.3e-06	0	815.888	815.886	2.34	2		>sp|P05164|PERM_HUMAN Myeloperoxidase OS=Homo sapiens OX=9606 GN=MPO PE=1 SV=1	RK_050519_TMTI1_1.15376.15376.2	41.74	15376	Bone Marrow	0.000250678	0.000227852	NaN	NaN	0.00017041	0.000191769	0.000216954	NaN	NaN	0.000166357	NaN	NaN	0.000273499	0.000303915	NaN	0.00253219	0.000273163	NaN	NaN	0.000398229	NaN	NaN	0.000329998	NaN	0.000397248	0.000527323	0.000265092	NaN	NaN	0.000471889	NaN	0.000445627
P05164_483_HexNAc(2)Hex(3)Fuc(1)	R.[+229.16293]SYN[+1038.37512]DSVDPR.I	R.SYNDSVDPR.I	P05164	HexNAc(2)Hex(3)Fuc(1)	483	2.70E-07;7.80E-09	0	1160.5061;1160.5077	1160.5	1.14;2.51	2		>sp|P05164|PERM_HUMAN Myeloperoxidase OS=Homo sapiens OX=9606 GN=MPO PE=1 SV=1	RK_050519_TMTI1_1.15598.15598.2;RK_050519_TMTI1_1.16547.16547.2	42.15;43.9	15598;16547	Bone Marrow	0.000236526	0.000208464	0.000115071	NaN	5.31e-05	0.000202969	9.77e-05	0.000146631	NaN	0.000116636	NaN	NaN	0.000199518	0.000139346	0.000262411	0.00219014	7.94e-05	0.000158637	NaN	0.000298121	NaN	NaN	0.000286522	NaN	0.000374073	0.000503971	0.000148981	0.000161839	NaN	0.000440801	NaN	0.000408707
P05164_323_HexNAc(2)Hex(3)Fuc(1)	R.[+229.16293]SC[+57.02146]PAC[+57.02146]PGSN[+1038.37512]ITIR.N	R.SCPACPGSNITIR.N	P05164	HexNAc(2)Hex(3)Fuc(1)	323	1.2e-06	0	900.74	900.74	-0.01	3		>sp|P05164|PERM_HUMAN Myeloperoxidase OS=Homo sapiens OX=9606 GN=MPO PE=1 SV=1	RK_050519_TMTI1_2.20568.20568.3	52.72	20568	Bone Marrow	0.00130615	NaN	NaN	NaN	NaN	0.000249421	NaN	NaN	NaN	NaN	NaN	NaN	0.000295226	NaN	NaN	0.000396884	NaN	NaN	NaN	NaN	NaN	NaN	NaN	NaN	0.000292587	0.000214863	NaN	NaN	NaN	NaN	NaN	NaN
P05164_391_HexNAc(2)Hex(5)	R.[+229.16293]ALLPFDNLHDDPC[+57.02146]LLTN[+1216.42286]R.S	R.ALLPFDNLHDDPCLLTNR.S	P05164	HexNAc(2)Hex(5)	391	1.60E-16;3.20E-16	0	1190.546;893.1637	1190.5515;893.1655	-1.99;-4.67	3;4		>sp|P05164|PERM_HUMAN Myeloperoxidase OS=Homo sapiens OX=9606 GN=MPO PE=1 SV=1	RK_050519_TMTI1_2.38195.38195.3;RK_050519_TMTI1_2.38235.38235.4	85.29;85.37	38195;38235	Bone Marrow	0.000298449	0.000175846	0.000191196	0.00020468	0.000144716	0.000231727	0.000112626	0.000177962	0.000200058	0.000201334	0.000183407	0.00039789	0.000307254	0.000247526	0.00026429	0.00175914	0.000147473	0.000244886	0.000239389	0.000254817	0.000167721	0.000524074	0.00030918	0.000177512	0.00030837	0.000318993	0.000185088	0.000150585	0.000205661	0.000470107	0.000187061	0.000377487
P05164_323_HexNAc(2)Hex(5)	R.[+229.16293]SC[+57.02146]PAC[+57.02146]PGSN[+1216.42286]ITIR.N	R.SCPACPGSNITIR.N	P05164	HexNAc(2)Hex(5)	323	1.10E-07;1.20E-12	0	960.0844;960.0903	960.089	1.19;-4.98	3		>sp|P05164|PERM_HUMAN Myeloperoxidase OS=Homo sapiens OX=9606 GN=MPO PE=1 SV=1	RK_050519_TMTI1_2.20052.20052.3;RK_050519_TMTI1_2.20160.20160.2	51.76;51.96	20052;20160	Bone Marrow	0.000658321	0.000503383	0.000228958	NaN	0.000344453	0.000360696	0.000212663	0.000186714	NaN	0.00022182	0.000255344	0.00030251	0.000335941	0.00024158	0.000257596	0.000739333	0.000255572	0.000181584	NaN	0.000381597	0.000264793	NaN	0.000250354	0.000274073	0.000344379	0.000329415	0.000213208	0.000185861	NaN	0.000384872	0.000229701	0.000331324
P05164_391_HexNAc(2)Hex(6)	R.[+229.16293]ALLPFDNLHDDPC[+57.02146]LLTN[+1378.47569]R.S	R.ALLPFDNLHDDPCLLTNR.S	P05164	HexNAc(2)Hex(6)	391	1.20E-14;2.40E-13	0	1244.5665;933.6778	1244.5691;933.6787	-0.95;-2.14	3;4		>sp|P05164|PERM_HUMAN Myeloperoxidase OS=Homo sapiens OX=9606 GN=MPO PE=1 SV=1	RK_050519_TMTI1_2.37883.37883.4;RK_050519_TMTI1_2.38178.38178.4	84.72;85.26	37883;38178	Bone Marrow	0.000288579	0.00017011	0.000152024	0.000121803	0.000151993	0.000358537	0.000169907	0.000188662	0.000200888	0.000337137	0.000266352	0.000481247	0.000314297	0.000203826	0.000222607	0.000894732	0.000159576	0.000198569	0.000196897	0.000337284	0.000190245	0.000492856	0.00040558	0.000219801	0.000379424	0.000348031	0.000188516	0.000148082	0.00039987	0.000345071	0.000179047	0.000394372
P05164_323_HexNAc(2)Hex(7)	R.[+229.16293]SC[+57.02146]PAC[+57.02146]PGSN[+1540.52851]ITIR.N	R.SCPACPGSNITIR.N	P05164	HexNAc(2)Hex(7)	323	7.5e-14	0	1068.12	1068.12	-3.62	3		>sp|P05164|PERM_HUMAN Myeloperoxidase OS=Homo sapiens OX=9606 GN=MPO PE=1 SV=1	RK_050519_TMTI1_2.19824.19824.3	51.34	19824	Bone Marrow	0.000545161	0.000318532	NaN	NaN	NaN	0.000272631	0.000146614	NaN	NaN	NaN	NaN	NaN	0.000266107	0.000209026	NaN	0.00086247	0.00013027	NaN	NaN	NaN	NaN	NaN	NaN	NaN	0.000256469	0.000328218	0.000144882	NaN	NaN	NaN	NaN	0.000266762
P05164_391_HexNAc(2)Hex(7)	R.[+229.16293]ALLPFDNLHDDPC[+57.02146]LLTN[+1540.52851]R.S	R.ALLPFDNLHDDPCLLTNR.S	P05164	HexNAc(2)Hex(7)	391	2.40E-13;5.10E-09	0	1298.5881;974.1904	1298.5867;974.1919	1.03;-1.5	3;4		>sp|P05164|PERM_HUMAN Myeloperoxidase OS=Homo sapiens OX=9606 GN=MPO PE=1 SV=1	RK_050519_TMTI1_2.37819.37819.4;RK_050519_TMTI1_2.37855.37855.3	84.6;84.66	37819;37855	Bone Marrow	0.000295857	NaN	NaN	NaN	NaN	0.000373563	NaN	NaN	NaN	NaN	NaN	NaN	0.000333662	NaN	NaN	0.000609539	NaN	NaN	NaN	NaN	NaN	NaN	NaN	NaN	0.000337906	0.000335087	NaN	NaN	NaN	NaN	NaN	NaN
P05164_391_HexNAc(3)Hex(4)NeuAc(1)	R.[+229.16293]ALLPFDNLHDDPC[+57.02146]LLTN[+1548.54483]R.S	R.ALLPFDNLHDDPCLLTNR.S	P05164	HexNAc(3)Hex(4)NeuAc(1)	391	4.6e-11	0	976.196	976.196	0.02	4		>sp|P05164|PERM_HUMAN Myeloperoxidase OS=Homo sapiens OX=9606 GN=MPO PE=1 SV=1	RK_050519_TMTI1_2.40080.40080.4	88.76	40080	Bone Marrow	0.000295949	NaN	NaN	NaN	NaN	0.000331527	NaN	NaN	NaN	NaN	NaN	NaN	0.000314161	NaN	NaN	0.000711686	NaN	NaN	NaN	NaN	NaN	NaN	NaN	NaN	0.000270826	0.00031213	NaN	NaN	NaN	NaN	NaN	NaN
P05164_355_HexNAc(3)Hex(4)NeuAc(1)	R.[+229.16293]N[+1548.54483]MSNQLGLLAVNQR.F	R.NMSNQLGLLAVNQR.F	P05164	HexNAc(3)Hex(4)NeuAc(1)	355	2.4e-06	0	1112.52	1112.51	3.52	3		>sp|P05164|PERM_HUMAN Myeloperoxidase OS=Homo sapiens OX=9606 GN=MPO PE=1 SV=1	RK_050519_TMTI1_2.23668.23668.3	58.45	23668	Bone Marrow	0.00051553	0.000307933	0.000277242	0.000407959	0.000374775	0.000398436	0.000215987	0.000225387	0.000293042	0.000268496	0.000277879	0.000304096	0.000553465	0.000365834	0.000301601	0.000442695	0.000434601	0.000261131	0.000307354	0.000287293	0.000309156	0.000217649	0.000266172	0.000282541	0.000581958	0.000325692	0.000374964	0.000241551	0.000264313	0.000289939	0.000281305	0.000263467
P05164_355_HexNAc(3)Hex(5)NeuAc(1)	R.[+229.16293]N[+1710.59765]MSNQLGLLAVNQR.F	R.NMSNQLGLLAVNQR.F	P05164	HexNAc(3)Hex(5)NeuAc(1)	355	7.3e-07	0	1166.52	1166.53	-5.86	3		>sp|P05164|PERM_HUMAN Myeloperoxidase OS=Homo sapiens OX=9606 GN=MPO PE=1 SV=1	RK_050519_TMTI1_2.23381.23381.3	57.91	23381	Bone Marrow	0.000393868	NaN	NaN	NaN	NaN	0.000331331	NaN	NaN	NaN	NaN	NaN	NaN	0.000489027	NaN	NaN	0.000356332	NaN	NaN	NaN	NaN	NaN	NaN	NaN	NaN	0.00064339	0.000319949	NaN	NaN	NaN	NaN	NaN	NaN
P05164_323_HexNAc(2)Hex(6)	R.[+229.16293]SC[+57.02146]PAC[+57.02146]PGSN[+1378.47569]ITIR.N	R.SCPACPGSNITIR.N	P05164	HexNAc(2)Hex(6)	323	1.00E-06;2.70E-16	0	1014.1109;1014.1162	1014.11	4.11;9.29	3		>sp|P05164|PERM_HUMAN Myeloperoxidase OS=Homo sapiens OX=9606 GN=MPO PE=1 SV=1	RK_050519_TMTI3_2.19750.19750.3;RK_050519_TMTI3_2.19790.19790.5	51.91;51.98	19750;19790	Bone Marrow	NaN	NaN	0.000219778	NaN	0.00022207	NaN	NaN	0.000164955	NaN	0.00017532	NaN	NaN	NaN	NaN	0.000199115	NaN	NaN	0.000171531	NaN	0.000260775	NaN	NaN	0.000255965	NaN	NaN	NaN	NaN	0.000177465	NaN	0.00039564	NaN	NaN
P05164_483_HexNAc(1)	R.[+229.16293]SYN[+203.07937]DSVDPR.I	R.SYNDSVDPR.I	P05164	HexNAc(1)	483	3.9e-06	0	742.857	742.857	-0.02	2		>sp|P05164|PERM_HUMAN Myeloperoxidase OS=Homo sapiens OX=9606 GN=MPO PE=1 SV=1	RK_050519_TMTI4_1.15996.15996.2	42.44	15996	Bone Marrow	NaN	NaN	NaN	0.000101899	0.000102051	NaN	NaN	NaN	0.000110497	0.000110796	NaN	NaN	NaN	NaN	NaN	NaN	NaN	NaN	0.00027488	0.000300071	NaN	0.0003588	0.000262508	NaN	NaN	NaN	NaN	NaN	6.92e-05	0.000433894	NaN	NaN
P05164_483_HexNAc(3)Hex(3)Fuc(1)	R.[+229.16293]SYN[+1241.45450]DSVDPR.I	R.SYNDSVDPR.I	P05164	HexNAc(3)Hex(3)Fuc(1)	483	5.9e-07	0	1262.05	1262.04	7.23	2		>sp|P05164|PERM_HUMAN Myeloperoxidase OS=Homo sapiens OX=9606 GN=MPO PE=1 SV=1	RK_050519_TMTI4_1.15821.15821.2	42.11	15821	Bone Marrow	NaN	NaN	NaN	7.2e-05	NaN	NaN	NaN	NaN	0.000178005	NaN	NaN	NaN	NaN	NaN	NaN	NaN	NaN	NaN	0.000330217	NaN	NaN	0.000514423	NaN	NaN	NaN	NaN	NaN	NaN	6.06e-05	NaN	NaN	NaN
P05164_391_HexNAc(6)Hex(3)Fuc(2)NeuGc(1)	R.[+229.16293]ALLPFDNLHDDPC[+57.02146]LLTN[+2303.84086]RSAR.I	R.ALLPFDNLHDDPCLLTNRSAR.I	P05164	HexNAc(6)Hex(3)Fuc(2)NeuGc(1)	391	2.7e-05	0	1243.83	1243.56	9.43	4	1	>sp|P05164|PERM_HUMAN Myeloperoxidase OS=Homo sapiens OX=9606 GN=MPO PE=1 SV=1	RK_050519_TMTI4_2.38171.38171.3	85.54	38171	Bone Marrow	NaN	NaN	NaN	0.000128241	NaN	NaN	NaN	NaN	0.000204739	NaN	0.000256157	0.000321696	NaN	NaN	NaN	NaN	NaN	NaN	0.000176978	NaN	0.00015063	0.000393466	NaN	0.000195375	NaN	NaN	NaN	NaN	0.000718168	NaN	0.000130989	NaN
P05164_483_HexNAc(2)Hex(2)Fuc(1)	R.[+229.16293]SYN[+876.32230]DSVDPR.I	R.SYNDSVDPR.I	P05164	HexNAc(2)Hex(2)Fuc(1)	483	1.1e-05	0	1079.48	1079.48	0.47	2		>sp|P05164|PERM_HUMAN Myeloperoxidase OS=Homo sapiens OX=9606 GN=MPO PE=1 SV=1	RK_050519_TMTI5_1.15830.15830.2	42.03	15830	Bone Marrow	NaN	NaN	NaN	NaN	0.000189782	NaN	NaN	NaN	NaN	0.000223411	NaN	NaN	NaN	NaN	NaN	NaN	NaN	NaN	NaN	0.000342231	NaN	NaN	0.00028048	NaN	NaN	NaN	NaN	NaN	NaN	0.000341527	NaN	NaN
P05164_483_HexNAc(4)Hex(4)Fuc(1)NeuAc(1)	R.[+229.16293]SYN[+1897.68211]DSVDPR.I	R.SYNDSVDPR.I	P05164	HexNAc(4)Hex(4)Fuc(1)NeuAc(1)	483	1.1e-06	0	1060.44	1060.44	-1.38	3		>sp|P05164|PERM_HUMAN Myeloperoxidase OS=Homo sapiens OX=9606 GN=MPO PE=1 SV=1	RK_050519_TMTI5_1.16772.16772.3	43.78	16772	Bone Marrow	NaN	NaN	NaN	NaN	0.000229447	NaN	NaN	NaN	NaN	0.0001801	NaN	NaN	NaN	NaN	NaN	NaN	NaN	NaN	NaN	0.000185599	NaN	NaN	0.000245684	NaN	NaN	NaN	NaN	NaN	NaN	0.000196853	NaN	NaN
P05164_391_HexNAc(4)Hex(5)NeuAc(2)	R.[+229.16293]ALLPFDNLHDDPC[+57.02146]LLTN[+2204.77244]RSAR.I	R.ALLPFDNLHDDPCLLTNRSAR.I	P05164	HexNAc(4)Hex(5)NeuAc(2)	391	3.4e-05	0	975.236	975.238	-2.04	5		>sp|P05164|PERM_HUMAN Myeloperoxidase OS=Homo sapiens OX=9606 GN=MPO PE=1 SV=1	RK_050519_TMTI5_2.37890.37890.5	85.93	37890	Bone Marrow	NaN	NaN	NaN	NaN	0.000230604	NaN	NaN	NaN	NaN	0.000243509	NaN	NaN	NaN	NaN	NaN	NaN	NaN	NaN	NaN	0.000261215	NaN	NaN	0.000258062	NaN	NaN	NaN	NaN	NaN	NaN	0.000334874	NaN	NaN
P05164_391_HexNAc(5)Hex(5)NeuAc(1)NeuGc(1)	R.[+229.16293]ALLPFDNLHDDPC[+57.02146]LLTN[+2423.84673]RSARIPC[+57.02146]FLAGDTR.S	R.ALLPFDNLHDDPCLLTNRSARIPCFLAGDTR.S	P05164	HexNAc(5)Hex(5)NeuAc(1)NeuGc(1)	391	2e-06	0	1245.16	1245.16	-4.44	5		>sp|P05164|PERM_HUMAN Myeloperoxidase OS=Homo sapiens OX=9606 GN=MPO PE=1 SV=1	RK_050519_TMTI5_2.37597.37597.5	85.39	37597	Bone Marrow	NaN	NaN	NaN	NaN	0.000216469	NaN	NaN	NaN	NaN	0.000251741	NaN	NaN	NaN	NaN	NaN	NaN	NaN	NaN	NaN	0.000324686	NaN	NaN	0.000345822	NaN	NaN	NaN	NaN	NaN	NaN	0.00031268	NaN	NaN
P08571_282_HexNAc(2)Hex(9)	R.[+229.16293]C[+57.02146]MWSSALNSLN[+1864.63416]LSFAGLEQVPK[+229.16293].G	R.CMWSSALNSLNLSFAGLEQVPK.G	P08571	HexNAc(2)Hex(9)	282	6.4e-07	0	1194.55	1194.55	2.98	4		>sp|P08571|CD14_HUMAN Monocyte differentiation antigen CD14 OS=Homo sapiens OX=9606 GN=CD14 PE=1 SV=2	RK_050519_TMTI1_3.46343.46343.4	107.57	46343	NaN	0.000299498	NaN	NaN	NaN	NaN	0.000393274	NaN	NaN	NaN	NaN	NaN	NaN	0.000366712	NaN	NaN	0.000383236	NaN	NaN	NaN	NaN	NaN	NaN	NaN	NaN	0.000392523	0.000368082	NaN	NaN	NaN	NaN	NaN	NaN
A1A5B4_652_HexNAc(2)Hex(7)	K.[+229.16293]GYVN[+1540.52851]HSLSVFHTK[+229.16293].D	K.GYVNHSLSVFHTK.D	A1A5B4	HexNAc(2)Hex(7)	652	5.4e-07	0	872.667	872.659	8.78	4		>sp|A1A5B4|ANO9_HUMAN Anoctamin-9 OS=Homo sapiens OX=9606 GN=ANO9 PE=1 SV=3	RK_050519_TMTI1_3.21098.21098.4	60.46	21098	NaN	0.000429007	NaN	NaN	NaN	NaN	0.000374656	NaN	NaN	NaN	NaN	NaN	NaN	0.000262028	NaN	NaN	0.000318871	NaN	NaN	NaN	NaN	NaN	NaN	NaN	NaN	0.00030387	0.000365601	NaN	NaN	NaN	NaN	NaN	NaN
A6NNZ2_184_HexNAc(4)Hex(3)	K.[+229.16293]VSDTVVEPYN[+1298.47596]ATLSVHQLIENADETFC[+57.02146]IDNEALYDIC[+57.02146]SR.T	K.VSDTVVEPYNATLSVHQLIENADETFCIDNEALYDICSR.T	A6NNZ2	HexNAc(4)Hex(3)	184	9.5e-08	0	1206.75	1206.55	-0.17	5	1	>sp|A6NNZ2|TBB8L_HUMAN Tubulin beta-8 chain-like protein LOC260334 OS=Homo sapiens OX=9606 PE=1 SV=1	RK_050519_TMTI1_2.56891.56891.5	120.09	56891	NaN	0.000387966	0.000520959	NaN	0.000193908	0.00042871	0.000546924	0.000216545	NaN	0.000418806	0.000339849	0.000290678	0.000288736	0.000504284	0.000221164	NaN	0.000438003	0.000232787	NaN	0.000235138	0.000265009	0.000221227	0.000254405	0.00027492	0.000191991	0.000304162	0.000451098	0.000169249	NaN	0.000791881	0.000258532	0.000276977	0.000253139
A8MUU1_54_HexNAc(2)Hex(3)	R.[+229.16293]TQTVC[+57.02146]N[+892.31722]FTDGALVQHQEWDGK[+229.16293]ESTITR.K	R.TQTVCNFTDGALVQHQEWDGKESTITR.K	A8MUU1	HexNAc(2)Hex(3)	54	5.7e-06	0	895.433	895.227	5.63	5	1	>sp|A8MUU1|FB5L3_HUMAN Putative fatty acid-binding protein 5-like protein 3 OS=Homo sapiens OX=9606 GN=FABP5P3 PE=5 SV=1	RK_050519_TMTI5_2.31696.31696.5	74.39	31696	NaN	NaN	NaN	NaN	NaN	0.000261246	NaN	NaN	NaN	NaN	0.000272873	NaN	NaN	NaN	NaN	NaN	NaN	NaN	NaN	NaN	0.000207461	NaN	NaN	0.000208171	NaN	NaN	NaN	NaN	NaN	NaN	0.000263184	NaN	NaN
O00115_212_HexNAc(2)Hex(4)	K.[+229.16293]GHHVSQEPWN[+1054.37004]SSITLTSQAGAVFQSFAK[+229.16293].F	K.GHHVSQEPWNSSITLTSQAGAVFQSFAK.F	O00115	HexNAc(2)Hex(4)	212	8.1e-15	0	1132.54	1132.55	-6.94	4		>sp|O00115|DNS2A_HUMAN Deoxyribonuclease-2-alpha OS=Homo sapiens OX=9606 GN=DNASE2 PE=1 SV=2	RK_050519_TMTI1_3.35927.35927.4	88.22	35927	NaN	0.000403039	0.000272122	0.000218518	0.00021238	0.000245566	0.000411049	0.000289	0.000260374	0.000233874	0.000270117	NaN	NaN	0.00032906	0.000270235	0.000306708	0.000475616	0.00027664	0.000266879	0.000263276	0.000349498	NaN	0.00029413	0.000328294	NaN	0.000312873	0.000365485	0.000299238	0.000207066	0.00023692	0.000268179	NaN	0.000321685
O00115_212_HexNAc(2)Hex(6)	K.[+229.16293]GHHVSQEPWN[+1378.47569]SSITLTSQAGAVFQSFAK[+229.16293].F	K.GHHVSQEPWNSSITLTSQAGAVFQSFAK.F	O00115	HexNAc(2)Hex(6)	212	3.10E-08;6.20E-13	0	1213.3185;970.8645	1213.5747;971.0612	4.09;-4.41	4;5	-1	>sp|O00115|DNS2A_HUMAN Deoxyribonuclease-2-alpha OS=Homo sapiens OX=9606 GN=DNASE2 PE=1 SV=2	RK_050519_TMTI1_3.35691.35691.4;RK_050519_TMTI1_3.35731.35731.5	87.78;87.85	35691;35731	NaN	0.000260609	NaN	0.000225491	NaN	NaN	0.000329906	NaN	0.000232581	NaN	NaN	NaN	NaN	0.000380401	NaN	0.000321384	0.000272202	NaN	0.000304367	NaN	NaN	NaN	NaN	NaN	NaN	0.000318956	0.000302839	NaN	0.000220982	NaN	NaN	NaN	NaN
O00115_212_HexNAc(2)Hex(3)	K.[+229.16293]GHHVSQEPWN[+892.31722]SSITLTSQAGAVFQSFAK[+229.16293].F	K.GHHVSQEPWNSSITLTSQAGAVFQSFAK.F	O00115	HexNAc(2)Hex(3)	212	2.50E-06;4.30E-13	0	1091.7909;873.8305	1092.0351;873.8295	1.07;6.12	4;5	-1	>sp|O00115|DNS2A_HUMAN Deoxyribonuclease-2-alpha OS=Homo sapiens OX=9606 GN=DNASE2 PE=1 SV=2	RK_050519_TMTI2_3.35971.35971.4;RK_050519_TMTI2_3.35980.35980.5	89.18;89.2	35971;35980	NaN	NaN	0.000284306	0.00022051	0.000169981	0.000221776	NaN	0.000287055	0.000251095	0.000213231	0.000237708	NaN	NaN	NaN	0.000252362	0.000280709	NaN	0.000295318	0.000263497	0.000269398	0.000245581	NaN	0.000368964	0.000328858	NaN	NaN	NaN	0.000314142	0.000239613	0.000241135	0.000282418	NaN	0.000318923
O00115_212_HexNAc(2)Hex(5)	K.[+229.16293]GHHVSQEPWN[+1216.42286]SSITLTSQAGAVFQSFAK[+229.16293].F	K.GHHVSQEPWNSSITLTSQAGAVFQSFAK.F	O00115	HexNAc(2)Hex(5)	212	1.4e-09	0	1172.8	1173.06	-8.81	4	-1	>sp|O00115|DNS2A_HUMAN Deoxyribonuclease-2-alpha OS=Homo sapiens OX=9606 GN=DNASE2 PE=1 SV=2	RK_050519_TMTI2_3.35684.35684.4	88.65	35684	NaN	NaN	0.000244513	NaN	NaN	0.000299858	NaN	0.000299095	NaN	NaN	0.000281797	0.000226223	0.00021148	NaN	0.000197481	NaN	NaN	0.000277886	NaN	NaN	0.000356579	0.000242914	NaN	0.000276361	0.000237279	NaN	NaN	0.000271717	NaN	NaN	0.00031827	0.000176747	0.000252621
O00115_212_HexNAc(3)Hex(5)NeuAc(1)	K.[+229.16293]GHHVSQEPWN[+1710.59765]SSITLTSQAGAVFQSFAK[+229.16293].F	K.GHHVSQEPWNSSITLTSQAGAVFQSFAK.F	O00115	HexNAc(3)Hex(5)NeuAc(1)	212	6.9e-12	0	1037.49	1037.49	8.81	5		>sp|O00115|DNS2A_HUMAN Deoxyribonuclease-2-alpha OS=Homo sapiens OX=9606 GN=DNASE2 PE=1 SV=2	RK_050519_TMTI2_3.37453.37453.5	91.96	37453	NaN	NaN	0.000362984	NaN	0.000206602	0.000182535	NaN	0.000266577	NaN	0.000237013	0.000233372	NaN	NaN	NaN	0.000528153	NaN	NaN	0.000309323	NaN	0.000229459	0.000300887	NaN	0.000247586	0.000307945	NaN	NaN	NaN	0.000319164	NaN	0.000234444	0.000259453	NaN	0.000294529
O00115_212_HexNAc(3)Hex(6)NeuAc(1)	K.[+229.16293]GHHVSQEPWN[+1872.65048]SSITLTSQAGAVFQSFAK[+229.16293].F	K.GHHVSQEPWNSSITLTSQAGAVFQSFAK.F	O00115	HexNAc(3)Hex(6)NeuAc(1)	212	5.3e-07	0	1069.9	1069.9	6.22	5		>sp|O00115|DNS2A_HUMAN Deoxyribonuclease-2-alpha OS=Homo sapiens OX=9606 GN=DNASE2 PE=1 SV=2	RK_050519_TMTI2_3.37321.37321.5	91.72	37321	NaN	NaN	0.000372693	NaN	NaN	NaN	NaN	0.000257208	NaN	NaN	NaN	0.000250246	0.000241011	NaN	0.000289279	NaN	NaN	0.00030843	NaN	NaN	NaN	0.000321577	NaN	NaN	0.000264958	NaN	NaN	0.00028443	NaN	NaN	NaN	0.0001914	0.000258379
O00339_221_HexNAc(2)Hex(12)	K.[+229.16293]SIGSEPHEDHVFLVAN[+2350.79263]FSQIETLTSVFQK[+229.16293].K	K.SIGSEPHEDHVFLVANFSQIETLTSVFQK.K	O00339	HexNAc(2)Hex(12)	221	3.1e-14	0	1214.35	1214.55	0.21	5	-1	>sp|O00339|MATN2_HUMAN Matrilin-2 OS=Homo sapiens OX=9606 GN=MATN2 PE=1 SV=4	RK_050519_TMTI1_3.47792.47792.5	110.26	47792	ECM	0.000391439	NaN	NaN	NaN	NaN	0.000371244	NaN	NaN	NaN	NaN	NaN	NaN	0.000302797	NaN	NaN	0.000359287	NaN	NaN	NaN	NaN	NaN	NaN	NaN	NaN	0.000332739	0.000344243	NaN	NaN	NaN	NaN	NaN	NaN
O00339_221_HexNAc(4)Hex(5)Fuc(1)NeuAc(1)	K.[+229.16293]SIGSEPHEDHVFLVAN[+2059.73493]FSQIETLTSVFQK[+229.16293].K	K.SIGSEPHEDHVFLVANFSQIETLTSVFQK.K	O00339	HexNAc(4)Hex(5)Fuc(1)NeuAc(1)	221	4.20E-08;5.90E-14	0	1156.1526;963.6285	1156.3434;963.7874	8.56;8.66	5;6	-1	>sp|O00339|MATN2_HUMAN Matrilin-2 OS=Homo sapiens OX=9606 GN=MATN2 PE=1 SV=4	RK_050519_TMTI1_3.45444.45444.6;RK_050519_TMTI1_3.45533.45533.5	105.89;106.05	45444;45533	ECM	0.00033047	0.000283172	0.000226068	NaN	0.000228035	0.000349245	0.000233077	0.000276852	NaN	0.000274137	0.0002201	0.00031215	0.000275625	0.000250152	0.000309562	0.000343825	0.000160376	0.000267214	NaN	0.000314205	0.000312527	NaN	0.000283418	0.000239862	0.000304435	0.000401371	0.000174554	0.000280936	NaN	0.000305611	0.000175515	0.000338332
O00339_221_HexNAc(4)Hex(5)Fuc(3)	K.[+229.16293]SIGSEPHEDHVFLVAN[+2060.75533]FSQIETLTSVFQK[+229.16293].K	K.SIGSEPHEDHVFLVANFSQIETLTSVFQK.K	O00339	HexNAc(4)Hex(5)Fuc(3)	221	1.7e-14	0	1445.68	1445.43	-1.25	4	1	>sp|O00339|MATN2_HUMAN Matrilin-2 OS=Homo sapiens OX=9606 GN=MATN2 PE=1 SV=4	RK_050519_TMTI1_3.45417.45417.4	105.83	45417	ECM	0.000379581	NaN	NaN	0.000214675	NaN	0.000428263	NaN	NaN	0.000309604	NaN	0.00022446	0.000219423	0.000365104	NaN	NaN	0.000467699	NaN	NaN	0.000352823	NaN	0.000280864	0.000296194	NaN	0.000225642	0.000351418	0.000454473	NaN	NaN	0.000294474	NaN	0.000181186	NaN
O00339_221_HexNAc(4)Hex(5)Fuc(1)	K.[+229.16293]SIGSEPHEDHVFLVAN[+1768.63952]FSQIETLTSVFQK[+229.16293].K	K.SIGSEPHEDHVFLVANFSQIETLTSVFQK.K	O00339	HexNAc(4)Hex(5)Fuc(1)	221	1.20E-10;1.30E-10	0	1098.3252;1372.1508	1098.1243;1372.4035	0.22;-1.41	4;5	1;-1	>sp|O00339|MATN2_HUMAN Matrilin-2 OS=Homo sapiens OX=9606 GN=MATN2 PE=1 SV=4	RK_050519_TMTI2_3.42560.42560.5;RK_050519_TMTI2_3.42681.42681.4	101.54;101.76	42560;42681	ECM	NaN	0.000320267	NaN	0.000378882	NaN	NaN	0.000290243	NaN	0.000306994	NaN	0.000300606	0.000417959	NaN	0.000260628	NaN	NaN	0.00025373	NaN	0.000364005	NaN	0.00033451	0.000282453	NaN	0.000315816	NaN	NaN	0.000315603	NaN	0.000289033	NaN	0.000233257	0.000353892
O00339_221_HexNAc(4)Hex(5)Fuc(1)NeuAc(2)	K.[+229.16293]SIGSEPHEDHVFLVAN[+2350.83035]FSQIETLTSVFQK[+229.16293].K	K.SIGSEPHEDHVFLVANFSQIETLTSVFQK.K	O00339	HexNAc(4)Hex(5)Fuc(1)NeuAc(2)	221	1.6e-10	0	1214.36	1214.56	-2.48	5	-1	>sp|O00339|MATN2_HUMAN Matrilin-2 OS=Homo sapiens OX=9606 GN=MATN2 PE=1 SV=4	RK_050519_TMTI2_3.47336.47336.5	110.47	47336	ECM	NaN	0.000203288	0.000245415	NaN	0.000237064	NaN	0.00027961	0.000218896	NaN	0.000258443	0.00021237	0.000296512	NaN	0.000199536	0.00027743	NaN	0.000205206	0.000298279	NaN	0.000284995	0.000253511	NaN	0.000225037	0.000273502	NaN	NaN	0.000224512	0.000298269	NaN	0.000234648	0.000187013	0.000297001
O00339_221_HexNAc(5)Hex(5)Fuc(1)	K.[+229.16293]SIGSEPHEDHVFLVAN[+1971.71889]FSQIETLTSVFQK[+229.16293].K	K.SIGSEPHEDHVFLVANFSQIETLTSVFQK.K	O00339	HexNAc(5)Hex(5)Fuc(1)	221	7.2e-06	0	1138.94	1138.74	0.72	5	1	>sp|O00339|MATN2_HUMAN Matrilin-2 OS=Homo sapiens OX=9606 GN=MATN2 PE=1 SV=4	RK_050519_TMTI3_3.43697.43697.5	101.67	43697	ECM	NaN	NaN	0.000331318	NaN	NaN	NaN	NaN	0.000232285	NaN	NaN	0.000254637	0.000330085	NaN	NaN	0.000246508	NaN	NaN	0.000228525	NaN	NaN	0.000333398	NaN	NaN	0.000317565	NaN	NaN	NaN	0.000210531	NaN	NaN	0.000239052	NaN
O00339_221_HexNAc(2)Hex(8)	K.[+229.16293]SIGSEPHEDHVFLVAN[+1702.58133]FSQIETLTSVFQK[+229.16293]K[+229.16293].L	K.SIGSEPHEDHVFLVANFSQIETLTSVFQKK.L	O00339	HexNAc(2)Hex(8)	221	2.2e-05	0	1156.16	1156.36	-6.95	5	-1	>sp|O00339|MATN2_HUMAN Matrilin-2 OS=Homo sapiens OX=9606 GN=MATN2 PE=1 SV=4	RK_050519_TMTI4_3.45665.45665.5	106.02	45665	ECM	NaN	NaN	NaN	0.000204911	NaN	NaN	NaN	NaN	0.000291442	NaN	NaN	NaN	NaN	NaN	NaN	NaN	NaN	NaN	0.000244759	NaN	NaN	0.000289019	NaN	NaN	NaN	NaN	NaN	NaN	0.000248692	NaN	NaN	NaN
O00339_221_HexNAc(4)Hex(5)Fuc(3)NeuAc(1)	K.[+229.16293]SIGSEPHEDHVFLVAN[+2351.85075]FSQIETLTSVFQK[+229.16293].K	K.SIGSEPHEDHVFLVANFSQIETLTSVFQK.K	O00339	HexNAc(4)Hex(5)Fuc(3)NeuAc(1)	221	2.90E-11;4.30E-08	0	1214.5669;1214.7717	1214.77	0.85;4.28	5	-1	>sp|O00339|MATN2_HUMAN Matrilin-2 OS=Homo sapiens OX=9606 GN=MATN2 PE=1 SV=4	RK_050519_TMTI4_3.47936.47936.5;RK_050519_TMTI4_3.48218.48218.5	110.28;110.81	47936;48218	ECM	NaN	NaN	NaN	0.000218547	NaN	NaN	NaN	NaN	0.000293517	NaN	NaN	NaN	NaN	NaN	NaN	NaN	NaN	NaN	0.000249334	NaN	NaN	0.000276527	NaN	NaN	NaN	NaN	NaN	NaN	0.000207133	NaN	NaN	NaN
O00339_221_HexNAc(4)Hex(4)NeuGc(1)	K.[+229.16293]SIGSEPHEDHVFLVAN[+1767.61912]FSQIETLTSVFQK[+229.16293].K	K.SIGSEPHEDHVFLVANFSQIETLTSVFQK.K	O00339	HexNAc(4)Hex(4)NeuGc(1)	221	7.2e-10	0	1097.73	1097.92	7.19	5	-1	>sp|O00339|MATN2_HUMAN Matrilin-2 OS=Homo sapiens OX=9606 GN=MATN2 PE=1 SV=4	RK_050519_TMTI5_3.43322.43322.5	101.98	43322	ECM	NaN	NaN	NaN	NaN	0.000242757	NaN	NaN	NaN	NaN	0.000298308	NaN	NaN	NaN	NaN	NaN	NaN	NaN	NaN	NaN	0.000344674	NaN	NaN	0.00030236	NaN	NaN	NaN	NaN	NaN	NaN	0.000239655	NaN	NaN
O00468_135_HexNAc(4)Hex(5)Fuc(2)	R.[+229.16293]IFFVNPAPPYLWPAHK[+229.16293]NELMLN[+1914.69743]SSLMR.I	R.IFFVNPAPPYLWPAHKNELMLNSSLMR.I	O00468	HexNAc(4)Hex(5)Fuc(2)	135	0.00022	0.00025	1112.74	1112.54	-2.79	5	1	>sp|O00468|AGRIN_HUMAN Agrin OS=Homo sapiens OX=9606 GN=AGRN PE=1 SV=5	RK_050519_TMTI1_3.45103.45103.5	105.24	45103	ECM	0.000262754	NaN	NaN	NaN	NaN	0.000358933	NaN	NaN	NaN	NaN	NaN	NaN	0.000275196	NaN	NaN	0.000325739	NaN	NaN	NaN	NaN	NaN	NaN	NaN	NaN	0.000297492	0.000375709	NaN	NaN	NaN	NaN	NaN	NaN
O00468_777_HexNAc(4)Hex(5)Fuc(3)	R.[+229.16293]GPTFAPLPPVAPLHC[+57.02146]AQTPYGC[+57.02146]C[+57.02146]QDN[+2060.75533]ITAAR.G	R.GPTFAPLPPVAPLHCAQTPYGCCQDNITAAR.G	O00468	HexNAc(4)Hex(5)Fuc(3)	777	3.7e-15	0	1135.11	1134.91	1.75	5	1	>sp|O00468|AGRIN_HUMAN Agrin OS=Homo sapiens OX=9606 GN=AGRN PE=1 SV=5	RK_050519_TMTI1_3.33068.33068.5	82.88	33068	ECM	0.000443151	NaN	0.000251472	NaN	NaN	0.000343145	NaN	0.000233331	NaN	NaN	NaN	NaN	0.000401507	NaN	0.000235807	0.00034707	NaN	0.000291853	NaN	NaN	NaN	NaN	NaN	NaN	0.000335966	0.000330564	NaN	0.00021885	NaN	NaN	NaN	NaN
O00468_250_HexNAc(4)Hex(5)Fuc(2)NeuAc(1)	R.[+229.16293]GPC[+57.02146]GSRDPC[+57.02146]SN[+2205.79284]VTC[+57.02146]SFGSTC[+57.02146]AR.S	R.GPCGSRDPCSNVTCSFGSTCAR.S	O00468	HexNAc(4)Hex(5)Fuc(2)NeuAc(1)	250	1.2e-14	0	1217.74	1217.74	-2.35	4		>sp|O00468|AGRIN_HUMAN Agrin OS=Homo sapiens OX=9606 GN=AGRN PE=1 SV=5	RK_050519_TMTI2_2.18923.18923.4	50.83	18923	ECM	NaN	0.000351407	0.000231787	0.000416772	0.00026476	NaN	0.000206413	0.000276173	0.000214955	0.000282152	0.000330622	0.000345085	NaN	0.000218735	0.000280382	NaN	0.000206949	0.000239971	0.000228596	0.000328001	0.000282065	0.000190848	0.000224413	0.000279538	NaN	NaN	0.000168347	0.000294515	0.000207787	0.000228474	0.000289036	0.000206956
O00468_777_HexNAc(4)Hex(5)Fuc(1)NeuAc(1)	R.[+229.16293]GPTFAPLPPVAPLHC[+57.02146]AQTPYGC[+57.02146]C[+57.02146]QDN[+2059.73493]ITAAR.G	R.GPTFAPLPPVAPLHCAQTPYGCCQDNITAAR.G	O00468	HexNAc(4)Hex(5)Fuc(1)NeuAc(1)	777	2.40E-13;3.10E-07	0	1134.9064;1418.1282	1134.7048;1418.1292	-0.74;0.76	4;5	1	>sp|O00468|AGRIN_HUMAN Agrin OS=Homo sapiens OX=9606 GN=AGRN PE=1 SV=5	RK_050519_TMTI2_3.32802.32802.5;RK_050519_TMTI2_3.32889.32889.4	83.24;83.4	32802;32889	ECM	NaN	0.000342504	NaN	NaN	0.000296062	NaN	0.000259389	NaN	NaN	0.000278485	NaN	NaN	NaN	0.000243722	NaN	NaN	0.000450028	NaN	NaN	0.000281714	NaN	NaN	0.000304666	NaN	NaN	NaN	0.000364324	NaN	NaN	0.00030439	NaN	0.000268934
O00468_250_HexNAc(4)Hex(5)Fuc(2)	R.[+229.16293]GPC[+57.02146]GSRDPC[+57.02146]SN[+1914.69743]VTC[+57.02146]SFGSTC[+57.02146]AR.S	R.GPCGSRDPCSNVTCSFGSTCAR.S	O00468	HexNAc(4)Hex(5)Fuc(2)	250	1.4e-12	0	1144.96	1144.97	-2.56	4		>sp|O00468|AGRIN_HUMAN Agrin OS=Homo sapiens OX=9606 GN=AGRN PE=1 SV=5	RK_050519_TMTI3_2.18105.18105.4	48.88	18105	ECM	NaN	NaN	0.000181145	NaN	0.000507739	NaN	NaN	0.000252805	NaN	0.000279754	0.00037189	0.000325336	NaN	NaN	0.000277362	NaN	NaN	0.000214163	NaN	0.000311393	0.00027546	NaN	0.00018068	0.000395464	NaN	NaN	NaN	0.000224598	NaN	0.000264873	0.000369558	NaN
O00468_250_HexNAc(4)Hex(5)NeuAc(2)	R.[+229.16293]DPC[+57.02146]SN[+2204.77244]VTC[+57.02146]SFGSTC[+57.02146]AR.S	R.DPCSNVTCSFGSTCAR.S	O00468	HexNAc(4)Hex(5)NeuAc(2)	250	3.1e-10	0	1063.92	1063.92	2.61	4		>sp|O00468|AGRIN_HUMAN Agrin OS=Homo sapiens OX=9606 GN=AGRN PE=1 SV=5	RK_050519_TMTI3_2.21148.21148.4	54.51	21148	ECM	NaN	NaN	0.000253208	NaN	NaN	NaN	NaN	0.000251794	NaN	NaN	NaN	NaN	NaN	NaN	0.000223638	NaN	NaN	0.00023785	NaN	NaN	NaN	NaN	NaN	NaN	NaN	NaN	NaN	0.00025792	NaN	NaN	NaN	NaN
O00468_135_HexNAc(4)Hex(5)NeuAc(1)	R.[+229.16293]IFFVNPAPPYLWPAHK[+229.16293]NELM[+15.99492]LN[+1913.67702]SSLMR.I	R.IFFVNPAPPYLWPAHKNELMLNSSLMR.I	O00468	HexNAc(4)Hex(5)NeuAc(1)	135	9.6e-06	0	1115.54	1115.53	3.42	5		>sp|O00468|AGRIN_HUMAN Agrin OS=Homo sapiens OX=9606 GN=AGRN PE=1 SV=5	RK_050519_TMTI4_3.43289.43289.5	101.57	43289	ECM	NaN	NaN	NaN	0.00027337	0.000239406	NaN	NaN	NaN	0.000285415	0.000292216	0.000285667	0.000330164	NaN	NaN	NaN	NaN	NaN	NaN	0.000344425	0.000336286	0.00030393	0.000332444	0.000338664	0.00030767	NaN	NaN	NaN	NaN	0.000318743	0.000290833	0.000229466	NaN
O00468_135_HexNAc(4)Hex(7)	R.[+229.16293]IFFVNPAPPYLWPAHK[+229.16293]NELMLN[+1946.68725]SSLMR.I	R.IFFVNPAPPYLWPAHKNELMLNSSLMR.I	O00468	HexNAc(4)Hex(7)	135	0.00056	0.00047	1118.73	1118.94	-1.5	5	-1	>sp|O00468|AGRIN_HUMAN Agrin OS=Homo sapiens OX=9606 GN=AGRN PE=1 SV=5	RK_050519_TMTI4_3.42162.42162.5	99.45	42162	ECM	NaN	NaN	NaN	0.000242255	NaN	NaN	NaN	NaN	0.00027673	NaN	NaN	NaN	NaN	NaN	NaN	NaN	NaN	NaN	0.000299064	NaN	NaN	0.000313412	NaN	NaN	NaN	NaN	NaN	NaN	0.000304682	NaN	NaN	NaN
O00468_135_HexNAc(6)Hex(6)	R.[+229.16293]IFFVNPAPPYLWPAHK[+229.16293]NELMLN[+2190.79318]SSLM[+15.99492]R.I	R.IFFVNPAPPYLWPAHKNELMLNSSLMR.I	O00468	HexNAc(6)Hex(6)	135	3.4e-05	0	1170.76	1170.96	2.92	5	-1	>sp|O00468|AGRIN_HUMAN Agrin OS=Homo sapiens OX=9606 GN=AGRN PE=1 SV=5	RK_050519_TMTI4_3.47623.47623.5	109.7	47623	ECM	NaN	NaN	NaN	0.000178461	NaN	NaN	NaN	NaN	0.000243007	NaN	NaN	NaN	NaN	NaN	NaN	NaN	NaN	NaN	0.000246798	NaN	NaN	0.000308415	NaN	NaN	NaN	NaN	NaN	NaN	0.000212023	NaN	NaN	NaN
O00468_135_HexNAc(4)Hex(5)Fuc(2)NeuAc(1)	R.[+229.16293]IFFVNPAPPYLWPAHK[+229.16293]NELMLN[+2205.79284]SSLMR.I	R.IFFVNPAPPYLWPAHKNELMLNSSLMR.I	O00468	HexNAc(4)Hex(5)Fuc(2)NeuAc(1)	135	3e-07	0	1170.96	1170.76	2.28	5	1	>sp|O00468|AGRIN_HUMAN Agrin OS=Homo sapiens OX=9606 GN=AGRN PE=1 SV=5	RK_050519_TMTI5_3.47524.47524.5	109.86	47524	ECM	NaN	NaN	NaN	NaN	0.000209517	NaN	NaN	NaN	NaN	0.000262743	NaN	NaN	NaN	NaN	NaN	NaN	NaN	NaN	NaN	0.000322655	NaN	NaN	0.000285681	NaN	NaN	NaN	NaN	NaN	NaN	0.000209937	NaN	NaN
O00468_932_HexNAc(4)Hex(6)NeuAc(1)	R.[+229.16293]C[+57.02146]VEESGSAHC[+57.02146]VC[+57.02146]PMLTC[+57.02146]PEAN[+2075.72985]ATK[+229.16293].V	R.CVEESGSAHCVCPMLTCPEANATK.V	O00468	HexNAc(4)Hex(6)NeuAc(1)	932	3.8e-07	0	1049.04	1049.24	-5.33	5	-1	>sp|O00468|AGRIN_HUMAN Agrin OS=Homo sapiens OX=9606 GN=AGRN PE=1 SV=5	RK_050519_TMTI6_2.23560.23560.7	59.6	23560	ECM	NaN	NaN	NaN	NaN	NaN	NaN	NaN	NaN	NaN	NaN	0.000273999	0.000278535	NaN	NaN	NaN	NaN	NaN	NaN	NaN	NaN	0.000307076	NaN	NaN	0.000334275	NaN	NaN	NaN	NaN	NaN	NaN	0.000303683	NaN
O00468_135_HexNAc(4)Hex(6)Fuc(1)	R.[+229.16293]IFFVNPAPPYLWPAHK[+229.16293]NELMLN[+1930.69234]SSLMR.I	R.IFFVNPAPPYLWPAHKNELMLNSSLMR.I	O00468	HexNAc(4)Hex(6)Fuc(1)	135	1.4e-06	0	1115.94	1115.74	1.7	5	1	>sp|O00468|AGRIN_HUMAN Agrin OS=Homo sapiens OX=9606 GN=AGRN PE=1 SV=5	RK_050519_TMTI6_3.43592.43592.5	101.7	43592	ECM	NaN	NaN	NaN	NaN	NaN	NaN	NaN	NaN	NaN	NaN	0.000298148	0.000382181	NaN	NaN	NaN	NaN	NaN	NaN	NaN	NaN	0.000386514	NaN	NaN	0.000341837	NaN	NaN	NaN	NaN	NaN	NaN	0.000263857	NaN
O00584_212_HexNAc(4)Hex(5)Fuc(3)NeuAc(1)	K.[+229.16293]QDQQLQN[+2351.85075]C[+57.02146]TEPGEQPSPK[+229.16293].Q	K.QDQQLQNCTEPGEQPSPK.Q	O00584	HexNAc(4)Hex(5)Fuc(3)NeuAc(1)	212	9.5e-09	0	1224.03	1224.28	-0.39	4	-1	>sp|O00584|RNT2_HUMAN Ribonuclease T2 OS=Homo sapiens OX=9606 GN=RNASET2 PE=1 SV=2	RK_050519_TMTI1_1.20450.20450.4	51.17	20450	NaN	0.000166941	NaN	NaN	NaN	NaN	0.00030594	NaN	NaN	NaN	NaN	NaN	NaN	0.000427071	NaN	NaN	0.000405744	NaN	NaN	NaN	NaN	NaN	NaN	NaN	NaN	0.000855507	0.000316599	NaN	NaN	NaN	NaN	NaN	NaN
O00584_106_HexNAc(4)Hex(5)Fuc(3)NeuAc(1)	R.[+229.16293]AYWPDVIHSFPN[+2351.85075]R.S	R.AYWPDVIHSFPNR.S	O00584	HexNAc(4)Hex(5)Fuc(3)NeuAc(1)	106	2.2e-08	0	1046.2	1046.46	0.23	4	-1	>sp|O00584|RNT2_HUMAN Ribonuclease T2 OS=Homo sapiens OX=9606 GN=RNASET2 PE=1 SV=2	RK_050519_TMTI1_2.37168.37168.4	83.39	37168	NaN	0.000301535	0.000243042	NaN	NaN	NaN	0.000336424	0.000339613	NaN	NaN	NaN	0.000237272	0.00023146	0.000464473	0.000816514	NaN	0.000402725	0.00030032	NaN	NaN	NaN	0.000252927	NaN	NaN	0.00020454	0.00043056	0.000334471	0.000270621	NaN	NaN	NaN	0.000250572	0.000268833
O00584_106_HexNAc(2)Hex(4)	R.[+229.16293]AYWPDVIHSFPN[+1054.37004]R.S	R.AYWPDVIHSFPNR.S	O00584	HexNAc(2)Hex(4)	106	1.30E-15;6.10E-16	0	962.4483;962.4527	962.444	4.01;8.51	3		>sp|O00584|RNT2_HUMAN Ribonuclease T2 OS=Homo sapiens OX=9606 GN=RNASET2 PE=1 SV=2	RK_050519_TMTI1_3.31030.31030.6;RK_050519_TMTI1_3.31112.31112.3	79.07;79.22	31030;31112	NaN	0.000307314	NaN	NaN	NaN	NaN	0.000348905	NaN	NaN	NaN	NaN	NaN	NaN	0.000332749	NaN	NaN	0.000379776	NaN	NaN	NaN	NaN	NaN	NaN	NaN	NaN	0.000339168	0.000341485	NaN	NaN	NaN	NaN	NaN	NaN
O00584_76_HexNAc(2)Hex(5)	K.[+229.16293]IQNDC[+57.02146]RDPPDYWTIHGLWPDK[+229.16293]SEGC[+57.02146]N[+1216.42286]R.S	K.IQNDCRDPPDYWTIHGLWPDKSEGCNR.S	O00584	HexNAc(2)Hex(5)	76	7.3e-08	0	1001.65	1001.65	1.42	5		>sp|O00584|RNT2_HUMAN Ribonuclease T2 OS=Homo sapiens OX=9606 GN=RNASET2 PE=1 SV=2	RK_050519_TMTI1_3.30050.30050.5	77.23	30050	NaN	0.000370468	NaN	0.000285565	NaN	0.000246339	0.000452315	NaN	0.000213598	NaN	0.000222412	0.000244214	0.000230817	0.000396303	NaN	0.000269053	0.000378419	NaN	0.000264879	NaN	0.000222752	0.000218306	NaN	0.000238061	0.00032177	0.000398647	0.000406159	NaN	0.000210993	NaN	0.000232181	0.000324115	NaN
O00584_106_HexNAc(2)Hex(6)	R.[+229.16293]AYWPDVIHSFPN[+1378.47569]R.S	R.AYWPDVIHSFPNR.S	O00584	HexNAc(2)Hex(6)	106	1.2e-15	0	1070.47	1070.48	-4.5	3		>sp|O00584|RNT2_HUMAN Ribonuclease T2 OS=Homo sapiens OX=9606 GN=RNASET2 PE=1 SV=2	RK_050519_TMTI1_3.30661.30661.3	78.38	30661	NaN	0.000325376	0.000309828	0.000225799	0.000241822	NaN	0.000361347	0.000248578	0.000245725	0.000268005	NaN	0.000271945	0.000277493	0.000358799	0.000193874	0.000256433	0.000436369	0.000370784	0.000262992	0.000266761	NaN	0.000287858	0.000221754	NaN	0.000302749	0.000320527	0.000307885	0.000411923	0.000235677	0.000232376	NaN	0.000241877	0.000308403
O00584_106_HexNAc(3)Hex(6)NeuAc(1)	R.[+229.16293]AYWPDVIHSFPN[+1872.65048]R.S	R.AYWPDVIHSFPNR.S	O00584	HexNAc(3)Hex(6)NeuAc(1)	106	1.20E-13;9.60E-06	0	926.6575;926.6601	926.655	2.34;5.17	4		>sp|O00584|RNT2_HUMAN Ribonuclease T2 OS=Homo sapiens OX=9606 GN=RNASET2 PE=1 SV=2	RK_050519_TMTI1_3.32193.32193.4;RK_050519_TMTI1_3.32286.32286.3	81.24;81.42	32193;32286	NaN	0.000316828	NaN	NaN	0.000196923	NaN	0.000365184	NaN	NaN	0.000240935	NaN	NaN	NaN	0.000412681	NaN	NaN	0.00036139	NaN	NaN	0.000221277	NaN	NaN	0.000250685	NaN	NaN	0.000426786	0.000371231	NaN	NaN	0.00023127	NaN	NaN	NaN
O00584_76_HexNAc(4)Hex(5)Fuc(1)NeuAc(2)	K.[+229.16293]IQNDC[+57.02146]RDPPDYWTIHGLWPDK[+229.16293]SEGC[+57.02146]N[+2350.83035]R.S	K.IQNDCRDPPDYWTIHGLWPDKSEGCNR.S	O00584	HexNAc(4)Hex(5)Fuc(1)NeuAc(2)	76	3.6e-05	0	1023.78	1023.95	-0.79	6	-1	>sp|O00584|RNT2_HUMAN Ribonuclease T2 OS=Homo sapiens OX=9606 GN=RNASET2 PE=1 SV=2	RK_050519_TMTI1_3.32132.32132.6	81.13	32132	NaN	0.000315538	NaN	NaN	NaN	NaN	0.000338798	NaN	NaN	NaN	NaN	0.000281097	0.000252518	0.000366153	NaN	NaN	0.00035529	NaN	NaN	NaN	NaN	0.000265903	NaN	NaN	0.000226607	0.000436875	0.000347744	NaN	NaN	NaN	NaN	0.000235599	NaN
O00584_76_HexNAc(4)Hex(5)Fuc(2)NeuAc(1)	K.[+229.16293]IQNDC[+57.02146]RDPPDYWTIHGLWPDK[+229.16293]SEGC[+57.02146]N[+2205.79284]R.S	K.IQNDCRDPPDYWTIHGLWPDKSEGCNR.S	O00584	HexNAc(4)Hex(5)Fuc(2)NeuAc(1)	76	6.5e-07	0	1199.33	1199.53	0.84	5	-1	>sp|O00584|RNT2_HUMAN Ribonuclease T2 OS=Homo sapiens OX=9606 GN=RNASET2 PE=1 SV=2	RK_050519_TMTI1_3.32240.32240.5	81.33	32240	NaN	0.000326337	NaN	NaN	NaN	NaN	0.000421452	NaN	NaN	NaN	NaN	NaN	NaN	0.000451244	NaN	NaN	0.000330093	NaN	NaN	NaN	NaN	NaN	NaN	NaN	NaN	0.00044272	0.000394757	NaN	NaN	NaN	NaN	NaN	NaN
O00584_76_HexNAc(4)Hex(5)Fuc(3)NeuAc(1)	K.[+229.16293]IQNDC[+57.02146]RDPPDYWTIHGLWPDK[+229.16293]SEGC[+57.02146]N[+2351.85075]R.S	K.IQNDCRDPPDYWTIHGLWPDKSEGCNR.S	O00584	HexNAc(4)Hex(5)Fuc(3)NeuAc(1)	76	7.5e-08	0	1228.55	1228.74	6.56	5	-1	>sp|O00584|RNT2_HUMAN Ribonuclease T2 OS=Homo sapiens OX=9606 GN=RNASET2 PE=1 SV=2	RK_050519_TMTI1_3.32110.32110.5	81.09	32110	NaN	0.000334791	0.000263596	0.000335388	0.000220522	NaN	0.000315706	0.000254686	0.00024687	0.000243438	NaN	0.000252934	0.000290127	0.000350406	0.000525603	0.000241391	0.000360104	0.000304026	0.00028794	0.000258386	NaN	0.000227063	0.000256899	NaN	0.000230139	0.000539959	0.00028206	0.000212526	0.000235849	0.00020263	NaN	0.00025274	0.000287256
O00584_76_HexNAc(2)Hex(4)	K.[+229.16293]IQNDC[+57.02146]RDPPDYWTIHGLWPDK[+229.16293]SEGC[+57.02146]N[+1054.37004]R.S	K.IQNDCRDPPDYWTIHGLWPDKSEGCNR.S	O00584	HexNAc(2)Hex(4)	76	7.1e-06	0	969.248	969.242	6.51	5		>sp|O00584|RNT2_HUMAN Ribonuclease T2 OS=Homo sapiens OX=9606 GN=RNASET2 PE=1 SV=2	RK_050519_TMTI2_3.29967.29967.5	77.91	29967	NaN	NaN	0.000315639	0.000346107	NaN	0.000255796	NaN	0.000300799	0.000246627	NaN	0.000209191	NaN	NaN	NaN	0.000483864	0.000229136	NaN	0.000289283	0.000332431	NaN	0.000205802	NaN	NaN	0.000237802	NaN	NaN	NaN	0.000366148	0.000229628	NaN	0.000233294	NaN	0.000294164
O00584_106_HexNAc(2)Hex(5)	R.[+229.16293]AYWPDVIHSFPN[+1216.42286]R.S	R.AYWPDVIHSFPNR.S	O00584	HexNAc(2)Hex(5)	106	3.50E-10;8.40E-16	0	1016.4665;1016.4682	1016.46	4.36;5.99	3		>sp|O00584|RNT2_HUMAN Ribonuclease T2 OS=Homo sapiens OX=9606 GN=RNASET2 PE=1 SV=2	RK_050519_TMTI2_3.30553.30553.3;RK_050519_TMTI2_3.30616.30616.6	79.01;79.13	30553;30616	NaN	NaN	0.000305944	0.000292544	0.000219438	0.000353914	NaN	0.000210343	0.000251072	0.000274589	0.000205346	0.000250744	0.000259096	NaN	0.000357449	0.000254721	NaN	0.000298339	0.000320401	0.000305208	0.000229828	0.000268354	0.000240067	0.000252979	0.000244624	NaN	NaN	0.000296051	0.000243999	0.000240712	0.000317898	0.000284327	0.00032481
O00584_106_HexNAc(2)Hex(7)	R.[+229.16293]AYWPDVIHSFPN[+1540.52851]R.S	R.AYWPDVIHSFPNR.S	O00584	HexNAc(2)Hex(7)	106	2.50E-11;2.50E-13	0	1124.51	1124.5	8.62	3		>sp|O00584|RNT2_HUMAN Ribonuclease T2 OS=Homo sapiens OX=9606 GN=RNASET2 PE=1 SV=2	RK_050519_TMTI3_3.31465.31465.3;RK_050519_TMTI3_3.31475.31475.5	78.74;78.76	31465;31475	NaN	NaN	NaN	0.000303863	NaN	0.000342045	NaN	NaN	0.000243348	NaN	0.000219995	NaN	NaN	NaN	NaN	0.000279418	NaN	NaN	0.000278646	NaN	0.000256679	NaN	NaN	0.000251321	NaN	NaN	NaN	NaN	0.000245361	NaN	0.0002186	NaN	NaN
O00584_76_HexNAc(3)Hex(6)NeuAc(1)	K.[+229.16293]IQNDC[+57.02146]RDPPDYWTIHGLWPDK[+229.16293]SEGC[+57.02146]N[+1872.65048]R.S	K.IQNDCRDPPDYWTIHGLWPDKSEGCNR.S	O00584	HexNAc(3)Hex(6)NeuAc(1)	76	3.9e-06	0	1132.7	1132.9	5.14	5	-1	>sp|O00584|RNT2_HUMAN Ribonuclease T2 OS=Homo sapiens OX=9606 GN=RNASET2 PE=1 SV=2	RK_050519_TMTI3_3.31783.31783.5	79.34	31783	NaN	NaN	NaN	0.000288483	0.000378469	NaN	NaN	NaN	0.000227025	0.000314761	NaN	0.000254209	0.000204645	NaN	NaN	0.000260722	NaN	NaN	0.000290185	0.000326513	NaN	0.000258363	0.000249807	NaN	0.000253857	NaN	NaN	NaN	0.00021365	0.000279311	NaN	0.000311592	NaN
O00584_76_HexNAc(4)Hex(5)NeuAc(2)	K.[+229.16293]IQNDC[+57.02146]RDPPDYWTIHGLWPDK[+229.16293]SEGC[+57.02146]N[+2204.77244]R.S	K.IQNDCRDPPDYWTIHGLWPDKSEGCNR.S	O00584	HexNAc(4)Hex(5)NeuAc(2)	76	3.7e-05	0.00014	1199.13	1199.32	9.78	5	-1	>sp|O00584|RNT2_HUMAN Ribonuclease T2 OS=Homo sapiens OX=9606 GN=RNASET2 PE=1 SV=2	RK_050519_TMTI3_3.33010.33010.5	81.65	33010	NaN	NaN	NaN	0.000259345	NaN	NaN	NaN	NaN	0.000291609	NaN	NaN	NaN	NaN	NaN	NaN	0.000293993	NaN	NaN	0.000282462	NaN	NaN	NaN	NaN	NaN	NaN	NaN	NaN	NaN	0.000242535	NaN	NaN	NaN	NaN
O00584_106_HexNAc(4)Hex(5)Fuc(4)	R.[+229.16293]AYWPDVIHSFPN[+2206.81324]RSR.F	R.AYWPDVIHSFPNRSR.F	O00584	HexNAc(4)Hex(5)Fuc(4)	106	8.2e-05	0	1070.98	1070.98	3.33	4		>sp|O00584|RNT2_HUMAN Ribonuclease T2 OS=Homo sapiens OX=9606 GN=RNASET2 PE=1 SV=2	RK_050519_TMTI6_3.31373.31373.4	78.8	31373	NaN	NaN	NaN	NaN	NaN	NaN	NaN	NaN	NaN	NaN	NaN	0.000261851	0.000314602	NaN	NaN	NaN	NaN	NaN	NaN	NaN	NaN	0.000294154	NaN	NaN	0.000308838	NaN	NaN	NaN	NaN	NaN	NaN	0.000263656	NaN
O00754_930_HexNAc(2)Hex(4)	R.[+229.16293]LEHQFAVGEDSGRN[+1054.37004]LSAPVTLNLR.D	R.LEHQFAVGEDSGRNLSAPVTLNLR.D	O00754	HexNAc(2)Hex(4)	930	1.1e-08	0	977.48	977.478	1.89	4		>sp|O00754|MA2B1_HUMAN Lysosomal alpha-mannosidase OS=Homo sapiens OX=9606 GN=MAN2B1 PE=1 SV=3	RK_050519_TMTI1_2.32443.32443.5	74.66	32443	NaN	0.000329333	NaN	0.000196396	0.000213066	NaN	0.000366201	NaN	0.000268144	0.00026792	NaN	0.000285584	0.000284435	0.000353861	NaN	0.000279515	0.000444399	NaN	0.000313274	0.000240462	NaN	0.000258453	0.000246653	NaN	0.000251569	0.00038925	0.000328934	NaN	0.000219622	0.000238058	NaN	0.000625751	NaN
O00754_930_HexNAc(2)Hex(5)	R.[+229.16293]LEHQFAVGEDSGRN[+1216.42286]LSAPVTLNLR.D	R.LEHQFAVGEDSGRNLSAPVTLNLR.D	O00754	HexNAc(2)Hex(5)	930	3.4e-20	0	1018	1017.99	6.71	4		>sp|O00754|MA2B1_HUMAN Lysosomal alpha-mannosidase OS=Homo sapiens OX=9606 GN=MAN2B1 PE=1 SV=3	RK_050519_TMTI1_2.32261.32261.4	74.32	32261	NaN	0.000227857	NaN	NaN	NaN	NaN	0.000339141	NaN	NaN	NaN	NaN	NaN	NaN	0.000326287	NaN	NaN	0.00032534	NaN	NaN	NaN	NaN	NaN	NaN	NaN	NaN	0.000359482	0.000293886	NaN	NaN	NaN	NaN	NaN	NaN
O00754_930_HexNAc(2)Hex(6)	R.[+229.16293]LEHQFAVGEDSGRN[+1378.47569]LSAPVTLNLR.D	R.LEHQFAVGEDSGRNLSAPVTLNLR.D	O00754	HexNAc(2)Hex(6)	930	1.10E-20;9.20E-05	0	1058.5055;846.997	1058.5048;847.0053	0.72;-9.74	4;5		>sp|O00754|MA2B1_HUMAN Lysosomal alpha-mannosidase OS=Homo sapiens OX=9606 GN=MAN2B1 PE=1 SV=3	RK_050519_TMTI1_2.32093.32093.4;RK_050519_TMTI1_2.32106.32106.5	74;74.03	32093;32106	NaN	0.000275802	NaN	0.000167174	0.000203965	0.000274068	0.000319351	NaN	0.000384912	0.000212512	0.00027606	0.000304996	0.000276007	0.000330625	NaN	0.000242028	0.000290633	NaN	0.0003854	0.000161313	0.000182194	0.000268455	0.000206459	0.000260647	0.000260618	0.000384525	0.000274001	NaN	0.000213945	0.000191683	0.000218138	0.000756809	NaN
O00754_497_HexNAc(2)Hex(9)	R.[+229.16293]GFK[+229.16293]DHFTFC[+57.02146]QQLN[+1864.63416]ISIC[+57.02146]PLSQTAAR.F	R.GFKDHFTFCQQLNISICPLSQTAAR.F	O00754	HexNAc(2)Hex(9)	497	1.50E-05;5.80E-07	0	1053.0813;1316.1116	1053.2836;1316.3527	-1.58;7.36	4;5	-1	>sp|O00754|MA2B1_HUMAN Lysosomal alpha-mannosidase OS=Homo sapiens OX=9606 GN=MAN2B1 PE=1 SV=3	RK_050519_TMTI1_3.34129.34129.5;RK_050519_TMTI1_3.34134.34134.4	84.87;84.88	34129;34134	NaN	0.000365598	NaN	0.000225156	NaN	NaN	0.000333824	NaN	0.000316769	NaN	NaN	NaN	NaN	0.000282111	NaN	0.000266107	0.000260945	NaN	0.000277737	NaN	NaN	NaN	NaN	NaN	NaN	0.000314144	0.000313141	NaN	0.000220373	NaN	NaN	NaN	NaN
O00754_766_HexNAc(3)Hex(4)Fuc(1)NeuAc(1)	R.[+229.16293]DYRPTWK[+229.16293]LN[+1694.60274]QTEPVAGNYYPVNTR.I	R.DYRPTWKLNQTEPVAGNYYPVNTR.I	O00754	HexNAc(3)Hex(4)Fuc(1)NeuAc(1)	766	1.8e-07	0	1259.84	1259.59	-0.44	4	1	>sp|O00754|MA2B1_HUMAN Lysosomal alpha-mannosidase OS=Homo sapiens OX=9606 GN=MAN2B1 PE=1 SV=3	RK_050519_TMTI1_3.27959.27959.4	73.31	27959	NaN	0.000351239	NaN	NaN	0.000269316	0.000296506	0.000325363	NaN	NaN	0.00028125	0.000208218	0.000254264	0.000242118	0.000313254	NaN	NaN	0.000323755	NaN	NaN	0.000294016	0.000194429	0.000224695	0.000239005	0.000289087	0.000250448	0.000349615	0.000299818	NaN	NaN	0.000287365	0.000215554	0.00032895	NaN
O00754_692_HexNAc(3)Hex(4)NeuAc(1)	K.[+229.16293]TPLVQEVHQN[+1548.54483]FSAWC[+57.02146]SQVVR.L	K.TPLVQEVHQNFSAWCSQVVR.L	O00754	HexNAc(3)Hex(4)NeuAc(1)	692	1.3e-15	0	1041.23	1041.48	6.68	4	-1	>sp|O00754|MA2B1_HUMAN Lysosomal alpha-mannosidase OS=Homo sapiens OX=9606 GN=MAN2B1 PE=1 SV=3	RK_050519_TMTI1_3.32940.32940.7	82.64	32940	NaN	0.000357253	0.000291326	0.00021926	0.000211958	0.000339993	0.000398553	0.000218561	0.00032268	0.000257427	0.000254427	0.000292811	0.000249583	0.000335372	0.000314886	0.000221071	0.00030447	0.000386926	0.000362936	0.000185459	0.000220922	0.000257032	0.000203786	0.000269884	0.00022357	0.000333405	0.000383443	0.000281173	0.000249476	0.000246728	0.00024451	0.00048154	0.00026069
O00754_692_HexNAc(4)Hex(3)NeuAc(1)	K.[+229.16293]TPLVQEVHQN[+1589.57138]FSAWC[+57.02146]SQVVR.L	K.TPLVQEVHQNFSAWCSQVVR.L	O00754	HexNAc(4)Hex(3)NeuAc(1)	692	2.1e-11	0	1051.74	1051.73	9.61	4		>sp|O00754|MA2B1_HUMAN Lysosomal alpha-mannosidase OS=Homo sapiens OX=9606 GN=MAN2B1 PE=1 SV=3	RK_050519_TMTI1_3.33129.33129.4	83	33129	NaN	0.000362758	NaN	NaN	NaN	NaN	0.000369431	NaN	NaN	NaN	NaN	NaN	NaN	0.000302506	NaN	NaN	0.000341407	NaN	NaN	NaN	NaN	NaN	NaN	NaN	NaN	0.000311906	0.000337994	NaN	NaN	NaN	NaN	NaN	NaN
O00754_692_HexNAc(4)Hex(5)Fuc(2)NeuAc(1)	K.[+229.16293]TPLVQEVHQN[+2205.79284]FSAWC[+57.02146]SQVVR.L	K.TPLVQEVHQNFSAWCSQVVR.L	O00754	HexNAc(4)Hex(5)Fuc(2)NeuAc(1)	692	3.4e-10	0	1205.54	1205.79	5.88	4	-1	>sp|O00754|MA2B1_HUMAN Lysosomal alpha-mannosidase OS=Homo sapiens OX=9606 GN=MAN2B1 PE=1 SV=3	RK_050519_TMTI1_3.34050.34050.4	84.72	34050	NaN	0.000313904	NaN	NaN	NaN	NaN	0.0003253	NaN	NaN	NaN	NaN	0.000252964	0.000247767	0.000336316	NaN	NaN	0.000337737	NaN	NaN	NaN	NaN	0.000270927	NaN	NaN	0.000259021	0.000339564	0.000296982	NaN	NaN	NaN	NaN	0.000277108	NaN
O00754_766_HexNAc(4)Hex(5)Fuc(3)NeuAc(1)	R.[+229.16293]DYRPTWK[+229.16293]LN[+2351.85075]QTEPVAGNYYPVNTR.I	R.DYRPTWKLNQTEPVAGNYYPVNTR.I	O00754	HexNAc(4)Hex(5)Fuc(3)NeuAc(1)	766	3.30E-08;4.30E-07;4.70E-08	0	1139.1255;1139.1293;1139.1322	1139.33	0.54;3.87;6.44	5	-1	>sp|O00754|MA2B1_HUMAN Lysosomal alpha-mannosidase OS=Homo sapiens OX=9606 GN=MAN2B1 PE=1 SV=3	RK_050519_TMTI1_3.29042.29042.5;RK_050519_TMTI1_3.29062.29062.5;RK_050519_TMTI1_3.29089.29089.6	75.35;75.38;75.44	29042;29062;29089	NaN	0.000605751	NaN	0.000210447	0.000437513	NaN	0.000298186	NaN	0.000222243	0.000258706	NaN	0.000293798	0.000276143	0.000350143	NaN	0.000251227	0.000310381	NaN	0.000295256	0.000236922	NaN	0.000221791	0.000200949	NaN	0.000256719	0.000327438	0.000316632	NaN	0.000232217	0.000232027	NaN	0.000305016	NaN
O00754_692_HexNAc(4)Hex(5)NeuAc(1)	K.[+229.16293]TPLVQEVHQN[+1913.67702]FSAWC[+57.02146]SQVVR.L	K.TPLVQEVHQNFSAWCSQVVR.L	O00754	HexNAc(4)Hex(5)NeuAc(1)	692	2.2e-10	0	1132.5	1132.76	-9.68	4	-1	>sp|O00754|MA2B1_HUMAN Lysosomal alpha-mannosidase OS=Homo sapiens OX=9606 GN=MAN2B1 PE=1 SV=3	RK_050519_TMTI1_3.32621.32621.6	82.05	32621	NaN	0.000360279	NaN	NaN	NaN	NaN	0.000276531	NaN	NaN	NaN	NaN	NaN	NaN	0.000367754	NaN	NaN	0.000333399	NaN	NaN	NaN	NaN	NaN	NaN	NaN	NaN	0.000304126	0.00031625	NaN	NaN	NaN	NaN	NaN	NaN
O00754_367_HexNAc(2)Hex(7)	K.[+229.16293]AN[+1540.52851]LTWSVK[+229.16293].H	K.ANLTWSVK.H	O00754	HexNAc(2)Hex(7)	367	1.8e-12	0	973.128	973.124	3.26	3		>sp|O00754|MA2B1_HUMAN Lysosomal alpha-mannosidase OS=Homo sapiens OX=9606 GN=MAN2B1 PE=1 SV=3	RK_050519_TMTI3_3.26838.26838.3	70.04	26838	NaN	NaN	NaN	0.000232029	NaN	NaN	NaN	NaN	0.000361179	NaN	NaN	NaN	NaN	NaN	NaN	0.000226897	NaN	NaN	0.000271503	NaN	NaN	NaN	NaN	NaN	NaN	NaN	NaN	NaN	0.00022252	NaN	NaN	NaN	NaN
O00754_692_HexNAc(3)Hex(4)	K.[+229.16293]TPLVQEVHQN[+1257.44941]FSAWC[+57.02146]SQVVR.L	K.TPLVQEVHQNFSAWCSQVVR.L	O00754	HexNAc(3)Hex(4)	692	5.4e-07	0	968.706	968.703	3.4	4		>sp|O00754|MA2B1_HUMAN Lysosomal alpha-mannosidase OS=Homo sapiens OX=9606 GN=MAN2B1 PE=1 SV=3	RK_050519_TMTI3_3.32435.32435.5	80.57	32435	NaN	NaN	NaN	0.000223476	NaN	NaN	NaN	NaN	0.000212756	NaN	NaN	NaN	NaN	NaN	NaN	0.000214662	NaN	NaN	0.000246025	NaN	NaN	NaN	NaN	NaN	NaN	NaN	NaN	NaN	0.000221222	NaN	NaN	NaN	NaN
O00754_367_HexNAc(2)Hex(6)	K.[+229.16293]AN[+1378.47569]LTWSVK[+229.16293].H	K.ANLTWSVK.H	O00754	HexNAc(2)Hex(6)	367	1.4e-07	0	919.109	919.107	1.96	3		>sp|O00754|MA2B1_HUMAN Lysosomal alpha-mannosidase OS=Homo sapiens OX=9606 GN=MAN2B1 PE=1 SV=3	RK_050519_TMTI4_3.26625.26625.3	70.31	26625	NaN	NaN	NaN	NaN	0.000331155	0.000457071	NaN	NaN	NaN	0.00019674	0.000221436	NaN	NaN	NaN	NaN	NaN	NaN	NaN	NaN	0.000234237	0.000284477	NaN	0.000167214	0.000207319	NaN	NaN	NaN	NaN	NaN	0.000234943	0.000213843	NaN	NaN
O00754_692_HexNAc(3)Hex(5)NeuAc(1)	K.[+229.16293]TPLVQEVHQN[+1710.59765]FSAWC[+57.02146]SQVVR.L	K.TPLVQEVHQNFSAWCSQVVR.L	O00754	HexNAc(3)Hex(5)NeuAc(1)	692	9.3e-14	0	1081.99	1081.99	1.57	4		>sp|O00754|MA2B1_HUMAN Lysosomal alpha-mannosidase OS=Homo sapiens OX=9606 GN=MAN2B1 PE=1 SV=3	RK_050519_TMTI4_3.33271.33271.5	82.79	33271	NaN	NaN	NaN	NaN	0.000303131	NaN	NaN	NaN	NaN	0.000256606	NaN	NaN	NaN	NaN	NaN	NaN	NaN	NaN	NaN	0.000244191	NaN	NaN	0.00024028	NaN	NaN	NaN	NaN	NaN	NaN	0.000256811	NaN	NaN	NaN
O00754_651_HexNAc(3)Hex(4)	R.[+229.16293]QTFFWYNASIGDN[+1257.44941]ESDQASGAYIFRPNQQK[+229.16293]PLPVSR.W	R.QTFFWYNASIGDNESDQASGAYIFRPNQQKPLPVSR.W	O00754	HexNAc(3)Hex(4)	651	5.9e-10	0	1170.17	1170.36	7.96	5	-1	>sp|O00754|MA2B1_HUMAN Lysosomal alpha-mannosidase OS=Homo sapiens OX=9606 GN=MAN2B1 PE=1 SV=3	RK_050519_TMTI5_3.35503.35503.5	87.32	35503	NaN	NaN	NaN	NaN	NaN	0.000340258	NaN	NaN	NaN	NaN	0.000276843	NaN	NaN	NaN	NaN	NaN	NaN	NaN	NaN	NaN	0.000321703	NaN	NaN	0.000324425	NaN	NaN	NaN	NaN	NaN	NaN	0.000309711	NaN	NaN
O00754_766_HexNAc(4)Hex(5)Fuc(1)NeuAc(2)	R.[+229.16293]DYRPTWK[+229.16293]LN[+2350.83035]QTEPVAGNYYPVNTR.I	R.DYRPTWKLNQTEPVAGNYYPVNTR.I	O00754	HexNAc(4)Hex(5)Fuc(1)NeuAc(2)	766	1.9e-06	0	1138.92	1139.12	1.28	5	-1	>sp|O00754|MA2B1_HUMAN Lysosomal alpha-mannosidase OS=Homo sapiens OX=9606 GN=MAN2B1 PE=1 SV=3	RK_050519_TMTI5_3.29231.29231.5	75.54	29231	NaN	NaN	NaN	NaN	NaN	0.000340011	NaN	NaN	NaN	NaN	0.000198512	NaN	NaN	NaN	NaN	NaN	NaN	NaN	NaN	NaN	0.000216839	NaN	NaN	0.000236609	NaN	NaN	NaN	NaN	NaN	NaN	0.000237203	NaN	NaN
O00754_930_HexNAc(3)Hex(6)Fuc(1)NeuAc(1)	R.[+229.16293]LEHQFAVGEDSGRN[+2018.70838]LSAPVTLNLR.D	R.LEHQFAVGEDSGRNLSAPVTLNLR.D	O00754	HexNAc(3)Hex(6)Fuc(1)NeuAc(1)	930	7.1e-07	0	974.848	975.052	-2.74	5	-1	>sp|O00754|MA2B1_HUMAN Lysosomal alpha-mannosidase OS=Homo sapiens OX=9606 GN=MAN2B1 PE=1 SV=3	RK_050519_TMTI6_2.32919.32919.5	77.11	32919	NaN	NaN	NaN	NaN	NaN	NaN	NaN	NaN	NaN	NaN	NaN	0.000226453	0.000269491	NaN	NaN	NaN	NaN	NaN	NaN	NaN	NaN	0.00030202	NaN	NaN	0.000341058	NaN	NaN	NaN	NaN	NaN	NaN	0.000335974	NaN
O00763_1002_HexNAc(11)Hex(11)NeuGc(1)	K.[+229.16293]LHQVFHSVLEN[+4323.54449]LTNVMSGFC[+57.02146]LPEPVFSIK[+229.16293]LK[+229.16293]EWVQK[+229.16293].L	K.LHQVFHSVLENLTNVMSGFCLPEPVFSIKLKEWVQK.L	O00763	HexNAc(11)Hex(11)NeuGc(1)	1002	2.3e-05	0	950.25	950.349	1.63	10	-1	>sp|O00763|ACACB_HUMAN Acetyl-CoA carboxylase 2 OS=Homo sapiens OX=9606 GN=ACACB PE=1 SV=3	RK_050519_TMTI6_1.20867.20867.5	51.47	20867	NaN	NaN	NaN	NaN	NaN	NaN	NaN	NaN	NaN	NaN	NaN	0.000387575	0.000373119	NaN	NaN	NaN	NaN	NaN	NaN	NaN	NaN	0.000462593	NaN	NaN	0.00046228	NaN	NaN	NaN	NaN	NaN	NaN	0.000450088	NaN
O14494_142_HexNAc(5)Hex(6)Fuc(1)NeuAc(3)	R.[+229.16293]LRPHFLDVC[+57.02146]DPDWSK[+229.16293]IN[+3007.05796]C[+57.02146]SDGYIEYYIC[+57.02146]R.G	R.LRPHFLDVCDPDWSKINCSDGYIEYYICR.G	O14494	HexNAc(5)Hex(6)Fuc(1)NeuAc(3)	142	2.8e-07	0	1193.69	1193.68	4.8	6		>sp|O14494|PLPP1_HUMAN Phospholipid phosphatase 1 OS=Homo sapiens OX=9606 GN=PLPP1 PE=1 SV=1	RK_050519_TMTI3_3.40618.40618.6	95.89	40618	NaN	NaN	NaN	0.000208425	0.000169806	0.00025318	NaN	NaN	0.000307939	0.000236858	0.000268643	NaN	NaN	NaN	NaN	0.00022532	NaN	NaN	0.000287275	0.000226795	0.00028221	NaN	0.000318006	0.000319599	NaN	NaN	NaN	NaN	0.000363366	0.000301454	0.000283134	NaN	NaN
O14494_142_HexNAc(6)Hex(7)Fuc(1)NeuAc(3)	R.[+229.16293]LRPHFLDVC[+57.02146]DPDWSK[+229.16293]IN[+3372.19016]C[+57.02146]SDGYIEYYIC[+57.02146]R.G	R.LRPHFLDVCDPDWSKINCSDGYIEYYICR.G	O14494	HexNAc(6)Hex(7)Fuc(1)NeuAc(3)	142	2.5e-07	0	1505.25	1505.24	4.44	5		>sp|O14494|PLPP1_HUMAN Phospholipid phosphatase 1 OS=Homo sapiens OX=9606 GN=PLPP1 PE=1 SV=1	RK_050519_TMTI3_3.40533.40533.5	95.73	40533	NaN	NaN	NaN	0.000164432	0.000235402	NaN	NaN	NaN	0.000242368	0.000300104	NaN	0.000246269	0.000217408	NaN	NaN	0.000145682	NaN	NaN	0.000292502	0.000223225	NaN	0.000257122	0.000262061	NaN	0.000208265	NaN	NaN	NaN	0.000164899	0.000292455	NaN	0.000349171	NaN
O14494_142_HexNAc(2)Hex(3)Fuc(1)	R.[+229.16293]LRPHFLDVC[+57.02146]DPDWSK[+229.16293]IN[+1038.37512]C[+57.02146]SDGYIEYYIC[+57.02146]R.G	R.LRPHFLDVCDPDWSKINCSDGYIEYYICR.G	O14494	HexNAc(2)Hex(3)Fuc(1)	142	3.2e-07	0	1038.69	1038.48	9.41	5	1	>sp|O14494|PLPP1_HUMAN Phospholipid phosphatase 1 OS=Homo sapiens OX=9606 GN=PLPP1 PE=1 SV=1	RK_050519_TMTI5_3.36679.36679.5	89.52	36679	NaN	NaN	NaN	NaN	NaN	0.000179811	NaN	NaN	NaN	NaN	0.000258587	NaN	NaN	NaN	NaN	NaN	NaN	NaN	NaN	NaN	0.000387325	NaN	NaN	0.000305627	NaN	NaN	NaN	NaN	NaN	NaN	0.000250493	NaN	NaN
O14494_142_HexNAc(4)Hex(5)Fuc(3)NeuAc(1)	R.[+229.16293]LRPHFLDVC[+57.02146]DPDWSK[+229.16293]IN[+2351.85075]C[+57.02146]SDGYIEYYIC[+57.02146]R.G	R.LRPHFLDVCDPDWSKINCSDGYIEYYICR.G	O14494	HexNAc(4)Hex(5)Fuc(3)NeuAc(1)	142	3.6e-12	0	1300.97	1301.18	-1.1	5	-1	>sp|O14494|PLPP1_HUMAN Phospholipid phosphatase 1 OS=Homo sapiens OX=9606 GN=PLPP1 PE=1 SV=1	RK_050519_TMTI6_3.39471.39471.5	93.98	39471	NaN	NaN	NaN	NaN	NaN	NaN	NaN	NaN	NaN	NaN	NaN	0.000211622	0.00022058	NaN	NaN	NaN	NaN	NaN	NaN	NaN	NaN	0.000224841	NaN	NaN	0.000204208	NaN	NaN	NaN	NaN	NaN	NaN	0.000834417	NaN
O14498_120_HexNAc(4)Hex(5)Fuc(1)NeuAc(2)	K.[+229.16293]SLDLSHNLISDFAWSDLHN[+2350.83035]LSALQLLK[+229.16293].M	K.SLDLSHNLISDFAWSDLHNLSALQLLK.M	O14498	HexNAc(4)Hex(5)Fuc(1)NeuAc(2)	120	1.10E-08;3.60E-13	0	1172.7566;1172.9572	1172.76	0.44;0.54	5	1	>sp|O14498|ISLR_HUMAN Immunoglobulin superfamily containing leucine-rich repeat protein OS=Homo sapiens OX=9606 GN=ISLR PE=2 SV=1	RK_050519_TMTI2_3.50467.50467.5;RK_050519_TMTI2_3.50515.50515.5	116.29;116.38	50467;50515	NaN	NaN	0.00028765	NaN	NaN	NaN	NaN	0.000327723	NaN	NaN	NaN	0.000278459	0.000308873	NaN	0.000242139	NaN	NaN	0.00022227	NaN	NaN	NaN	0.000289848	NaN	NaN	0.00030156	NaN	NaN	0.000226519	NaN	NaN	NaN	0.000274834	0.000327375
O14498_120_HexNAc(4)Hex(5)Fuc(3)NeuAc(1)	K.[+229.16293]SLDLSHNLISDFAWSDLHN[+2351.85075]LSALQLLK[+229.16293].M	K.SLDLSHNLISDFAWSDLHNLSALQLLK.M	O14498	HexNAc(4)Hex(5)Fuc(3)NeuAc(1)	120	3e-10	0	1173.16	1172.96	1.29	5	1	>sp|O14498|ISLR_HUMAN Immunoglobulin superfamily containing leucine-rich repeat protein OS=Homo sapiens OX=9606 GN=ISLR PE=2 SV=1	RK_050519_TMTI3_3.51505.51505.5	116.22	51505	NaN	NaN	NaN	0.000196938	0.000272732	NaN	NaN	NaN	0.000315359	0.000314293	NaN	NaN	NaN	NaN	NaN	0.000294936	NaN	NaN	0.000299244	0.000271557	NaN	NaN	0.000305079	NaN	NaN	NaN	NaN	NaN	0.000246038	0.00026028	NaN	NaN	NaN
O14498_120_HexNAc(4)Hex(5)Fuc(1)NeuAc(1)	K.[+229.16293]SLDLSHNLISDFAWSDLHN[+2059.73493]LSALQLLK[+229.16293].M	K.SLDLSHNLISDFAWSDLHNLSALQLLK.M	O14498	HexNAc(4)Hex(5)Fuc(1)NeuAc(1)	120	5.7e-17	0	1114.34	1114.54	1.4	5	-1	>sp|O14498|ISLR_HUMAN Immunoglobulin superfamily containing leucine-rich repeat protein OS=Homo sapiens OX=9606 GN=ISLR PE=2 SV=1	RK_050519_TMTI4_3.50432.50432.5	114.95	50432	NaN	NaN	NaN	NaN	0.000244715	NaN	NaN	NaN	NaN	0.000286777	NaN	NaN	NaN	NaN	NaN	NaN	NaN	NaN	NaN	0.000252439	NaN	NaN	0.000253029	NaN	NaN	NaN	NaN	NaN	NaN	0.000228514	NaN	NaN	NaN
O14498_120_HexNAc(6)Hex(7)	K.[+229.16293]SLDLSHNLISDFAWSDLHN[+2352.84600]LSALQLLK[+229.16293].M	K.SLDLSHNLISDFAWSDLHNLSALQLLK.M	O14498	HexNAc(6)Hex(7)	120	2.9e-07	0	1173.36	1173.16	-1.17	5	1	>sp|O14498|ISLR_HUMAN Immunoglobulin superfamily containing leucine-rich repeat protein OS=Homo sapiens OX=9606 GN=ISLR PE=2 SV=1	RK_050519_TMTI5_3.50945.50945.5	116.23	50945	NaN	NaN	NaN	NaN	NaN	0.000240163	NaN	NaN	NaN	NaN	0.000282141	NaN	NaN	NaN	NaN	NaN	NaN	NaN	NaN	NaN	0.000339778	NaN	NaN	0.000299497	NaN	NaN	NaN	NaN	NaN	NaN	0.000273686	NaN	NaN
O14498_120_HexNAc(5)Hex(5)Fuc(1)	K.[+229.16293]SLDLSHNLISDFAWSDLHN[+1971.71889]LSALQLLK[+229.16293].M	K.SLDLSHNLISDFAWSDLHNLSALQLLK.M	O14498	HexNAc(5)Hex(5)Fuc(1)	120	6.6e-06	0	1096.93	1096.93	-0.74	5		>sp|O14498|ISLR_HUMAN Immunoglobulin superfamily containing leucine-rich repeat protein OS=Homo sapiens OX=9606 GN=ISLR PE=2 SV=1	RK_050519_TMTI6_3.49807.49807.5	113.31	49807	NaN	NaN	NaN	NaN	NaN	NaN	NaN	NaN	NaN	NaN	NaN	0.00030834	0.000240282	NaN	NaN	NaN	NaN	NaN	NaN	NaN	NaN	0.000286399	NaN	NaN	0.000344494	NaN	NaN	NaN	NaN	NaN	NaN	0.00021166	NaN
O14672_551_HexNAc(4)Hex(5)Fuc(1)NeuAc(1)	R.[+229.16293]EGIC[+57.02146]NGFTALC[+57.02146]PASDPK[+229.16293]PN[+2059.73493]FTDC[+57.02146]NR.H	R.EGICNGFTALCPASDPKPNFTDCNR.H	O14672	HexNAc(4)Hex(5)Fuc(1)NeuAc(1)	551	1.5e-16	0	1072.67	1072.67	1.16	5		>sp|O14672|ADA10_HUMAN Disintegrin and metalloproteinase domain-containing protein 10 OS=Homo sapiens OX=9606 GN=ADAM10 PE=1 SV=1	RK_050519_TMTI1_2.33584.33584.5	76.77	33584	NaN	0.000248663	0.00025081	0.000154855	0.000180031	0.000205292	0.000356091	0.000290471	0.000247769	0.000294202	0.000362714	0.000323308	0.000249322	0.000335254	0.000320817	0.000297905	0.0004043	0.000330872	0.000288587	0.000271389	0.000270755	0.000244898	0.000284229	0.00027021	0.000321953	0.00035041	0.000414312	0.000321882	0.000275349	0.00040367	0.00024445	0.000421581	0.000370156
O14672_551_HexNAc(4)Hex(5)Fuc(1)NeuAc(2)	R.[+229.16293]EGIC[+57.02146]NGFTALC[+57.02146]PASDPK[+229.16293]PN[+2350.83035]FTDC[+57.02146]NR.H	R.EGICNGFTALCPASDPKPNFTDCNR.H	O14672	HexNAc(4)Hex(5)Fuc(1)NeuAc(2)	551	1.5e-15	0	1130.88	1130.88	-1.14	5		>sp|O14672|ADA10_HUMAN Disintegrin and metalloproteinase domain-containing protein 10 OS=Homo sapiens OX=9606 GN=ADAM10 PE=1 SV=1	RK_050519_TMTI1_2.34936.34936.5	79.28	34936	NaN	0.000301921	0.000239555	NaN	NaN	0.000241521	0.000448301	0.000267705	NaN	NaN	0.000285182	0.000223335	0.000232755	0.000368599	0.00030274	NaN	0.000661589	0.000298224	NaN	NaN	0.000261678	0.000233731	NaN	0.000333831	0.000277368	0.000456339	0.000492092	0.000407651	NaN	NaN	0.000249625	0.00025272	0.000338811
O14672_551_HexNAc(4)Hex(5)NeuAc(1)	R.[+229.16293]EGIC[+57.02146]NGFTALC[+57.02146]PASDPK[+229.16293]PN[+1913.67702]FTDC[+57.02146]NR.H	R.EGICNGFTALCPASDPKPNFTDCNR.H	O14672	HexNAc(4)Hex(5)NeuAc(1)	551	7.4e-11	0	1303.82	1304.07	1.79	4	-1	>sp|O14672|ADA10_HUMAN Disintegrin and metalloproteinase domain-containing protein 10 OS=Homo sapiens OX=9606 GN=ADAM10 PE=1 SV=1	RK_050519_TMTI1_2.33867.33867.4	77.3	33867	NaN	0.000215248	0.000203357	0.000196933	0.000180925	0.000295175	0.00036086	0.000173443	0.000308138	0.000275762	0.000426035	0.000325376	0.000251933	0.00031362	0.0001418	0.000361429	0.000419145	0.000231273	0.000232742	0.000231146	0.000328105	0.000264788	0.000249603	0.000252661	0.000346438	0.00028011	0.000374603	0.000161674	0.000438232	0.00044163	0.000293076	0.000351586	0.000215145
O14672_551_HexNAc(4)Hex(5)NeuAc(2)	R.[+229.16293]EGIC[+57.02146]NGFTALC[+57.02146]PASDPK[+229.16293]PN[+2204.77244]FTDC[+57.02146]NR.H	R.EGICNGFTALCPASDPKPNFTDCNR.H	O14672	HexNAc(4)Hex(5)NeuAc(2)	551	5.7e-11	0	1101.87	1101.67	-2.68	5	1	>sp|O14672|ADA10_HUMAN Disintegrin and metalloproteinase domain-containing protein 10 OS=Homo sapiens OX=9606 GN=ADAM10 PE=1 SV=1	RK_050519_TMTI1_2.35200.35200.5	79.76	35200	NaN	0.00032632	NaN	NaN	0.000190249	0.000246513	0.000426992	NaN	NaN	0.000289207	0.000244128	0.000302354	0.00025288	0.000324286	NaN	NaN	0.000382741	NaN	NaN	0.000249274	0.000250125	0.000185736	0.000269405	0.000258025	0.000253542	0.000287633	0.000440945	NaN	NaN	0.000315909	0.000203987	0.00025592	NaN
O14672_278_HexNAc(2)Hex(8)	R.[+229.16293]IN[+1702.58133]TTADEK[+229.16293]DPTNPFRFPNIGVEK[+229.16293].F	R.INTTADEKDPTNPFRFPNIGVEK.F	O14672	HexNAc(2)Hex(8)	278	9.8e-16	0	999.28	999.482	-1.38	5	-1	>sp|O14672|ADA10_HUMAN Disintegrin and metalloproteinase domain-containing protein 10 OS=Homo sapiens OX=9606 GN=ADAM10 PE=1 SV=1	RK_050519_TMTI1_3.32260.32260.5	81.37	32260	NaN	0.000203634	0.00016717	0.000138201	0.000155282	0.000190885	0.000347957	0.000249763	0.000264499	0.000235417	0.000316927	0.000216599	0.000215686	0.000238494	0.000185175	0.000225057	0.000413681	0.000216153	0.000195234	0.000192676	0.000252476	0.000222292	0.000237027	0.000215573	0.000256575	0.000267042	0.000375425	0.000277479	0.000274074	0.000283282	0.000265339	0.000256849	0.000232793
O14672_278_HexNAc(2)Hex(9)	R.[+229.16293]IN[+1864.63416]TTADEK[+229.16293]DPTNPFRFPNIGVEK[+229.16293].F	R.INTTADEKDPTNPFRFPNIGVEK.F	O14672	HexNAc(2)Hex(9)	278	9.3e-18	0	1031.9	1031.89	5.14	5		>sp|O14672|ADA10_HUMAN Disintegrin and metalloproteinase domain-containing protein 10 OS=Homo sapiens OX=9606 GN=ADAM10 PE=1 SV=1	RK_050519_TMTI1_3.32150.32150.5	81.16	32150	NaN	0.000227776	0.000191696	NaN	0.000135326	0.000196836	0.000386831	0.000291711	NaN	0.000253577	0.000269688	0.000258561	0.00018929	0.000288248	0.000266791	NaN	0.000410739	0.000322409	NaN	0.000203675	0.000219499	0.00019217	0.000255259	0.000290548	0.000235031	0.00030355	0.000365692	0.000336297	NaN	0.000371487	0.000236475	0.000261344	0.000314451
O14672_551_HexNAc(4)Hex(5)Fuc(2)	R.[+229.16293]EGIC[+57.02146]NGFTALC[+57.02146]PASDPK[+229.16293]PN[+1914.69743]FTDC[+57.02146]NR.H	R.EGICNGFTALCPASDPKPNFTDCNR.H	O14672	HexNAc(4)Hex(5)Fuc(2)	551	9.8e-15	0	1304.08	1304.32	8.27	4	-1	>sp|O14672|ADA10_HUMAN Disintegrin and metalloproteinase domain-containing protein 10 OS=Homo sapiens OX=9606 GN=ADAM10 PE=1 SV=1	RK_050519_TMTI3_2.33465.33465.4	77.48	33465	NaN	NaN	NaN	0.000146245	NaN	NaN	NaN	NaN	0.000305102	NaN	NaN	0.000304109	0.000274469	NaN	NaN	0.000328882	NaN	NaN	0.000191327	NaN	NaN	0.000284169	NaN	NaN	0.000347399	NaN	NaN	NaN	0.000469142	NaN	NaN	0.00030929	NaN
O14672_551_HexNAc(4)Hex(5)Fuc(3)NeuAc(1)	R.[+229.16293]EGIC[+57.02146]NGFTALC[+57.02146]PASDPK[+229.16293]PN[+2351.85075]FTDC[+57.02146]NR.H	R.EGICNGFTALCPASDPKPNFTDCNR.H	O14672	HexNAc(4)Hex(5)Fuc(3)NeuAc(1)	551	5.60E-15;8.20E-08	0	1130.8909;1130.8931	1131.09	2.32;4.27	5	-1	>sp|O14672|ADA10_HUMAN Disintegrin and metalloproteinase domain-containing protein 10 OS=Homo sapiens OX=9606 GN=ADAM10 PE=1 SV=1	RK_050519_TMTI3_2.34458.34458.5;RK_050519_TMTI3_2.34573.34573.5	79.34;79.55	34458;34573	NaN	NaN	NaN	0.000181763	0.000271573	NaN	NaN	NaN	0.000246112	0.000293536	NaN	NaN	NaN	NaN	NaN	0.000311074	NaN	NaN	0.000285117	0.000295406	NaN	NaN	0.000236614	NaN	NaN	NaN	NaN	NaN	0.000228213	0.000276438	NaN	NaN	NaN
O14672_278_HexNAc(5)Hex(6)Fuc(1)NeuAc(1)	R.[+229.16293]IN[+2424.86713]TTADEK[+229.16293]DPTNPFRFPNIGVEK[+229.16293].F	R.INTTADEKDPTNPFRFPNIGVEK.F	O14672	HexNAc(5)Hex(6)Fuc(1)NeuAc(1)	278	3.8e-06	0	953.29	953.45	7.4	6	-1	>sp|O14672|ADA10_HUMAN Disintegrin and metalloproteinase domain-containing protein 10 OS=Homo sapiens OX=9606 GN=ADAM10 PE=1 SV=1	RK_050519_TMTI3_2.33819.33819.6	78.14	33819	NaN	NaN	NaN	0.000253156	NaN	NaN	NaN	NaN	0.00025025	NaN	NaN	NaN	NaN	NaN	NaN	0.000291058	NaN	NaN	0.000282778	NaN	NaN	NaN	NaN	NaN	NaN	NaN	NaN	NaN	0.00029216	NaN	NaN	NaN	NaN
O14672_551_HexNAc(2)Hex(5)	R.[+229.16293]EGIC[+57.02146]NGFTALC[+57.02146]PASDPK[+229.16293]PN[+1216.42286]FTDC[+57.02146]NR.H	R.EGICNGFTALCPASDPKPNFTDCNR.H	O14672	HexNAc(2)Hex(5)	551	6.1e-08	0	1129.75	1129.75	-2.37	4		>sp|O14672|ADA10_HUMAN Disintegrin and metalloproteinase domain-containing protein 10 OS=Homo sapiens OX=9606 GN=ADAM10 PE=1 SV=1	RK_050519_TMTI4_2.34961.34961.6	79.54	34961	NaN	NaN	NaN	NaN	0.000265233	NaN	NaN	NaN	NaN	0.000309642	NaN	NaN	NaN	NaN	NaN	NaN	NaN	NaN	NaN	0.000346166	NaN	NaN	0.000238273	NaN	NaN	NaN	NaN	NaN	NaN	0.000246305	NaN	NaN	NaN
O14672_439_HexNAc(2)Hex(6)	R.[+229.16293]N[+1378.47569]ISQVLEK[+229.16293].K	R.NISQVLEK.K	O14672	HexNAc(2)Hex(6)	439	2.4e-10	0	923.115	923.114	0.93	3		>sp|O14672|ADA10_HUMAN Disintegrin and metalloproteinase domain-containing protein 10 OS=Homo sapiens OX=9606 GN=ADAM10 PE=1 SV=1	RK_050519_TMTI4_3.26731.26731.3	70.5	26731	NaN	NaN	NaN	NaN	0.000204931	0.000172933	NaN	NaN	NaN	0.000225943	0.000308042	NaN	NaN	NaN	NaN	NaN	NaN	NaN	NaN	0.000224816	0.000183825	NaN	0.000194682	0.000220146	NaN	NaN	NaN	NaN	NaN	0.000293941	0.000230575	NaN	NaN
O14672_278_HexNAc(5)Hex(5)NeuAc(1)NeuGc(1)	R.[+229.16293]IN[+2423.84673]TTADEK[+229.16293]DPTNPFRFPNIGVEK[+229.16293].F	R.INTTADEKDPTNPFRFPNIGVEK.F	O14672	HexNAc(5)Hex(5)NeuAc(1)NeuGc(1)	278	6.40E-07;9.40E-06	0	953.112	953.28	-1.61	6	-1	>sp|O14672|ADA10_HUMAN Disintegrin and metalloproteinase domain-containing protein 10 OS=Homo sapiens OX=9606 GN=ADAM10 PE=1 SV=1	RK_050519_TMTI5_2.33713.33713.5;RK_050519_TMTI5_2.33716.33716.6	78.16	33713;33716	NaN	NaN	NaN	NaN	NaN	0.000275708	NaN	NaN	NaN	NaN	0.000313974	NaN	NaN	NaN	NaN	NaN	NaN	NaN	NaN	NaN	0.000217276	NaN	NaN	0.000259398	NaN	NaN	NaN	NaN	NaN	NaN	0.000253836	NaN	NaN
O14773_313_HexNAc(2)Hex(3)	R.[+229.16293]HEGQEPFLQWLM[+15.99492]LLSN[+892.31722]ESALPHVHTVSYGDDEDSLSSAYIQR.V;R.[+229.16293]HEGQEPFLQWLMLLSN[+892.31722]ESALPHVHTVSYGDDEDSLSSAYIQR.V	R.HEGQEPFLQWLMLLSNESALPHVHTVSYGDDEDSLSSAYIQR.V	O14773	HexNAc(2)Hex(3)	313	2.40E-17;6.30E-16	0	1184.7472;1188.1548	1184.9555;1188.1545	0.27;-6.43	5	-1	>sp|O14773|TPP1_HUMAN Tripeptidyl-peptidase 1 OS=Homo sapiens OX=9606 GN=TPP1 PE=1 SV=2	RK_050519_TMTI1_3.45329.45329.5;RK_050519_TMTI1_3.46585.46585.5	105.67;108.02	45329;46585	NaN	0.000324165	0.000264931	0.000216047	0.000187477	0.000230995	0.000414067	0.000330736	0.0002853	0.000258481	0.000290372	NaN	NaN	0.000343499	0.000289943	0.000290494	0.000381628	0.000304279	0.000282574	0.000195371	0.000316067	NaN	0.00026572	0.000346237	NaN	0.000373694	0.000407608	0.000258539	0.000246531	0.000315443	0.000283433	NaN	0.00031768
O14773_443_HexNAc(2)Hex(3)	K.[+229.16293]FLSSSPHLPPSSYFN[+892.31722]ASGR.A	K.FLSSSPHLPPSSYFNASGR.A	O14773	HexNAc(2)Hex(3)	443	4.1e-13	0	1058.17	1058.16	3.53	3		>sp|O14773|TPP1_HUMAN Tripeptidyl-peptidase 1 OS=Homo sapiens OX=9606 GN=TPP1 PE=1 SV=2	RK_050519_TMTI1_3.29909.29909.3	76.97	29909	NaN	0.000352438	NaN	NaN	NaN	NaN	0.000317734	NaN	NaN	NaN	NaN	NaN	NaN	0.000277799	NaN	NaN	0.000378367	NaN	NaN	NaN	NaN	NaN	NaN	NaN	NaN	0.000264782	0.000319586	NaN	NaN	NaN	NaN	NaN	NaN
O14773_313_HexNAc(2)Hex(4)	R.[+229.16293]HEGQEPFLQWLMLLSN[+1054.37004]ESALPHVHTVSYGDDEDSLSSAYIQR.V	R.HEGQEPFLQWLMLLSNESALPHVHTVSYGDDEDSLSSAYIQR.V	O14773	HexNAc(2)Hex(4)	313	2.9e-14	0	1217.57	1217.37	5.17	5	1	>sp|O14773|TPP1_HUMAN Tripeptidyl-peptidase 1 OS=Homo sapiens OX=9606 GN=TPP1 PE=1 SV=2	RK_050519_TMTI1_3.46376.46376.5	107.63	46376	NaN	0.000376684	NaN	0.000224779	0.000245185	0.00022448	0.000438566	NaN	0.000245771	0.000324417	0.000301806	NaN	NaN	0.000486936	NaN	0.000329715	0.00038887	NaN	0.000257251	0.000340495	0.000324673	NaN	0.000385363	0.00032247	NaN	0.000427598	0.000454921	NaN	0.000238349	0.000278703	0.000298777	NaN	NaN
O14773_313_HexNAc(2)Hex(5)	R.[+229.16293]HEGQEPFLQWLM[+15.99492]LLSN[+1216.42286]ESALPHVHTVSYGDDEDSLSSAYIQR.V;R.[+229.16293]HEGQEPFLQWLMLLSN[+1216.42286]ESALPHVHTVSYGDDEDSLSSAYIQR.V	R.HEGQEPFLQWLMLLSNESALPHVHTVSYGDDEDSLSSAYIQR.V	O14773	HexNAc(2)Hex(5)	313	2.90E-15;5.90E-17;6.80E-11	0	1041.8154;1249.5861;1252.9817	1041.6484;1249.7766;1252.9756	-0.25;4.87;8.1	5;6	1;-1	>sp|O14773|TPP1_HUMAN Tripeptidyl-peptidase 1 OS=Homo sapiens OX=9606 GN=TPP1 PE=1 SV=2	RK_050519_TMTI1_3.45080.45080.5;RK_050519_TMTI1_3.46254.46254.7;RK_050519_TMTI1_3.46321.46321.6	105.2;107.4;107.53	45080;46254;46321	NaN	0.000354154	NaN	0.000204388	0.00019819	0.00025949	0.000354548	NaN	0.000296091	0.000262924	0.000299606	NaN	NaN	0.000329974	NaN	0.000283013	0.000362236	NaN	0.000305146	0.000279775	0.000338404	NaN	0.000258227	0.000320882	NaN	0.000369076	0.000393793	NaN	0.000279685	0.000276884	0.000286275	NaN	NaN
O14773_443_HexNAc(2)Hex(7)	K.[+229.16293]FLSSSPHLPPSSYFN[+1540.52851]ASGRAYPDVAALSDGYWVVSNR.V	K.FLSSSPHLPPSSYFNASGRAYPDVAALSDGYWVVSNR.V	O14773	HexNAc(2)Hex(7)	443	1.4e-06	0	1157.93	1157.73	0.24	5	1	>sp|O14773|TPP1_HUMAN Tripeptidyl-peptidase 1 OS=Homo sapiens OX=9606 GN=TPP1 PE=1 SV=2	RK_050519_TMTI1_3.32057.32057.6	80.99	32057	NaN	0.000377474	NaN	NaN	NaN	NaN	0.000272344	NaN	NaN	NaN	NaN	NaN	NaN	0.000343814	NaN	NaN	0.000324192	NaN	NaN	NaN	NaN	NaN	NaN	NaN	NaN	0.000327755	0.00030002	NaN	NaN	NaN	NaN	NaN	NaN
O14773_443_HexNAc(3)Hex(4)Fuc(2)	K.[+229.16293]FLSSSPHLPPSSYFN[+1549.56523]ASGR.A	K.FLSSSPHLPPSSYFNASGR.A	O14773	HexNAc(3)Hex(4)Fuc(2)	443	3.2e-10	0	958.19	958.187	3.41	4		>sp|O14773|TPP1_HUMAN Tripeptidyl-peptidase 1 OS=Homo sapiens OX=9606 GN=TPP1 PE=1 SV=2	RK_050519_TMTI1_3.31476.31476.4	79.91	31476	NaN	0.000295397	NaN	NaN	NaN	NaN	0.000351451	NaN	NaN	NaN	NaN	0.000264547	0.000261411	0.000331249	NaN	NaN	0.000338429	NaN	NaN	NaN	NaN	0.000259278	NaN	NaN	0.000255713	0.000346642	0.000298106	NaN	NaN	NaN	NaN	0.000304872	NaN
O14773_443_HexNAc(3)Hex(4)NeuAc(1)	K.[+229.16293]FLSSSPHLPPSSYFN[+1548.54483]ASGR.A	K.FLSSSPHLPPSSYFNASGR.A	O14773	HexNAc(3)Hex(4)NeuAc(1)	443	7.8e-17	0	957.937	957.932	5.11	4		>sp|O14773|TPP1_HUMAN Tripeptidyl-peptidase 1 OS=Homo sapiens OX=9606 GN=TPP1 PE=1 SV=2	RK_050519_TMTI1_3.31182.31182.4	79.35	31182	NaN	0.000294913	0.000277588	0.000317542	0.000264597	0.000220661	0.000342229	0.000228723	0.000276372	0.000211541	0.000259922	NaN	NaN	0.000337262	0.0002292	0.0002503	0.000320974	0.000442238	0.000317963	0.000216968	0.000220873	NaN	0.000200796	0.000284757	NaN	0.000323552	0.000340572	0.000459078	0.000334347	0.000201964	0.000255738	NaN	0.000302062
O14773_443_HexNAc(4)Hex(5)Fuc(2)NeuAc(1)	K.[+229.16293]FLSSSPHLPPSSYFN[+2205.79284]ASGR.A	K.FLSSSPHLPPSSYFNASGR.A	O14773	HexNAc(4)Hex(5)Fuc(2)NeuAc(1)	443	3.40E-05;3.90E-07;5.90E-13;5.90E-15;7.30E-17;8.50E-17	0	1121.9933;1121.9959;1121.996;1121.9977;897.8048	1122.2439;897.9966	0.22;2.5;2.61;4.14;9.93	4;5	-1	>sp|O14773|TPP1_HUMAN Tripeptidyl-peptidase 1 OS=Homo sapiens OX=9606 GN=TPP1 PE=1 SV=2	RK_050519_TMTI1_3.32325.32325.4;RK_050519_TMTI1_3.32420.32420.4;RK_050519_TMTI1_3.32437.32437.5;RK_050519_TMTI1_3.32526.32526.4;RK_050519_TMTI1_3.32755.32755.7;RK_050519_TMTI1_3.32798.32798.4	81.49;81.67;81.7;81.87;82.3;82.38	32325;32420;32437;32526;32755;32798	NaN	0.000320776	NaN	0.000203704	0.00020559	0.000240521	0.000347712	NaN	0.000289974	0.000227558	0.0002129	0.000277237	0.000304677	0.000429536	NaN	0.000204555	0.000331489	NaN	0.000337812	0.000199	0.000201606	0.000332928	0.000205845	0.00026704	0.000268365	0.000406582	0.000316091	NaN	0.000215728	0.000203894	0.000237427	0.000274585	NaN
O14773_443_HexNAc(4)Hex(5)Fuc(3)NeuAc(1)	K.[+229.16293]FLSSSPHLPPSSYFN[+2351.85075]ASGR.A	K.FLSSSPHLPPSSYFNASGR.A	O14773	HexNAc(4)Hex(5)Fuc(3)NeuAc(1)	443	2.20E-10;3.40E-10	0	1158.5096;1158.5149	1158.76	1.73;6.37	4	-1	>sp|O14773|TPP1_HUMAN Tripeptidyl-peptidase 1 OS=Homo sapiens OX=9606 GN=TPP1 PE=1 SV=2	RK_050519_TMTI1_3.32070.32070.4;RK_050519_TMTI1_3.32394.32394.4	81.01;81.62	32070;32394	NaN	0.000388502	NaN	NaN	NaN	0.000273447	0.000355005	NaN	NaN	NaN	0.000182332	NaN	NaN	0.000374372	NaN	NaN	0.000322944	NaN	NaN	NaN	0.000205095	NaN	NaN	0.000255065	NaN	0.000422633	0.000300108	NaN	NaN	NaN	0.000231691	NaN	NaN
O14773_210_HexNAc(6)Hex(6)Fuc(1)NeuAc(2)	R.[+229.16293]YN[+2919.04192]LTSQDVGSGTSNNSQAC[+57.02146]AQFLEQYFHDSDLAQFMR.L	R.YNLTSQDVGSGTSNNSQACAQFLEQYFHDSDLAQFMR.L	O14773	HexNAc(6)Hex(6)Fuc(1)NeuAc(2)	210	1.8e-08	0	1476.42	1476.42	3.61	5		>sp|O14773|TPP1_HUMAN Tripeptidyl-peptidase 1 OS=Homo sapiens OX=9606 GN=TPP1 PE=1 SV=2	RK_050519_TMTI1_3.39965.39965.5	95.7	39965	NaN	0.000387023	NaN	0.000231846	0.000255753	0.000231565	0.000595807	NaN	0.000280319	0.000378865	0.000289015	NaN	NaN	0.000391371	NaN	0.000282703	0.00037519	NaN	0.000244544	0.000307075	0.000216244	NaN	0.000370627	0.00023905	NaN	0.000393614	0.000483945	NaN	0.000191692	0.000289002	0.000240701	NaN	NaN
O14773_313_HexNAc(2)Hex(2)	R.[+229.16293]HEGQEPFLQWLM[+15.99492]LLSN[+730.26439]ESALPHVHTVSYGDDEDSLSSAYIQR.V;R.[+229.16293]HEGQEPFLQWLMLLSN[+730.26439]ESALPHVHTVSYGDDEDSLSSAYIQR.V	R.HEGQEPFLQWLMLLSNESALPHVHTVSYGDDEDSLSSAYIQR.V	O14773	HexNAc(2)Hex(2)	313	1.50E-05;5.20E-09;5.90E-11	0	1152.3461;1155.7513;1155.9429	1152.5449;1155.7439	-1.47;1.59;6.45	5	1;-1	>sp|O14773|TPP1_HUMAN Tripeptidyl-peptidase 1 OS=Homo sapiens OX=9606 GN=TPP1 PE=1 SV=2	RK_050519_TMTI2_3.45243.45243.5;RK_050519_TMTI2_3.45256.45256.5;RK_050519_TMTI2_3.46442.46442.5	106.54;106.57;108.79	45243;45256;46442	NaN	NaN	0.000265167	NaN	NaN	NaN	NaN	0.000299346	NaN	NaN	NaN	NaN	NaN	NaN	0.000268954	NaN	NaN	0.000271725	NaN	NaN	NaN	NaN	NaN	NaN	NaN	NaN	NaN	0.000263823	NaN	NaN	NaN	NaN	0.000347591
O14773_443_HexNAc(2)Hex(3)Fuc(1)	K.[+229.16293]FLSSSPHLPPSSYFN[+1038.37512]ASGR.A	K.FLSSSPHLPPSSYFNASGR.A	O14773	HexNAc(2)Hex(3)Fuc(1)	443	2.6e-10	0	1106.86	1106.85	6.97	3		>sp|O14773|TPP1_HUMAN Tripeptidyl-peptidase 1 OS=Homo sapiens OX=9606 GN=TPP1 PE=1 SV=2	RK_050519_TMTI2_3.29365.29365.3	76.77	29365	NaN	NaN	0.00035878	NaN	NaN	0.000293925	NaN	0.000277446	NaN	NaN	0.000241143	NaN	NaN	NaN	0.000262857	NaN	NaN	0.000411478	NaN	NaN	0.000244159	NaN	NaN	0.000300274	NaN	NaN	NaN	0.000453139	NaN	NaN	0.000229648	NaN	0.000350622
O14773_443_HexNAc(4)Hex(5)NeuAc(1)	K.[+229.16293]FLSSSPHLPPSSYFN[+1913.67702]ASGR.A	K.FLSSSPHLPPSSYFNASGR.A	O14773	HexNAc(4)Hex(5)NeuAc(1)	443	3.4e-07	0	1049.46	1049.21	-3.32	4	1	>sp|O14773|TPP1_HUMAN Tripeptidyl-peptidase 1 OS=Homo sapiens OX=9606 GN=TPP1 PE=1 SV=2	RK_050519_TMTI2_3.30470.30470.4	78.85	30470	NaN	NaN	0.000232702	NaN	NaN	NaN	NaN	0.000189016	NaN	NaN	NaN	0.000270649	0.00028567	NaN	0.000404178	NaN	NaN	0.000316512	NaN	NaN	NaN	0.000277921	NaN	NaN	0.000287803	NaN	NaN	0.000279841	NaN	NaN	NaN	0.000283265	0.000232362
O14773_443_HexNAc(4)Hex(5)NeuAc(2)	K.[+229.16293]FLSSSPHLPPSSYFN[+2204.77244]ASGR.A	K.FLSSSPHLPPSSYFNASGR.A	O14773	HexNAc(4)Hex(5)NeuAc(2)	443	6.00E-13;6.90E-14	0	1121.9875;1121.9939	1121.99	-1.21;4.56	4		>sp|O14773|TPP1_HUMAN Tripeptidyl-peptidase 1 OS=Homo sapiens OX=9606 GN=TPP1 PE=1 SV=2	RK_050519_TMTI2_3.32090.32090.4;RK_050519_TMTI2_3.32377.32377.4	81.9;82.44	32090;32377	NaN	NaN	0.000286249	0.000203582	0.000228531	0.000240654	NaN	0.000209035	0.000267843	0.000216378	0.000257886	0.000285787	0.000218077	NaN	0.000291793	0.000224075	NaN	0.000379667	0.000282674	0.000208983	0.000226063	0.000228342	0.000220666	0.000291486	0.000212972	NaN	NaN	0.000355838	0.00021236	0.000224955	0.000267801	0.000310407	0.000212037
O14773_443_HexNAc(4)Hex(5)Fuc(2)	K.[+229.16293]FLSSSPHLPPSSYFN[+1914.69743]ASGR.A	K.FLSSSPHLPPSSYFNASGR.A	O14773	HexNAc(4)Hex(5)Fuc(2)	443	3.4e-07	0	1049.23	1049.47	7.03	4	-1	>sp|O14773|TPP1_HUMAN Tripeptidyl-peptidase 1 OS=Homo sapiens OX=9606 GN=TPP1 PE=1 SV=2	RK_050519_TMTI3_3.32047.32047.4	79.84	32047	NaN	NaN	NaN	0.000178649	NaN	NaN	NaN	NaN	0.000228282	NaN	NaN	NaN	NaN	NaN	NaN	0.000234174	NaN	NaN	0.000261492	NaN	NaN	NaN	NaN	NaN	NaN	NaN	NaN	NaN	0.000216232	NaN	NaN	NaN	NaN
O14773_313_HexNAc(2)Hex(2)Fuc(1)	R.[+229.16293]HEGQEPFLQWLMLLSN[+876.32230]ESALPHVHTVSYGDDEDSLSSAYIQR.V	R.HEGQEPFLQWLMLLSNESALPHVHTVSYGDDEDSLSSAYIQR.V	O14773	HexNAc(2)Hex(2)Fuc(1)	313	3.1e-10	0	1181.76	1181.76	-0.64	5		>sp|O14773|TPP1_HUMAN Tripeptidyl-peptidase 1 OS=Homo sapiens OX=9606 GN=TPP1 PE=1 SV=2	RK_050519_TMTI4_3.47113.47113.5	108.74	47113	NaN	NaN	NaN	NaN	0.000213845	NaN	NaN	NaN	NaN	0.000300057	NaN	NaN	NaN	NaN	NaN	NaN	NaN	NaN	NaN	0.000259546	NaN	NaN	0.000401066	NaN	NaN	NaN	NaN	NaN	NaN	0.000294446	NaN	NaN	NaN
O14773_286_HexNAc(2)Hex(5)	R.[+229.16293]AGIEASLDVQYLM[+15.99492]SAGAN[+1216.42286]ISTWVYSSPGR.H	R.AGIEASLDVQYLMSAGANISTWVYSSPGR.H	O14773	HexNAc(2)Hex(5)	286	1.7e-08	0	1127.27	1127.02	-0.17	4	1	>sp|O14773|TPP1_HUMAN Tripeptidyl-peptidase 1 OS=Homo sapiens OX=9606 GN=TPP1 PE=1 SV=2	RK_050519_TMTI6_3.45039.45039.5	104.4	45039	NaN	NaN	NaN	NaN	NaN	NaN	NaN	NaN	NaN	NaN	NaN	0.000333085	0.000272436	NaN	NaN	NaN	NaN	NaN	NaN	NaN	NaN	0.000319497	NaN	NaN	0.000262197	NaN	NaN	NaN	NaN	NaN	NaN	0.000186591	NaN
O15031_1099_HexNAc(4)Hex(5)Fuc(1)NeuAc(1)	R.[+229.16293]TEAGAFEYVPDPTFEN[+2059.73493]FTGGVK[+229.16293].K	R.TEAGAFEYVPDPTFENFTGGVK.K	O15031	HexNAc(4)Hex(5)Fuc(1)NeuAc(1)	1099	2.7e-11	0	1224.29	1224.3	-3.07	4		>sp|O15031|PLXB2_HUMAN Plexin-B2 OS=Homo sapiens OX=9606 GN=PLXNB2 PE=1 SV=3	RK_050519_TMTI1_2.42006.42006.4	92.31	42006	NaN	0.000232017	NaN	NaN	0.000167342	NaN	0.000354256	NaN	NaN	0.000283729	NaN	0.000334068	0.000251292	0.000391832	NaN	NaN	0.000348884	NaN	NaN	0.000247765	NaN	0.000217306	0.00025317	NaN	0.000246757	0.000230903	0.000223817	NaN	NaN	0.000284819	NaN	0.000263335	NaN
O15031_733_HexNAc(4)Hex(5)Fuc(3)NeuAc(1)	K.[+229.16293]LSHDAN[+2351.85075]ETLPLHLYVK[+229.16293].S	K.LSHDANETLPLHLYVK.S	O15031	HexNAc(4)Hex(5)Fuc(3)NeuAc(1)	733	1.1e-07	0	932.641	932.837	5.06	5	-1	>sp|O15031|PLXB2_HUMAN Plexin-B2 OS=Homo sapiens OX=9606 GN=PLXNB2 PE=1 SV=3	RK_050519_TMTI1_2.35710.35710.5	80.69	35710	NaN	0.000267534	NaN	NaN	NaN	NaN	0.000361908	NaN	NaN	NaN	NaN	NaN	NaN	0.00037401	NaN	NaN	0.000340079	NaN	NaN	NaN	NaN	NaN	NaN	NaN	NaN	0.000389001	0.000343617	NaN	NaN	NaN	NaN	NaN	NaN
O15031_1002_HexNAc(2)Hex(9)	R.[+229.16293]SIN[+1864.63416]VTGQGFSLIQR.F	R.SINVTGQGFSLIQR.F	O15031	HexNAc(2)Hex(9)	1002	1.5e-17	0	1205.22	1205.21	7.12	3		>sp|O15031|PLXB2_HUMAN Plexin-B2 OS=Homo sapiens OX=9606 GN=PLXNB2 PE=1 SV=3	RK_050519_TMTI1_3.30149.30149.5	77.42	30149	NaN	0.000312729	0.000298313	0.000220807	0.000294956	0.000374089	0.000351193	0.000245085	0.000274263	0.000271029	0.000249934	NaN	NaN	0.00028973	0.000220037	0.000218602	0.000432285	0.000411003	0.000242481	0.000250008	0.000254658	NaN	0.000228703	0.000277124	NaN	0.000391633	0.000383901	0.000423193	0.000232004	0.000329754	0.000258607	NaN	0.000226186
O15031_759_HexNAc(3)Hex(5)NeuAc(1)	K.[+229.16293]LHVTLYN[+1710.59765]C[+57.02146]SFGR.S	K.LHVTLYNCSFGR.S	O15031	HexNAc(3)Hex(5)NeuAc(1)	759	4.8e-12	0	1136.17	1136.17	0.3	3		>sp|O15031|PLXB2_HUMAN Plexin-B2 OS=Homo sapiens OX=9606 GN=PLXNB2 PE=1 SV=3	RK_050519_TMTI1_3.27257.27257.4	72	27257	NaN	0.000481323	NaN	0.000292512	0.000351305	NaN	0.000304686	NaN	0.000206837	0.000236721	NaN	NaN	NaN	0.000280977	NaN	0.0002361	0.000634469	NaN	0.000246174	0.00029363	NaN	NaN	0.00025079	NaN	NaN	0.000286712	0.000341701	NaN	0.000199994	0.000272337	NaN	NaN	NaN
O15031_1068_HexNAc(4)Hex(5)Fuc(1)NeuAc(1)	K.[+229.16293]VVFLSPAVPEEPEAYN[+2059.73493]LTVLIEMDGHR.A	K.VVFLSPAVPEEPEAYNLTVLIEMDGHR.A	O15031	HexNAc(4)Hex(5)Fuc(1)NeuAc(1)	1068	5.50E-14;6.60E-10	0	1063.6879;1329.364	1063.6922;1329.3634	0.47;-4.04	4;5		>sp|O15031|PLXB2_HUMAN Plexin-B2 OS=Homo sapiens OX=9606 GN=PLXNB2 PE=1 SV=3	RK_050519_TMTI1_3.45717.45717.5;RK_050519_TMTI1_3.45801.45801.4	106.4;106.55	45717;45801	NaN	0.000343116	NaN	0.000249063	0.00019448	NaN	0.000424511	NaN	0.000293836	0.000244735	NaN	0.000294136	0.000348241	0.000351606	NaN	0.000311024	0.000420991	NaN	0.000304558	0.000311777	NaN	0.00035361	0.000340521	NaN	0.000299189	0.000364433	0.000441674	NaN	0.000250932	0.000312079	NaN	0.000239812	NaN
O15031_733_HexNAc(4)Hex(5)Fuc(3)	K.[+229.16293]LSHDAN[+2060.75533]ETLPLHLYVK[+229.16293].S	K.LSHDANETLPLHLYVK.S	O15031	HexNAc(4)Hex(5)Fuc(3)	733	1.1e-09	0	1093.28	1093.02	6.83	4	1	>sp|O15031|PLXB2_HUMAN Plexin-B2 OS=Homo sapiens OX=9606 GN=PLXNB2 PE=1 SV=3	RK_050519_TMTI1_3.30372.30372.4	77.84	30372	NaN	0.000442151	NaN	NaN	NaN	NaN	0.000370992	NaN	NaN	NaN	NaN	0.000234336	0.000252493	0.000362833	NaN	NaN	0.000357493	NaN	NaN	NaN	NaN	0.000243168	NaN	NaN	0.000307307	0.000379153	0.000358648	NaN	NaN	NaN	NaN	0.000247939	NaN
O15031_733_HexNAc(4)Hex(5)NeuAc(1)	K.[+229.16293]LSHDAN[+1913.67702]ETLPLHLYVK[+229.16293].S	K.LSHDANETLPLHLYVK.S	O15031	HexNAc(4)Hex(5)NeuAc(1)	733	6.1e-16	0	1056.26	1056.25	3.63	4		>sp|O15031|PLXB2_HUMAN Plexin-B2 OS=Homo sapiens OX=9606 GN=PLXNB2 PE=1 SV=3	RK_050519_TMTI1_3.30512.30512.4	78.1	30512	NaN	0.000400556	0.000248884	0.000210487	0.000261534	0.000320749	0.000407904	0.000277994	0.000277307	0.000294535	0.000282217	0.000229939	0.00024661	0.00035512	0.000254795	0.000211359	0.000387513	0.000492137	0.000210244	0.000211819	0.000294839	0.00024047	0.000241914	0.000267081	0.000247378	0.000318062	0.000328383	0.000482547	0.000219298	0.000344032	0.000288662	0.000272113	0.000302025
O15031_759_HexNAc(4)Hex(5)NeuAc(1)	K.[+229.16293]LHVTLYN[+1913.67702]C[+57.02146]SFGR.S	K.LHVTLYNCSFGR.S	O15031	HexNAc(4)Hex(5)NeuAc(1)	759	1.3e-06	0	1203.86	1203.86	3.65	3		>sp|O15031|PLXB2_HUMAN Plexin-B2 OS=Homo sapiens OX=9606 GN=PLXNB2 PE=1 SV=3	RK_050519_TMTI1_3.26992.26992.3	71.51	26992	NaN	0.000469798	NaN	NaN	NaN	NaN	0.000382994	NaN	NaN	NaN	NaN	NaN	NaN	0.000414266	NaN	NaN	0.000329955	NaN	NaN	NaN	NaN	NaN	NaN	NaN	NaN	0.00037118	0.000363659	NaN	NaN	NaN	NaN	NaN	NaN
O15031_1002_HexNAc(2)Hex(8)	R.[+229.16293]SIN[+1702.58133]VTGQGFSLIQR.F	R.SINVTGQGFSLIQR.F	O15031	HexNAc(2)Hex(8)	1002	3.5e-11	0	1151.2	1151.19	2.07	3		>sp|O15031|PLXB2_HUMAN Plexin-B2 OS=Homo sapiens OX=9606 GN=PLXNB2 PE=1 SV=3	RK_050519_TMTI2_3.29889.29889.4	77.76	29889	NaN	NaN	0.0003462	NaN	0.000435465	NaN	NaN	0.00026059	NaN	0.000386591	NaN	NaN	NaN	NaN	0.000233625	NaN	NaN	0.000486862	NaN	0.000251239	NaN	NaN	0.000272678	NaN	NaN	NaN	NaN	0.000544813	NaN	0.000344213	NaN	NaN	0.000277033
O15031_733_HexNAc(2)Hex(8)	K.[+229.16293]LSHDAN[+1702.58133]ETLPLHLYVK[+229.16293].S	K.LSHDANETLPLHLYVK.S	O15031	HexNAc(2)Hex(8)	733	6.8e-06	0	1003.47	1003.48	-3.18	4		>sp|O15031|PLXB2_HUMAN Plexin-B2 OS=Homo sapiens OX=9606 GN=PLXNB2 PE=1 SV=3	RK_050519_TMTI2_3.28551.28551.4	75.25	28551	NaN	NaN	0.000390215	0.000249771	NaN	NaN	NaN	0.000266501	0.000254769	NaN	NaN	0.000282682	0.000272736	NaN	0.000284192	0.000239625	NaN	0.000317581	0.000249795	NaN	NaN	0.000275219	NaN	NaN	0.00028271	NaN	NaN	0.000302165	0.000228857	NaN	NaN	0.000405162	0.000261372
O15031_733_HexNAc(4)Hex(5)Fuc(1)	K.[+229.16293]LSHDAN[+1768.63952]ETLPLHLYVK[+229.16293].S	K.LSHDANETLPLHLYVK.S	O15031	HexNAc(4)Hex(5)Fuc(1)	733	3.4e-16	0	1020	1019.99	2.96	4		>sp|O15031|PLXB2_HUMAN Plexin-B2 OS=Homo sapiens OX=9606 GN=PLXNB2 PE=1 SV=3	RK_050519_TMTI2_3.28569.28569.4	75.28	28569	NaN	NaN	0.00046447	0.000282939	0.000394405	NaN	NaN	0.00028587	0.000273895	0.000262686	NaN	0.000229218	0.000247244	NaN	0.000278217	0.000227762	NaN	0.000343767	0.000211124	0.000295913	NaN	0.00023499	0.000227662	NaN	0.000229871	NaN	NaN	0.000341143	0.000245783	0.000282918	NaN	0.000239016	0.000269932
O15031_733_HexNAc(4)Hex(5)Fuc(1)NeuAc(1)	K.[+229.16293]LSHDAN[+2059.73493]ETLPLHLYVK[+229.16293].S	K.LSHDANETLPLHLYVK.S	O15031	HexNAc(4)Hex(5)Fuc(1)NeuAc(1)	733	1.60E-15;5.10E-17	0	1092.7625;1092.7719	1092.77	-3.04;5.56	4		>sp|O15031|PLXB2_HUMAN Plexin-B2 OS=Homo sapiens OX=9606 GN=PLXNB2 PE=1 SV=3	RK_050519_TMTI2_2.33333.33333.4;RK_050519_TMTI2_3.30092.30092.4	77.66;78.14	30092;33333	NaN	NaN	0.000365953	0.000218876	0.000297822	0.000278199	NaN	0.000326765	0.000258856	0.000294655	0.000272541	0.000293677	0.000302228	NaN	0.000285058	0.000264457	NaN	0.000475715	0.000234096	0.000249117	0.000243585	0.000273265	0.000255873	0.000276487	0.000315409	NaN	NaN	0.000454521	0.000220343	0.000264192	0.00026371	0.000269549	0.000338219
O15031_127_HexNAc(4)Hex(5)Fuc(1)NeuAc(2)	R.[+229.16293]ALSN[+2350.83035]ISLR.L	R.ALSNISLR.L	O15031	HexNAc(4)Hex(5)Fuc(1)NeuAc(2)	127	1.8e-06	0	1151.85	1151.84	3.9	3		>sp|O15031|PLXB2_HUMAN Plexin-B2 OS=Homo sapiens OX=9606 GN=PLXNB2 PE=1 SV=3	RK_050519_TMTI3_2.27830.27830.3	66.96	27830	NaN	NaN	NaN	0.000251139	NaN	NaN	NaN	NaN	0.000199911	NaN	NaN	0.000291403	0.000271212	NaN	NaN	0.000261308	NaN	NaN	0.00023458	NaN	NaN	0.000334503	NaN	NaN	0.000324112	NaN	NaN	NaN	0.000207821	NaN	NaN	0.000233092	NaN
O15031_733_HexNAc(4)Hex(5)Fuc(2)NeuAc(1)	K.[+229.16293]LSHDAN[+2205.79284]ETLPLHLYVK[+229.16293].S	K.LSHDANETLPLHLYVK.S	O15031	HexNAc(4)Hex(5)Fuc(2)NeuAc(1)	733	9.2e-15	0	1129.28	1129.28	-1.39	4		>sp|O15031|PLXB2_HUMAN Plexin-B2 OS=Homo sapiens OX=9606 GN=PLXNB2 PE=1 SV=3	RK_050519_TMTI3_2.35495.35495.4	81.27	35495	NaN	NaN	NaN	0.000194137	NaN	NaN	NaN	NaN	0.000248186	NaN	NaN	0.000235903	0.000249733	NaN	NaN	0.000284139	NaN	NaN	0.000250372	NaN	NaN	0.000219499	NaN	NaN	0.00024173	NaN	NaN	NaN	0.000274453	NaN	NaN	0.000257589	NaN
O15031_1049_HexNAc(4)Hex(5)Fuc(3)	R.[+229.16293]EAESLQPMTVVGTDYVFHN[+2060.75533]DTK[+229.16293].V	R.EAESLQPMTVVGTDYVFHNDTK.V	O15031	HexNAc(4)Hex(5)Fuc(3)	1049	1.5e-15	0	1250.57	1250.82	5.06	4	-1	>sp|O15031|PLXB2_HUMAN Plexin-B2 OS=Homo sapiens OX=9606 GN=PLXNB2 PE=1 SV=3	RK_050519_TMTI4_2.35729.35729.4	80.98	35729	NaN	NaN	NaN	NaN	0.000159376	NaN	NaN	NaN	NaN	0.000329465	NaN	NaN	NaN	NaN	NaN	NaN	NaN	NaN	NaN	0.000276691	NaN	NaN	0.000228159	NaN	NaN	NaN	NaN	NaN	NaN	0.000280397	NaN	NaN	NaN
O15031_759_HexNAc(2)Hex(6)	K.[+229.16293]LHVTLYN[+1378.47569]C[+57.02146]SFGR.S	K.LHVTLYNCSFGR.S	O15031	HexNAc(2)Hex(6)	759	6.5e-10	0	1025.45	1025.46	-4.86	3		>sp|O15031|PLXB2_HUMAN Plexin-B2 OS=Homo sapiens OX=9606 GN=PLXNB2 PE=1 SV=3	RK_050519_TMTI4_3.25834.25834.3	68.82	25834	NaN	NaN	NaN	NaN	0.000289685	NaN	NaN	NaN	NaN	0.000254028	NaN	NaN	NaN	NaN	NaN	NaN	NaN	NaN	NaN	0.00030009	NaN	NaN	0.000229597	NaN	NaN	NaN	NaN	NaN	NaN	0.000234927	NaN	NaN	NaN
O15031_733_HexNAc(4)Hex(5)NeuAc(2)	K.[+229.16293]LSHDAN[+2204.77244]ETLPLHLYVK[+229.16293].S	K.LSHDANETLPLHLYVK.S	O15031	HexNAc(4)Hex(5)NeuAc(2)	733	1.30E-14;2.30E-12;7.80E-08	0	1128.7753;1129.2756;903.6204	1129.0252;903.4216	-0.42;0.85;-2.04	4;5	1;-1	>sp|O15031|PLXB2_HUMAN Plexin-B2 OS=Homo sapiens OX=9606 GN=PLXNB2 PE=1 SV=3	RK_050519_TMTI4_2.35940.35940.4;RK_050519_TMTI4_2.35982.35982.5;RK_050519_TMTI4_3.32499.32499.4	81.34;81.37;81.45	32499;35940;35982	NaN	NaN	NaN	NaN	0.000229348	0.000224003	NaN	NaN	NaN	0.000278017	0.000229177	NaN	NaN	NaN	NaN	NaN	NaN	NaN	NaN	0.000237115	0.000209234	NaN	0.000235381	0.000271457	NaN	NaN	NaN	NaN	NaN	0.000274328	0.00024519	NaN	NaN
O15031_1049_HexNAc(4)Hex(5)Fuc(1)NeuAc(1)	R.[+229.16293]EAESLQPMTVVGTDYVFHN[+2059.73493]DTK[+229.16293].V	R.EAESLQPMTVVGTDYVFHNDTK.V	O15031	HexNAc(4)Hex(5)Fuc(1)NeuAc(1)	1049	2.8e-18	0	1250.32	1250.56	7.68	4	-1	>sp|O15031|PLXB2_HUMAN Plexin-B2 OS=Homo sapiens OX=9606 GN=PLXNB2 PE=1 SV=3	RK_050519_TMTI5_2.35171.35171.4	80.88	35171	NaN	NaN	NaN	NaN	NaN	0.000287791	NaN	NaN	NaN	NaN	0.000236248	0.000346021	0.000253913	NaN	NaN	NaN	NaN	NaN	NaN	NaN	0.000232294	0.000253046	NaN	0.000250912	0.0002381	NaN	NaN	NaN	NaN	NaN	0.000258435	0.000292436	NaN
O15031_127_HexNAc(4)Hex(5)Fuc(1)NeuAc(1)	R.[+229.16293]ALSN[+2059.73493]ISLR.L	R.ALSNISLR.L	O15031	HexNAc(4)Hex(5)Fuc(1)NeuAc(1)	127	3.5e-06	0	1054.82	1054.81	7.66	3		>sp|O15031|PLXB2_HUMAN Plexin-B2 OS=Homo sapiens OX=9606 GN=PLXNB2 PE=1 SV=3	RK_050519_TMTI5_2.26064.26064.3	63.91	26064	NaN	NaN	NaN	NaN	NaN	0.000377828	NaN	NaN	NaN	NaN	0.000252548	NaN	NaN	NaN	NaN	NaN	NaN	NaN	NaN	NaN	0.000249266	NaN	NaN	0.000214065	NaN	NaN	NaN	NaN	NaN	NaN	0.000252795	NaN	NaN
O15031_733_HexNAc(4)Hex(5)Fuc(1)NeuAc(2)	K.[+229.16293]LSHDAN[+2350.83035]ETLPLHLYVK[+229.16293].S	K.LSHDANETLPLHLYVK.S	O15031	HexNAc(4)Hex(5)Fuc(1)NeuAc(2)	733	0.00025	0.00015	1165.55	1165.54	8	4		>sp|O15031|PLXB2_HUMAN Plexin-B2 OS=Homo sapiens OX=9606 GN=PLXNB2 PE=1 SV=3	RK_050519_TMTI5_2.35305.35305.4	81.13	35305	NaN	NaN	NaN	NaN	NaN	0.000240117	NaN	NaN	NaN	NaN	0.000231759	0.000288788	0.000272947	NaN	NaN	NaN	NaN	NaN	NaN	NaN	0.000274033	0.000252849	NaN	0.000259002	0.0002686	NaN	NaN	NaN	NaN	NaN	0.000265677	0.000351287	NaN
O15031_1099_HexNAc(4)Hex(5)Fuc(3)	R.[+229.16293]TEAGAFEYVPDPTFEN[+2060.75533]FTGGVK[+229.16293].K	R.TEAGAFEYVPDPTFENFTGGVK.K	O15031	HexNAc(4)Hex(5)Fuc(3)	1099	1.3e-11	0	1224.81	1224.55	2.22	4	1	>sp|O15031|PLXB2_HUMAN Plexin-B2 OS=Homo sapiens OX=9606 GN=PLXNB2 PE=1 SV=3	RK_050519_TMTI5_2.41464.41464.4	92.55	41464	NaN	NaN	NaN	NaN	NaN	0.000303529	NaN	NaN	NaN	NaN	0.00030321	NaN	NaN	NaN	NaN	NaN	NaN	NaN	NaN	NaN	0.000243681	NaN	NaN	0.000240371	NaN	NaN	NaN	NaN	NaN	NaN	0.000299618	NaN	NaN
O15031_1068_HexNAc(4)Hex(5)NeuAc(1)	K.[+229.16293]VVFLSPAVPEEPEAYN[+1913.67702]LTVLIEMDGHR.A	K.VVFLSPAVPEEPEAYNLTVLIEMDGHR.A	O15031	HexNAc(4)Hex(5)NeuAc(1)	1068	1.2e-05	0	1292.85	1292.85	-2.39	4		>sp|O15031|PLXB2_HUMAN Plexin-B2 OS=Homo sapiens OX=9606 GN=PLXNB2 PE=1 SV=3	RK_050519_TMTI5_2.50035.50035.4	108.56	50035	NaN	NaN	NaN	NaN	NaN	0.000241781	NaN	NaN	NaN	NaN	0.000187108	NaN	NaN	NaN	NaN	NaN	NaN	NaN	NaN	NaN	0.000185759	NaN	NaN	0.000203653	NaN	NaN	NaN	NaN	NaN	NaN	0.000262476	NaN	NaN
O15031_759_HexNAc(3)Hex(6)NeuAc(1)	K.[+229.16293]LHVTLYN[+1872.65048]C[+57.02146]SFGR.S	K.LHVTLYNCSFGR.S	O15031	HexNAc(3)Hex(6)NeuAc(1)	759	0.00031;1.00E-07	0;0.00079	1190.1913;892.8885	1190.1829;892.889	-0.56;7.06	3;4		>sp|O15031|PLXB2_HUMAN Plexin-B2 OS=Homo sapiens OX=9606 GN=PLXNB2 PE=1 SV=3	RK_050519_TMTI5_3.27268.27268.3;RK_050519_TMTI5_3.27360.27360.4	71.85;72.02	27268;27360	NaN	NaN	NaN	NaN	NaN	0.000362011	NaN	NaN	NaN	NaN	0.000267989	0.000276525	0.000311424	NaN	NaN	NaN	NaN	NaN	NaN	NaN	0.000263283	0.000269987	NaN	0.000277197	0.000311147	NaN	NaN	NaN	NaN	NaN	0.00028185	0.000191153	NaN
O15031_1068_HexNAc(5)Hex(5)NeuAc(1)NeuGc(1)	K.[+229.16293]VVFLSPAVPEEPEAYN[+2423.84673]LTVLIEMDGHR.A	K.VVFLSPAVPEEPEAYNLTVLIEMDGHR.A	O15031	HexNAc(5)Hex(5)NeuAc(1)NeuGc(1)	1068	1.8e-05	0	1136.51	1136.51	-6.66	5		>sp|O15031|PLXB2_HUMAN Plexin-B2 OS=Homo sapiens OX=9606 GN=PLXNB2 PE=1 SV=3	RK_050519_TMTI6_3.46225.46225.5	106.62	46225	NaN	NaN	NaN	NaN	NaN	NaN	NaN	NaN	NaN	NaN	NaN	0.000323189	0.000319298	NaN	NaN	NaN	NaN	NaN	NaN	NaN	NaN	0.000310194	NaN	NaN	0.0002899	NaN	NaN	NaN	NaN	NaN	NaN	0.000277439	NaN
O15230_95_HexNAc(2)Hex(5)	K.[+229.16293]LVGGPVAGGDPN[+1216.42286]QTIR.G	K.LVGGPVAGGDPNQTIR.G	O15230	HexNAc(2)Hex(5)	95	1.90E-12;2.40E-13	0	999.4754;999.4776	999.476	-0.85;1.29	3		>sp|O15230|LAMA5_HUMAN Laminin subunit alpha-5 OS=Homo sapiens OX=9606 GN=LAMA5 PE=1 SV=8	RK_050519_TMTI1_2.25027.25027.3;RK_050519_TMTI1_2.25168.25168.2	60.95;61.21	25027;25168	ECM	0.000572859	0.000383868	0.000252879	0.000268936	0.000328559	0.000283383	0.000279658	0.000184021	0.000242749	0.000253447	0.000210803	0.000259741	0.000228568	0.00020077	0.000242623	0.000391044	0.000283972	0.000135525	0.000346376	0.000348368	0.000256508	0.000218943	0.000226468	0.000293795	0.000336881	0.000338552	0.000262253	0.000232724	0.000251065	0.000340569	0.000216955	0.000330412
O15230_2707_HexNAc(4)Hex(4)Fuc(1)	R.[+229.16293]GVHN[+1606.58669]ASLALSASIGR.V	R.GVHNASLALSASIGR.V	O15230	HexNAc(4)Hex(4)Fuc(1)	2707	1.1e-11	0	1096.86	1096.85	4.89	3		>sp|O15230|LAMA5_HUMAN Laminin subunit alpha-5 OS=Homo sapiens OX=9606 GN=LAMA5 PE=1 SV=8	RK_050519_TMTI1_2.23703.23703.3	58.51	23703	ECM	0.000585484	NaN	0.000328089	0.000313811	NaN	0.000324728	NaN	0.0002921	0.000218165	NaN	0.000379363	0.000262539	0.000351928	NaN	0.000262184	0.000292902	NaN	0.000243992	0.000254477	NaN	0.00028695	0.000212772	NaN	0.000329857	0.000489101	0.000306382	NaN	0.000239827	0.0003385	NaN	0.000254734	NaN
O15230_2707_HexNAc(4)Hex(4)NeuGc(1)	R.[+229.16293]GVHN[+1767.61912]ASLALSASIGR.V	R.GVHNASLALSASIGR.V	O15230	HexNAc(4)Hex(4)NeuGc(1)	2707	1e-14	0	1150.54	1150.53	6.08	3		>sp|O15230|LAMA5_HUMAN Laminin subunit alpha-5 OS=Homo sapiens OX=9606 GN=LAMA5 PE=1 SV=8	RK_050519_TMTI1_2.23430.23430.3	58	23430	ECM	0.000290165	NaN	NaN	NaN	NaN	0.000428034	NaN	NaN	NaN	NaN	0.00027476	0.00024986	0.000380148	NaN	NaN	0.000159159	NaN	NaN	NaN	NaN	0.000671391	NaN	NaN	0.000204925	0.000963838	0.000165046	NaN	NaN	NaN	NaN	0.00011218	NaN
O15230_2423_HexNAc(4)Hex(5)Fuc(1)	R.[+229.16293]K[+229.16293]QELSRDN[+1768.63952]ATLQATLHAAR.D	R.KQELSRDNATLQATLHAAR.D	O15230	HexNAc(4)Hex(5)Fuc(1)	2423	9.7e-14	0	870.828	870.825	2.96	5		>sp|O15230|LAMA5_HUMAN Laminin subunit alpha-5 OS=Homo sapiens OX=9606 GN=LAMA5 PE=1 SV=8	RK_050519_TMTI1_2.23356.23356.5	57.86	23356	ECM	0.000296163	0.000370564	0.000221205	0.000355142	0.000258859	0.00031331	0.000216955	0.000212006	0.000250855	0.000265789	0.000281019	0.000259105	0.000256392	0.000279395	0.000230614	0.000226655	0.0002214	0.000218761	0.000313895	0.000323909	0.000334985	0.00019588	0.000194872	0.0003154	0.000372702	0.000337542	0.000270472	0.000207502	0.00026749	0.000319696	0.000191433	0.000294501
O15230_2707_HexNAc(4)Hex(5)Fuc(1)NeuAc(1)	R.[+229.16293]GVHN[+2059.73493]ASLALSASIGR.V	R.GVHNASLALSASIGR.V	O15230	HexNAc(4)Hex(5)Fuc(1)NeuAc(1)	2707	5.2e-21	0	1247.9	1247.9	2.48	3		>sp|O15230|LAMA5_HUMAN Laminin subunit alpha-5 OS=Homo sapiens OX=9606 GN=LAMA5 PE=1 SV=8	RK_050519_TMTI1_2.24875.24875.3	60.67	24875	ECM	0.00031318	0.00018958	0.000246498	0.000120215	0.000136234	0.00034536	0.000126192	0.000265134	0.000148431	0.000331117	0.000283824	0.000317442	0.0003054	0.00106353	0.00034585	0.000349241	0.000195504	0.000262508	0.0001505	0.00011441	0.000655219	0.000163875	0.000156071	0.000285882	0.00042239	0.000370873	0.00021284	0.000276385	0.000126075	0.00011362	0.000339402	0.000220973
O15230_2423_HexNAc(4)Hex(5)Fuc(1)NeuAc(1)	R.[+229.16293]K[+229.16293]QELSRDN[+2059.73493]ATLQATLHAAR.D	R.KQELSRDNATLQATLHAAR.D	O15230	HexNAc(4)Hex(5)Fuc(1)NeuAc(1)	2423	3.00E-14;7.20E-08	0	928.8432;929.0462	929.044	-0.5;2.08	5	-1	>sp|O15230|LAMA5_HUMAN Laminin subunit alpha-5 OS=Homo sapiens OX=9606 GN=LAMA5 PE=1 SV=8	RK_050519_TMTI1_2.24363.24363.5;RK_050519_TMTI1_2.24503.24503.6	59.73;59.99	24363;24503	ECM	0.000391306	0.00027437	0.00021345	0.000256794	0.000291951	0.00038792	0.000230656	0.000225559	0.000263038	0.000331856	0.00030997	0.000278534	0.000507976	0.00046084	0.000296593	0.000303343	0.00033338	0.000278446	0.000311604	0.000333175	0.000341775	0.000269158	0.000313207	0.000318778	0.000545634	0.000353825	0.00026442	0.000249907	0.000262788	0.000243464	0.000251724	0.000298391
O15230_2568_HexNAc(4)Hex(5)Fuc(1)NeuAc(2)	R.[+229.16293]AQQLLAN[+2350.83035]STALEEAMLQEQQR.L	R.AQQLLANSTALEEAMLQEQQR.L	O15230	HexNAc(4)Hex(5)Fuc(1)NeuAc(2)	2568	1.1e-19	0	1238.8	1238.8	-2.93	4		>sp|O15230|LAMA5_HUMAN Laminin subunit alpha-5 OS=Homo sapiens OX=9606 GN=LAMA5 PE=1 SV=8	RK_050519_TMTI1_2.42525.42525.4	93.26	42525	ECM	0.000288145	0.000241452	0.000242279	0.000180234	0.000256544	0.000352949	0.000297169	0.00027438	0.000272043	0.000278914	0.000314858	0.000270905	0.0003848	0.000341445	0.000268835	0.000340571	0.000318858	0.000257303	0.000247553	0.000287023	0.000275272	0.000267553	0.000321542	0.000346198	0.000448849	0.000401965	0.000276896	0.000228908	0.000338595	0.000265853	0.000275253	0.000343326
O15230_2423_HexNAc(4)Hex(5)Fuc(1)NeuAc(2)	R.[+229.16293]K[+229.16293]QELSRDN[+2350.83035]ATLQATLHAAR.D	R.KQELSRDNATLQATLHAAR.D	O15230	HexNAc(4)Hex(5)Fuc(1)NeuAc(2)	2423	1.3e-07	0	987.069	987.263	5.94	5	-1	>sp|O15230|LAMA5_HUMAN Laminin subunit alpha-5 OS=Homo sapiens OX=9606 GN=LAMA5 PE=1 SV=8	RK_050519_TMTI1_2.25815.25815.5	62.4	25815	ECM	0.0003838	0.000387859	0.000268243	NaN	NaN	0.000384933	0.00026047	0.000247211	NaN	NaN	NaN	NaN	0.000372639	0.00028903	0.000255651	0.000375865	0.000455792	0.000271417	NaN	NaN	NaN	NaN	NaN	NaN	0.00045668	0.000338884	0.000445971	0.00023916	NaN	NaN	NaN	0.000337092
O15230_2423_HexNAc(4)Hex(5)Fuc(3)	R.[+229.16293]K[+229.16293]QELSRDN[+2060.75533]ATLQATLHAAR.D	R.KQELSRDNATLQATLHAAR.D	O15230	HexNAc(4)Hex(5)Fuc(3)	2423	1e-11	0	1161.56	1161.31	-2.45	4	1	>sp|O15230|LAMA5_HUMAN Laminin subunit alpha-5 OS=Homo sapiens OX=9606 GN=LAMA5 PE=1 SV=8	RK_050519_TMTI1_2.24458.24458.4	59.91	24458	ECM	0.00034019	NaN	NaN	0.000238411	NaN	0.000506445	NaN	NaN	0.000219261	NaN	NaN	NaN	0.000310106	NaN	NaN	0.000358068	NaN	NaN	0.000252893	NaN	NaN	0.000217752	NaN	NaN	0.000598705	0.000469017	NaN	NaN	0.000229312	NaN	NaN	NaN
O15230_2501_HexNAc(1)	R.[+229.16293]LVEAAEAHAQQLGQLALN[+203.07937]LSSIILDVNQDR.L	R.LVEAAEAHAQQLGQLALNLSSIILDVNQDR.L	O15230	HexNAc(1)	2501	8.1e-06	0	1221.32	1221.32	-0.91	3		>sp|O15230|LAMA5_HUMAN Laminin subunit alpha-5 OS=Homo sapiens OX=9606 GN=LAMA5 PE=1 SV=8	RK_050519_TMTI1_3.54810.54810.3	123.42	54810	ECM	0.000274662	NaN	NaN	NaN	NaN	0.000417996	NaN	NaN	NaN	NaN	NaN	NaN	0.000306658	NaN	NaN	0.000435704	NaN	NaN	NaN	NaN	NaN	NaN	NaN	NaN	0.000293819	0.000365995	NaN	NaN	NaN	NaN	NaN	NaN
O15230_2501_HexNAc(2)Hex(12)	R.[+229.16293]LVEAAEAHAQQLGQLALN[+2350.79263]LSSIILDVNQDR.L	R.LVEAAEAHAQQLGQLALNLSSIILDVNQDR.L	O15230	HexNAc(2)Hex(12)	2501	3.6e-16	0	1162.94	1162.74	-1.41	5	1	>sp|O15230|LAMA5_HUMAN Laminin subunit alpha-5 OS=Homo sapiens OX=9606 GN=LAMA5 PE=1 SV=8	RK_050519_TMTI1_3.54561.54561.5	122.95	54561	ECM	0.000273346	NaN	NaN	NaN	0.000325698	0.000452714	NaN	NaN	NaN	0.000410851	NaN	NaN	0.000386861	NaN	NaN	0.00040413	NaN	NaN	NaN	0.000446481	NaN	NaN	0.000405947	NaN	0.000263989	0.000493711	NaN	NaN	NaN	0.000363561	NaN	NaN
O15230_3287_HexNAc(2)Hex(5)	R.[+229.16293]VFDLQQNLGSVN[+1216.42286]VSTGC[+57.02146]APALQAQTPGLGPR.G	R.VFDLQQNLGSVNVSTGCAPALQAQTPGLGPR.G	O15230	HexNAc(2)Hex(5)	3287	3.70E-21;4.90E-20	0	1160.8088;1547.7494	1161.0573;1547.7406	2;5.72	3;4	-1	>sp|O15230|LAMA5_HUMAN Laminin subunit alpha-5 OS=Homo sapiens OX=9606 GN=LAMA5 PE=1 SV=8	RK_050519_TMTI1_3.36348.36348.4;RK_050519_TMTI1_3.36439.36439.3	89.01;89.18	36348;36439	ECM	0.000281429	0.000307465	0.000218876	0.000239378	0.000223287	0.000327195	0.000370525	0.000188181	0.000269262	0.00030731	0.000303289	0.000323016	0.000262546	0.000245446	0.000234649	0.000296511	0.000289782	0.000246431	0.000293668	0.000322907	0.000337545	0.000288121	0.000269146	0.000314025	0.000333405	0.000325814	0.000344328	0.000218689	0.000264071	0.000247583	0.000192807	0.000391666
O15230_3257_HexNAc(2)Hex(5)	R.[+229.16293]LLLGGLPESGTIYN[+1216.42286]FSGC[+57.02146]ISNVFVQR.L	R.LLLGGLPESGTIYNFSGCISNVFVQR.L	O15230	HexNAc(2)Hex(5)	3257	1e-18	0	1072.51	1072.52	-3.05	4		>sp|O15230|LAMA5_HUMAN Laminin subunit alpha-5 OS=Homo sapiens OX=9606 GN=LAMA5 PE=1 SV=8	RK_050519_TMTI1_3.48684.48684.4	111.93	48684	ECM	0.000278215	0.000238687	0.000260468	0.000318409	0.000211714	0.000298052	0.000332137	0.000192376	0.000285166	0.000276919	0.000281546	0.000228967	0.000225762	0.000193219	0.00026627	0.00028687	0.000179932	0.000250589	0.000309435	0.000330467	0.000287317	0.000272341	0.000288484	0.000285024	0.000293565	0.000409427	0.0002144	0.000264992	0.000282432	0.000237571	0.000201015	0.000367811
O15230_143_HexNAc(2)Hex(5)	R.[+229.16293]GLEYNEVN[+1216.42286]VTLDLGQVFHVAYVLIK[+229.16293].F	R.GLEYNEVNVTLDLGQVFHVAYVLIK.F	O15230	HexNAc(2)Hex(5)	143	5.80E-16;7.30E-16	0	1127.5691;1127.5702	1127.82	0.07;-0.9	4	-1	>sp|O15230|LAMA5_HUMAN Laminin subunit alpha-5 OS=Homo sapiens OX=9606 GN=LAMA5 PE=1 SV=8	RK_050519_TMTI1_3.51762.51762.4;RK_050519_TMTI1_3.51841.51841.4	117.67;117.82	51762;51841	ECM	0.000312491	0.000285323	0.0002284	NaN	0.000248932	0.000361165	0.000276848	0.000275254	NaN	0.000325164	0.000473448	0.000418331	0.000317242	0.000298576	0.000364356	0.000314395	0.000166222	0.000287622	NaN	0.000366506	0.000423129	NaN	0.000335528	0.000464943	0.000432426	0.000353796	0.000173391	0.000259186	NaN	0.000327747	0.000310247	0.000387733
O15230_3287_HexNAc(2)Hex(6)	R.[+229.16293]VFDLQQNLGSVN[+1378.47569]VSTGC[+57.02146]APALQAQTPGLGPR.G	R.VFDLQQNLGSVNVSTGCAPALQAQTPGLGPR.G	O15230	HexNAc(2)Hex(6)	3287	3.2e-20	0	1201.58	1201.57	4.17	4		>sp|O15230|LAMA5_HUMAN Laminin subunit alpha-5 OS=Homo sapiens OX=9606 GN=LAMA5 PE=1 SV=8	RK_050519_TMTI1_3.36266.36266.4	88.85	36266	ECM	0.000356491	0.000282552	0.000261121	NaN	0.000303156	0.000363759	0.000292461	0.000214634	NaN	0.00027563	0.000244643	0.000212388	0.000293703	0.000265999	0.000165288	0.000292106	0.000362633	0.000242523	NaN	0.000270316	0.000235647	NaN	0.000333882	0.000233234	0.000322191	0.000438199	0.000500275	0.000195865	NaN	0.000239366	0.000235136	0.000328737
O15230_1330_HexNAc(2)Hex(8)	R.[+229.16293]VWQGHAN[+1702.58133]ASFC[+57.02146]PHGYGC[+57.02146]R.T	R.VWQGHANASFCPHGYGCR.T	O15230	HexNAc(2)Hex(8)	1330	3.8e-14	0	1009.67	1009.67	-0.64	4		>sp|O15230|LAMA5_HUMAN Laminin subunit alpha-5 OS=Homo sapiens OX=9606 GN=LAMA5 PE=1 SV=8	RK_050519_TMTI1_3.18702.18702.4	55.96	18702	ECM	0.000314078	0.000373651	0.000249749	NaN	NaN	0.000264045	0.000303253	0.00022808	NaN	NaN	0.000268159	0.000252102	0.000236825	0.00025686	0.0002647	0.00019585	0.000315028	0.000216007	NaN	NaN	0.000268278	NaN	NaN	0.000382591	0.000353544	0.000289755	0.000533294	0.00027262	NaN	NaN	0.000174293	0.000289509
O15230_1330_HexNAc(2)Hex(9)	R.[+229.16293]VWQGHAN[+1864.63416]ASFC[+57.02146]PHGYGC[+57.02146]R.T	R.VWQGHANASFCPHGYGCR.T	O15230	HexNAc(2)Hex(9)	1330	1.90E-24;9.70E-17	0	1049.9356;1050.1834	1050.18	2.91;5.81	4	-1	>sp|O15230|LAMA5_HUMAN Laminin subunit alpha-5 OS=Homo sapiens OX=9606 GN=LAMA5 PE=1 SV=8	RK_050519_TMTI1_2.21780.21780.4;RK_050519_TMTI1_3.18589.18589.4	54.96;55.74	18589;21780	ECM	0.000266079	0.000258921	0.000336157	0.000402238	0.000227386	0.000347142	0.000381451	0.000247232	0.000246679	0.000228267	0.000214007	0.000207089	0.000261759	0.000243672	0.000232941	0.000243705	0.000152824	0.000238868	0.000379503	0.00030032	0.000270262	0.000250377	0.000174305	0.000245254	0.000397603	0.000390686	0.000171317	0.000276158	0.000236626	0.000154066	0.000176381	0.000254617
O15230_2501_HexNAc(4)Hex(5)Fuc(1)	R.[+229.16293]LVEAAEAHAQQLGQLALN[+1768.63952]LSSIILDVNQDR.L	R.LVEAAEAHAQQLGQLALNLSSIILDVNQDR.L	O15230	HexNAc(4)Hex(5)Fuc(1)	2501	1.3e-07	0	1046.31	1046.31	4.8	5		>sp|O15230|LAMA5_HUMAN Laminin subunit alpha-5 OS=Homo sapiens OX=9606 GN=LAMA5 PE=1 SV=8	RK_050519_TMTI1_3.53121.53121.5	120.22	53121	ECM	0.000387327	NaN	0.00026286	0.000202243	0.000412499	0.000389481	NaN	0.000321542	0.000245065	0.000327383	NaN	NaN	0.000291116	NaN	0.000324682	0.000402802	NaN	0.000289592	0.000283611	0.000357461	NaN	0.000293803	0.000303795	NaN	0.000305913	0.00041388	NaN	0.00029931	0.000208108	0.000307272	NaN	NaN
O15230_2707_HexNAc(4)Hex(5)Fuc(1)	R.[+229.16293]GVHN[+1768.63952]ASLALSASIGR.V	R.GVHNASLALSASIGR.V	O15230	HexNAc(4)Hex(5)Fuc(1)	2707	1.2e-06	0	1150.87	1150.87	-2.45	3		>sp|O15230|LAMA5_HUMAN Laminin subunit alpha-5 OS=Homo sapiens OX=9606 GN=LAMA5 PE=1 SV=8	RK_050519_TMTI1_3.20335.20335.3	59.03	20335	ECM	0.000447341	0.000446132	0.000347756	0.000274016	0.000305685	0.000279183	0.000181215	0.000225753	0.000146848	0.000269684	0.000270458	0.000259114	0.000214403	0.000447274	0.000239633	0.000190158	0.00025169	0.000258688	0.000197576	0.000300175	0.000676375	0.000135545	0.00021969	0.000275512	0.000230482	0.000238466	0.000278454	0.000251799	0.000144524	0.00022104	0.000165378	0.000249458
O15230_2501_HexNAc(4)Hex(5)Fuc(1)NeuAc(1)	R.[+229.16293]LVEAAEAHAQQLGQLALN[+2059.73493]LSSIILDVNQDR.L;R.[+229.16293]LVEAAEAHAQQLGQLALN[+2059.73493]LSSIILDVNQDRLTQR.A	R.LVEAAEAHAQQLGQLALNLSSIILDVNQDR.L;R.LVEAAEAHAQQLGQLALNLSSIILDVNQDRLTQR.A	O15230	HexNAc(4)Hex(5)Fuc(1)NeuAc(1)	2501	2.20E-15;2.30E-16;4.50E-17	0	1104.7347;1204.3932;1380.4072	1104.5289;1204.1872;1380.4093	-1.49;4.44;4.7	4;5	1	>sp|O15230|LAMA5_HUMAN Laminin subunit alpha-5 OS=Homo sapiens OX=9606 GN=LAMA5 PE=1 SV=8	RK_050519_TMTI1_3.53348.53348.5;RK_050519_TMTI1_3.53907.53907.4;RK_050519_TMTI1_3.53942.53942.5	120.65;121.7;121.77	53348;53907;53942	ECM	0.000264451	0.000279296	0.000187214	0.000201203	0.000285337	0.000458622	0.000266672	0.00025852	0.000373822	0.000331609	0.000209716	0.000293107	0.000294078	0.000232697	0.000321358	0.000430568	0.000198763	0.000253325	0.000331357	0.000352508	0.000290522	0.000358142	0.000362266	0.000224143	0.00029967	0.00046	0.000246381	0.0001967	0.000367313	0.000279153	0.000175132	0.000351816
O15230_243_HexNAc(4)Hex(5)Fuc(1)NeuAc(1)	R.[+229.16293]IVPLENGEIVVSLVNGRPGAM[+15.99492]N[+2059.73493]FSYSPLLR.E	R.IVPLENGEIVVSLVNGRPGAMNFSYSPLLR.E	O15230	HexNAc(4)Hex(5)Fuc(1)NeuAc(1)	243	9.1e-06	0	1110.13	1110.13	-5.02	5		>sp|O15230|LAMA5_HUMAN Laminin subunit alpha-5 OS=Homo sapiens OX=9606 GN=LAMA5 PE=1 SV=8	RK_050519_TMTI1_3.44641.44641.5	104.38	44641	ECM	0.000377102	NaN	0.000238696	0.000193059	0.000225261	0.000332726	NaN	0.000277492	0.000264589	0.000292725	NaN	NaN	0.00025915	NaN	0.000289615	0.000310002	NaN	0.000305771	0.000262593	0.000317744	NaN	0.000257467	0.000303071	NaN	0.000373773	0.000432111	NaN	0.000253576	0.000270417	0.000281796	NaN	NaN
O15230_2209_HexNAc(4)Hex(5)Fuc(1)NeuAc(1)	R.[+229.16293]LHRLN[+2059.73493]ASIADLQSQLR.S	R.LHRLNASIADLQSQLR.S	O15230	HexNAc(4)Hex(5)Fuc(1)NeuAc(1)	2209	1.7e-05	0	1031.74	1031.74	2.31	4		>sp|O15230|LAMA5_HUMAN Laminin subunit alpha-5 OS=Homo sapiens OX=9606 GN=LAMA5 PE=1 SV=8	RK_050519_TMTI1_3.27658.27658.4	72.75	27658	ECM	0.000284147	NaN	NaN	NaN	NaN	0.000340286	NaN	NaN	NaN	NaN	NaN	NaN	0.000240323	NaN	NaN	0.000253299	NaN	NaN	NaN	NaN	NaN	NaN	NaN	NaN	0.000404074	0.000284014	NaN	NaN	NaN	NaN	NaN	NaN
O15230_2501_HexNAc(4)Hex(5)Fuc(1)NeuAc(2)	R.[+229.16293]LVEAAEAHAQQLGQLALN[+2350.83035]LSSIILDVNQDR.L;R.[+229.16293]LVEAAEAHAQQLGQLALN[+2350.83035]LSSIILDVNQDRLTQR.A	R.LVEAAEAHAQQLGQLALNLSSIILDVNQDR.L;R.LVEAAEAHAQQLGQLALNLSSIILDVNQDRLTQR.A	O15230	HexNAc(4)Hex(5)Fuc(1)NeuAc(2)	2501	1.80E-12;4.10E-15	0	1262.4044;1453.1769	1262.4063;1453.1831	-1.46;-4.31	4;5		>sp|O15230|LAMA5_HUMAN Laminin subunit alpha-5 OS=Homo sapiens OX=9606 GN=LAMA5 PE=1 SV=8	RK_050519_TMTI1_3.54034.54034.5;RK_050519_TMTI1_3.54636.54636.4	121.95;123.09	54034;54636	ECM	0.000244973	0.000232805	0.000199177	0.000204832	0.000251508	0.000589061	0.000357349	0.000222606	0.000339783	0.00031032	0.000266348	0.000291948	0.000504866	0.000265468	0.000313148	0.00046401	0.000263276	0.000204645	0.000344212	0.000352688	0.0003235	0.000283454	0.000314484	0.000274724	0.000411829	0.000619911	0.000304798	0.000295246	0.000335651	0.00025021	0.000231794	0.00033707
O15230_2501_HexNAc(4)Hex(5)Fuc(3)NeuAc(1)	R.[+229.16293]LVEAAEAHAQQLGQLALN[+2351.85075]LSSIILDVNQDR.L	R.LVEAAEAHAQQLGQLALNLSSIILDVNQDR.L	O15230	HexNAc(4)Hex(5)Fuc(3)NeuAc(1)	2501	3.9e-21	0	1162.75	1162.95	-0.45	5	-1	>sp|O15230|LAMA5_HUMAN Laminin subunit alpha-5 OS=Homo sapiens OX=9606 GN=LAMA5 PE=1 SV=8	RK_050519_TMTI1_3.54836.54836.5	123.47	54836	ECM	0.000229663	NaN	0.000255355	NaN	0.000225187	0.000403293	NaN	0.000350625	NaN	0.000309751	0.000313988	0.000318252	0.000243628	NaN	0.000416706	0.000350305	NaN	0.000292774	NaN	0.000337689	0.000336241	NaN	0.000372717	0.000306942	0.000318387	0.000449379	NaN	0.000296106	NaN	0.000280406	0.000240357	NaN
O15230_2501_HexNAc(4)Hex(5)Fuc(3)NeuAc(2)	R.[+229.16293]LVEAAEAHAQQLGQLALN[+2642.94617]LSSIILDVNQDR.L	R.LVEAAEAHAQQLGQLALNLSSIILDVNQDR.L	O15230	HexNAc(4)Hex(5)Fuc(3)NeuAc(2)	2501	4.9e-16	0	1220.97	1221.17	0.8	5	-1	>sp|O15230|LAMA5_HUMAN Laminin subunit alpha-5 OS=Homo sapiens OX=9606 GN=LAMA5 PE=1 SV=8	RK_050519_TMTI1_3.55542.55542.5	124.81	55542	ECM	0.00030442	NaN	NaN	NaN	0.000331918	0.00037905	NaN	NaN	NaN	0.000298313	NaN	NaN	0.000321805	NaN	NaN	0.000407651	NaN	NaN	NaN	0.000483313	NaN	NaN	0.000394523	NaN	0.000354071	0.000370344	NaN	NaN	NaN	0.000344874	NaN	NaN
O15230_2501_HexNAc(5)Hex(5)Fuc(1)	R.[+229.16293]LVEAAEAHAQQLGQLALN[+1971.71889]LSSIILDVNQDR.L	R.LVEAAEAHAQQLGQLALNLSSIILDVNQDR.L	O15230	HexNAc(5)Hex(5)Fuc(1)	2501	1.6e-07	0	1086.72	1086.93	-1.83	5	-1	>sp|O15230|LAMA5_HUMAN Laminin subunit alpha-5 OS=Homo sapiens OX=9606 GN=LAMA5 PE=1 SV=8	RK_050519_TMTI1_3.53120.53120.5	120.22	53120	ECM	0.000292377	NaN	0.000247878	NaN	NaN	0.000359733	NaN	0.000340956	NaN	NaN	NaN	NaN	0.000285766	NaN	0.000308542	0.000422817	NaN	0.000291613	NaN	NaN	NaN	NaN	NaN	NaN	0.000270605	0.00046168	NaN	0.000250393	NaN	NaN	NaN	NaN
O15230_2501_HexNAc(5)Hex(5)NeuAc(1)NeuGc(1)	R.[+229.16293]LVEAAEAHAQQLGQLALN[+2423.84673]LSSIILDVNQDR.L	R.LVEAAEAHAQQLGQLALNLSSIILDVNQDR.L	O15230	HexNAc(5)Hex(5)NeuAc(1)NeuGc(1)	2501	3.9e-08	0	1177.55	1177.35	-1.48	5	1	>sp|O15230|LAMA5_HUMAN Laminin subunit alpha-5 OS=Homo sapiens OX=9606 GN=LAMA5 PE=1 SV=8	RK_050519_TMTI1_3.53910.53910.5	121.71	53910	ECM	0.000258597	NaN	0.000188527	NaN	NaN	0.0003253	NaN	0.000254098	NaN	NaN	NaN	NaN	0.000180194	NaN	0.000274058	0.000348501	NaN	0.000215743	NaN	NaN	NaN	NaN	NaN	NaN	0.000268679	0.000386075	NaN	0.00033142	NaN	NaN	NaN	NaN
O15230_2501_HexNAc(5)Hex(6)Fuc(1)NeuAc(3)	R.[+229.16293]LVEAAEAHAQQLGQLALN[+3007.05796]LSSIILDVNQDR.L	R.LVEAAEAHAQQLGQLALNLSSIILDVNQDR.L	O15230	HexNAc(5)Hex(6)Fuc(1)NeuAc(3)	2501	3.7e-14	0	1293.99	1293.99	0.69	5		>sp|O15230|LAMA5_HUMAN Laminin subunit alpha-5 OS=Homo sapiens OX=9606 GN=LAMA5 PE=1 SV=8	RK_050519_TMTI1_3.55301.55301.5	124.34	55301	ECM	0.000281472	NaN	NaN	NaN	0.000253081	0.000510301	NaN	NaN	NaN	0.000271762	NaN	NaN	0.000239092	NaN	NaN	0.00041417	NaN	NaN	NaN	0.000336277	NaN	NaN	0.000258891	NaN	0.000517522	0.00046439	NaN	NaN	NaN	0.000221912	NaN	NaN
O15230_2501_HexNAc(6)Hex(3)Fuc(1)NeuAc(2)	R.[+229.16293]LVEAAEAHAQQLGQLALN[+2432.88345]LSSIILDVNQDR.L	R.LVEAAEAHAQQLGQLALNLSSIILDVNQDR.L	O15230	HexNAc(6)Hex(3)Fuc(1)NeuAc(2)	2501	9.9e-16	0	1178.95	1179.16	-5.1	5	-1	>sp|O15230|LAMA5_HUMAN Laminin subunit alpha-5 OS=Homo sapiens OX=9606 GN=LAMA5 PE=1 SV=8	RK_050519_TMTI1_3.55814.55814.5	125.33	55814	ECM	0.000272995	NaN	NaN	NaN	NaN	0.000264284	NaN	NaN	NaN	NaN	NaN	NaN	0.00028223	NaN	NaN	0.000297319	NaN	NaN	NaN	NaN	NaN	NaN	NaN	NaN	0.00031192	0.000258713	NaN	NaN	NaN	NaN	NaN	NaN
O15230_3257_HexNAc(6)Hex(7)Fuc(1)NeuAc(4)	R.[+229.16293]LLLGGLPESGTIYN[+3663.28558]FSGC[+57.02146]ISNVFVQR.L	R.LLLGGLPESGTIYNFSGCISNVFVQR.L	O15230	HexNAc(6)Hex(7)Fuc(1)NeuAc(4)	3257	2.2e-12	0	1123.16	1123.16	-1.97	6		>sp|O15230|LAMA5_HUMAN Laminin subunit alpha-5 OS=Homo sapiens OX=9606 GN=LAMA5 PE=1 SV=8	RK_050519_TMTI1_3.48546.48546.6	111.68	48546	ECM	0.000322561	NaN	NaN	NaN	NaN	0.000372644	NaN	NaN	NaN	NaN	NaN	NaN	0.000334185	NaN	NaN	0.000305644	NaN	NaN	NaN	NaN	NaN	NaN	NaN	NaN	0.00030769	0.000409289	NaN	NaN	NaN	NaN	NaN	NaN
O15230_2501_HexNAc(6)Hex(7)Fuc(1)NeuAc(4)	R.[+229.16293]LVEAAEAHAQQLGQLALN[+3663.28558]LSSIILDVNQDR.L	R.LVEAAEAHAQQLGQLALNLSSIILDVNQDR.L	O15230	HexNAc(6)Hex(7)Fuc(1)NeuAc(4)	2501	1.6e-10	0	1425.44	1425.24	0.47	5	1	>sp|O15230|LAMA5_HUMAN Laminin subunit alpha-5 OS=Homo sapiens OX=9606 GN=LAMA5 PE=1 SV=8	RK_050519_TMTI1_3.56111.56111.5	125.91	56111	ECM	0.000312301	NaN	NaN	NaN	NaN	0.00034395	NaN	NaN	NaN	NaN	NaN	NaN	0.000213362	NaN	NaN	0.000278996	NaN	NaN	NaN	NaN	NaN	NaN	NaN	NaN	0.00027687	0.000326902	NaN	NaN	NaN	NaN	NaN	NaN
O15230_1330_HexNAc(2)Hex(5)	R.[+229.16293]VWQGHAN[+1216.42286]ASFC[+57.02146]PHGYGC[+57.02146]R.T	R.VWQGHANASFCPHGYGCR.T	O15230	HexNAc(2)Hex(5)	1330	1.5e-13	0	888.123	888.128	-4.64	4		>sp|O15230|LAMA5_HUMAN Laminin subunit alpha-5 OS=Homo sapiens OX=9606 GN=LAMA5 PE=1 SV=8	RK_050519_TMTI2_2.21557.21557.4	55.73	21557	ECM	NaN	0.000530935	NaN	NaN	NaN	NaN	0.000203779	NaN	NaN	NaN	0.000233118	0.000198258	NaN	0.000239376	NaN	NaN	0.000376557	NaN	NaN	NaN	0.000380429	NaN	NaN	0.000236091	NaN	NaN	0.000257293	NaN	NaN	NaN	0.000205676	0.00028724
O15230_2423_HexNAc(4)Hex(5)	R.[+229.16293]DN[+1622.58161]ATLQATLHAAR.D	R.DNATLQATLHAAR.D	O15230	HexNAc(4)Hex(5)	2423	3e-07	0	1078.5	1078.49	5.45	3		>sp|O15230|LAMA5_HUMAN Laminin subunit alpha-5 OS=Homo sapiens OX=9606 GN=LAMA5 PE=1 SV=8	RK_050519_TMTI2_2.19845.19845.3	52.54	19845	ECM	NaN	0.000378394	0.000324223	NaN	NaN	NaN	0.000479688	0.000266627	NaN	NaN	NaN	NaN	NaN	0.000305927	0.000322132	NaN	0.000300423	0.000236515	NaN	NaN	NaN	NaN	NaN	NaN	NaN	NaN	0.000375607	0.000217463	NaN	NaN	NaN	0.000347134
O15230_2568_HexNAc(4)Hex(5)Fuc(1)NeuAc(1)	R.[+229.16293]AQQLLAN[+2059.73493]STALEEAM[+15.99492]LQEQQR.L;R.[+229.16293]AQQLLAN[+2059.73493]STALEEAMLQEQQR.L	R.AQQLLANSTALEEAMLQEQQR.L	O15230	HexNAc(4)Hex(5)Fuc(1)NeuAc(1)	2568	1.20E-13;4.20E-08;7.10E-07;7.40E-15;8.20E-18;9.40E-17	0	1165.7756;1166.0256;1166.0269;1166.0276;1166.274;1170.2825	1166.0268;1170.0255	0.1;-0.33;0.73;-1.05;-3.13;5.27	4	1;-1	>sp|O15230|LAMA5_HUMAN Laminin subunit alpha-5 OS=Homo sapiens OX=9606 GN=LAMA5 PE=1 SV=8	RK_050519_TMTI2_2.33360.33360.4;RK_050519_TMTI2_2.40063.40063.4;RK_050519_TMTI2_2.40115.40115.3;RK_050519_TMTI2_2.40352.40352.4;RK_050519_TMTI2_2.40384.40384.5;RK_050519_TMTI2_2.40480.40480.4	77.71;90.14;90.23;90.67;90.73;90.9	33360;40063;40115;40352;40384;40480	ECM	NaN	0.000258497	0.000182415	0.000197766	0.000259215	NaN	0.000279596	0.000263013	0.000305456	0.000265915	0.000327726	0.000279862	NaN	0.000303937	0.000241983	NaN	0.000268398	0.000271815	0.000255332	0.000280561	0.000278527	0.000309107	0.000288088	0.00029615	NaN	NaN	0.000282597	0.000209733	0.000282909	0.000247925	0.000282354	0.000332839
O15230_3107_HexNAc(4)Hex(5)NeuAc(1)	K.[+229.16293]RLN[+1913.67702]TTGVSAGC[+57.02146]TADLLVGR.A	K.RLNTTGVSAGCTADLLVGR.A	O15230	HexNAc(4)Hex(5)NeuAc(1)	3107	1.3e-05	0	1026.73	1026.72	5.93	4		>sp|O15230|LAMA5_HUMAN Laminin subunit alpha-5 OS=Homo sapiens OX=9606 GN=LAMA5 PE=1 SV=8	RK_050519_TMTI2_2.29379.29379.4	70.32	29379	ECM	NaN	0.000329881	NaN	NaN	NaN	NaN	0.000262676	NaN	NaN	NaN	NaN	NaN	NaN	0.000347672	NaN	NaN	0.000420385	NaN	NaN	NaN	NaN	NaN	NaN	NaN	NaN	NaN	0.000381259	NaN	NaN	NaN	NaN	0.000410001
O15230_2423_HexNAc(5)Hex(4)Fuc(1)	R.[+229.16293]K[+229.16293]QELSRDN[+1809.66607]ATLQATLHAAR.D	R.KQELSRDNATLQATLHAAR.D	O15230	HexNAc(5)Hex(4)Fuc(1)	2423	1.4e-05	0	878.829	879.03	-0.76	5	-1	>sp|O15230|LAMA5_HUMAN Laminin subunit alpha-5 OS=Homo sapiens OX=9606 GN=LAMA5 PE=1 SV=8	RK_050519_TMTI2_2.23099.23099.3	58.6	23099	ECM	NaN	0.000472103	NaN	0.000574234	NaN	NaN	0.000217795	NaN	0.000224961	NaN	0.000212992	0.000265665	NaN	0.000400677	NaN	NaN	0.000426777	NaN	0.000363179	NaN	0.000554523	0.000205375	NaN	0.000307972	NaN	NaN	0.000310497	NaN	0.000205713	NaN	0.000198034	0.000249992
O15230_2568_HexNAc(5)Hex(5)Fuc(1)	R.[+229.16293]AQQLLAN[+1971.71889]STALEEAMLQEQQR.L	R.AQQLLANSTALEEAMLQEQQR.L	O15230	HexNAc(5)Hex(5)Fuc(1)	2568	2.2e-11	0	1144.03	1144.02	8.84	4		>sp|O15230|LAMA5_HUMAN Laminin subunit alpha-5 OS=Homo sapiens OX=9606 GN=LAMA5 PE=1 SV=8	RK_050519_TMTI2_2.38285.38285.4	86.83	38285	ECM	NaN	0.000301261	NaN	NaN	0.000334319	NaN	0.000262035	NaN	NaN	0.000224319	0.000215287	0.000242519	NaN	0.000230382	NaN	NaN	0.000281008	NaN	NaN	0.000237695	0.000234634	NaN	0.000264231	0.000228828	NaN	NaN	0.000325542	NaN	NaN	0.000254231	0.000239767	0.000248607
O15230_3257_HexNAc(3)Hex(6)NeuAc(1)	R.[+229.16293]LLLGGLPESGTIYN[+1872.65048]FSGC[+57.02146]ISNVFVQR.L	R.LLLGGLPESGTIYNFSGCISNVFVQR.L	O15230	HexNAc(3)Hex(6)NeuAc(1)	3257	6.8e-17	0	1236.82	1236.57	-1.5	4	1	>sp|O15230|LAMA5_HUMAN Laminin subunit alpha-5 OS=Homo sapiens OX=9606 GN=LAMA5 PE=1 SV=8	RK_050519_TMTI2_3.49611.49611.4	114.71	49611	ECM	NaN	0.000240636	0.000347324	NaN	NaN	NaN	0.000333911	0.000319336	NaN	NaN	0.000282187	0.000236663	NaN	0.000239135	0.000319305	NaN	0.000240194	0.000319049	NaN	NaN	0.000271428	NaN	NaN	0.000256915	NaN	NaN	0.000235089	0.000323153	NaN	NaN	0.00026781	0.000344582
O15230_2501_HexNAc(4)Hex(4)NeuGc(1)	R.[+229.16293]LVEAAEAHAQQLGQLALN[+1767.61912]LSSIILDVNQDR.L	R.LVEAAEAHAQQLGQLALNLSSIILDVNQDR.L	O15230	HexNAc(4)Hex(4)NeuGc(1)	2501	3.6e-13	0	1046.31	1046.11	4.21	5	1	>sp|O15230|LAMA5_HUMAN Laminin subunit alpha-5 OS=Homo sapiens OX=9606 GN=LAMA5 PE=1 SV=8	RK_050519_TMTI2_3.52526.52526.5	120.15	52526	ECM	NaN	0.000285349	NaN	NaN	NaN	NaN	0.000345137	NaN	NaN	NaN	NaN	NaN	NaN	0.000204908	NaN	NaN	0.000207539	NaN	NaN	NaN	NaN	NaN	NaN	NaN	NaN	NaN	0.000256539	NaN	NaN	NaN	NaN	0.000346257
O15230_243_HexNAc(4)Hex(5)Fuc(3)	R.[+229.16293]IVPLENGEIVVSLVNGRPGAM[+15.99492]N[+2060.75533]FSYSPLLR.E	R.IVPLENGEIVVSLVNGRPGAMNFSYSPLLR.E	O15230	HexNAc(4)Hex(5)Fuc(3)	243	1.6e-06	0	1110.14	1110.34	7.2	5	-1	>sp|O15230|LAMA5_HUMAN Laminin subunit alpha-5 OS=Homo sapiens OX=9606 GN=LAMA5 PE=1 SV=8	RK_050519_TMTI2_3.45131.45131.5	106.33	45131	ECM	NaN	0.000309476	NaN	NaN	NaN	NaN	0.000371771	NaN	NaN	NaN	NaN	NaN	NaN	0.000244884	NaN	NaN	0.000252506	NaN	NaN	NaN	NaN	NaN	NaN	NaN	NaN	NaN	0.000298542	NaN	NaN	NaN	NaN	0.000348315
O15230_2707_HexNAc(4)Hex(5)Fuc(3)	R.[+229.16293]GVHN[+2060.75533]ASLALSASIGR.V	R.GVHNASLALSASIGR.V	O15230	HexNAc(4)Hex(5)Fuc(3)	2707	2.4e-05	0.00013	1248.23	1248.24	-6.07	3		>sp|O15230|LAMA5_HUMAN Laminin subunit alpha-5 OS=Homo sapiens OX=9606 GN=LAMA5 PE=1 SV=8	RK_050519_TMTI2_3.21397.21397.3	61.81	21397	ECM	NaN	0.000235757	NaN	NaN	NaN	NaN	0.000226294	NaN	NaN	NaN	NaN	NaN	NaN	0.000304403	NaN	NaN	0.000293701	NaN	NaN	NaN	NaN	NaN	NaN	NaN	NaN	NaN	0.000260637	NaN	NaN	NaN	NaN	0.000268408
O15230_243_HexNAc(4)Hex(6)Fuc(2)	R.[+229.16293]IVPLENGEIVVSLVNGRPGAMN[+2076.75025]FSYSPLLR.E	R.IVPLENGEIVVSLVNGRPGAMNFSYSPLLR.E	O15230	HexNAc(4)Hex(6)Fuc(2)	243	3.6e-05	0.00013	1110.53	1110.34	-4.55	5	1	>sp|O15230|LAMA5_HUMAN Laminin subunit alpha-5 OS=Homo sapiens OX=9606 GN=LAMA5 PE=1 SV=8	RK_050519_TMTI2_3.44357.44357.5	104.88	44357	ECM	NaN	0.000313714	0.000240971	NaN	NaN	NaN	0.0003142	0.00030264	NaN	NaN	0.000320444	0.000418584	NaN	0.000306023	0.000289897	NaN	0.000239923	0.000300188	NaN	NaN	0.000297858	NaN	NaN	0.000282041	NaN	NaN	0.000255228	0.000285226	NaN	NaN	0.000266442	0.000353488
O15230_2501_HexNAc(5)Hex(4)NeuGc(1)	R.[+229.16293]LVEAAEAHAQQLGQLALN[+1970.69849]LSSIILDVNQDR.L	R.LVEAAEAHAQQLGQLALNLSSIILDVNQDR.L	O15230	HexNAc(5)Hex(4)NeuGc(1)	2501	1.5e-10	0	1086.92	1086.72	1.55	5	1	>sp|O15230|LAMA5_HUMAN Laminin subunit alpha-5 OS=Homo sapiens OX=9606 GN=LAMA5 PE=1 SV=8	RK_050519_TMTI2_3.52565.52565.5	120.22	52565	ECM	NaN	0.0002959	NaN	NaN	NaN	NaN	0.000366711	NaN	NaN	NaN	NaN	NaN	NaN	0.000236472	NaN	NaN	0.000266096	NaN	NaN	NaN	NaN	NaN	NaN	NaN	NaN	NaN	0.000290579	NaN	NaN	NaN	NaN	0.000370009
O15230_2501_HexNAc(5)Hex(6)Fuc(3)NeuAc(1)	R.[+229.16293]LVEAAEAHAQQLGQLALN[+2716.98295]LSSIILDVNQDR.L	R.LVEAAEAHAQQLGQLALNLSSIILDVNQDR.L	O15230	HexNAc(5)Hex(6)Fuc(3)NeuAc(1)	2501	2.2e-07	0	1236.19	1235.98	9.22	5	1	>sp|O15230|LAMA5_HUMAN Laminin subunit alpha-5 OS=Homo sapiens OX=9606 GN=LAMA5 PE=1 SV=8	RK_050519_TMTI2_3.53966.53966.5	122.86	53966	ECM	NaN	0.000311897	NaN	NaN	NaN	NaN	0.000321819	NaN	NaN	NaN	NaN	NaN	NaN	0.000305923	NaN	NaN	0.000291201	NaN	NaN	NaN	NaN	NaN	NaN	NaN	NaN	NaN	0.000334934	NaN	NaN	NaN	NaN	0.000275612
O15230_2568_HexNAc(4)Hex(4)NeuGc(1)	R.[+229.16293]AQQLLAN[+1767.61912]STALEEAMLQEQQR.L	R.AQQLLANSTALEEAMLQEQQR.L	O15230	HexNAc(4)Hex(4)NeuGc(1)	2568	1e-16	0	1093	1093	-2.33	4		>sp|O15230|LAMA5_HUMAN Laminin subunit alpha-5 OS=Homo sapiens OX=9606 GN=LAMA5 PE=1 SV=8	RK_050519_TMTI3_2.38625.38625.4	87.08	38625	ECM	NaN	NaN	0.000308587	0.000244255	NaN	NaN	NaN	0.000336804	0.000229168	NaN	NaN	NaN	NaN	NaN	0.000290627	NaN	NaN	0.000359421	0.000256743	NaN	NaN	0.000259761	NaN	NaN	NaN	NaN	NaN	0.00030337	0.000288575	NaN	NaN	NaN
O15230_2423_HexNAc(4)Hex(5)NeuAc(1)	R.[+229.16293]DN[+1913.67702]ATLQATLHAAR.D	R.DNATLQATLHAAR.D	O15230	HexNAc(4)Hex(5)NeuAc(1)	2423	5.2e-08	0	1175.53	1175.52	2.06	3		>sp|O15230|LAMA5_HUMAN Laminin subunit alpha-5 OS=Homo sapiens OX=9606 GN=LAMA5 PE=1 SV=8	RK_050519_TMTI3_2.21474.21474.3	55.12	21474	ECM	NaN	NaN	0.000310286	NaN	NaN	NaN	NaN	0.000205734	NaN	NaN	0.000317029	0.000386002	NaN	NaN	0.000210306	NaN	NaN	0.000227776	NaN	NaN	0.000365043	NaN	NaN	0.000364585	NaN	NaN	NaN	0.000256265	NaN	NaN	0.00029426	NaN
O15230_2568_HexNAc(5)Hex(4)Fuc(1)NeuAc(1)	R.[+229.16293]AQQLLAN[+2100.76148]STALEEAMLQEQQR.L	R.AQQLLANSTALEEAMLQEQQR.L	O15230	HexNAc(5)Hex(4)Fuc(1)NeuAc(1)	2568	5.2e-08	0	1176.28	1176.28	-6.48	4		>sp|O15230|LAMA5_HUMAN Laminin subunit alpha-5 OS=Homo sapiens OX=9606 GN=LAMA5 PE=1 SV=8	RK_050519_TMTI3_2.40819.40819.4	91.15	40819	ECM	NaN	NaN	0.000230545	NaN	NaN	NaN	NaN	0.000230652	NaN	NaN	0.000300578	0.000352854	NaN	NaN	0.00032541	NaN	NaN	0.000210041	NaN	NaN	0.000278866	NaN	NaN	0.000309128	NaN	NaN	NaN	0.000178073	NaN	NaN	0.000315036	NaN
O15230_243_HexNAc(4)Hex(5)Fuc(1)	R.[+229.16293]IVPLENGEIVVSLVNGRPGAMN[+1768.63952]FSYSPLLR.E	R.IVPLENGEIVVSLVNGRPGAMNFSYSPLLR.E	O15230	HexNAc(4)Hex(5)Fuc(1)	243	9.1e-06	0	1048.92	1048.71	6.21	5	1	>sp|O15230|LAMA5_HUMAN Laminin subunit alpha-5 OS=Homo sapiens OX=9606 GN=LAMA5 PE=1 SV=8	RK_050519_TMTI3_3.47158.47158.5	108.13	47158	ECM	NaN	NaN	0.000295459	NaN	0.00022173	NaN	NaN	0.000296489	NaN	0.000337353	0.000342416	0.000345424	NaN	NaN	0.000309056	NaN	NaN	0.000319092	NaN	0.000368528	0.000348718	NaN	0.000346152	0.000288778	NaN	NaN	NaN	0.000293966	NaN	0.000316064	0.000270459	NaN
O15230_2501_HexNAc(4)Hex(5)Fuc(3)	R.[+229.16293]LVEAAEAHAQQLGQLALN[+2060.75533]LSSIILDVNQDRLTQR.A	R.LVEAAEAHAQQLGQLALNLSSIILDVNQDRLTQR.A	O15230	HexNAc(4)Hex(5)Fuc(3)	2501	6.6e-06	0	1204.59	1204.39	-3.86	5	1	>sp|O15230|LAMA5_HUMAN Laminin subunit alpha-5 OS=Homo sapiens OX=9606 GN=LAMA5 PE=1 SV=8	RK_050519_TMTI3_3.53899.53899.5	120.71	53899	ECM	NaN	NaN	0.00023981	0.000199313	NaN	NaN	NaN	0.000258583	0.000331619	NaN	NaN	NaN	NaN	NaN	0.000307662	NaN	NaN	0.000212075	0.000256134	NaN	NaN	0.000278117	NaN	NaN	NaN	NaN	NaN	0.000192007	0.000310926	NaN	NaN	NaN
O15230_243_HexNAc(4)Hex(6)NeuAc(1)	R.[+229.16293]IVPLENGEIVVSLVNGRPGAMN[+2075.72985]FSYSPLLR.E	R.IVPLENGEIVVSLVNGRPGAMNFSYSPLLR.E	O15230	HexNAc(4)Hex(6)NeuAc(1)	243	2.1e-05	0	1110.33	1110.13	0.61	5	1	>sp|O15230|LAMA5_HUMAN Laminin subunit alpha-5 OS=Homo sapiens OX=9606 GN=LAMA5 PE=1 SV=8	RK_050519_TMTI3_3.47385.47385.5	108.56	47385	ECM	NaN	NaN	0.000252185	0.000231431	NaN	NaN	NaN	0.000258514	0.000313911	NaN	0.00030645	0.000299811	NaN	NaN	0.000279302	NaN	NaN	0.000263426	0.00030526	NaN	0.000335808	0.000296197	NaN	0.000281738	NaN	NaN	NaN	0.000239006	0.000253342	NaN	0.000203949	NaN
O15230_2501_HexNAc(5)Hex(6)Fuc(1)NeuAc(2)	R.[+229.16293]LVEAAEAHAQQLGQLALN[+2715.96255]LSSIILDVNQDR.L	R.LVEAAEAHAQQLGQLALNLSSIILDVNQDR.L	O15230	HexNAc(5)Hex(6)Fuc(1)NeuAc(2)	2501	1e-11	0	1235.57	1235.77	-1.98	5	-1	>sp|O15230|LAMA5_HUMAN Laminin subunit alpha-5 OS=Homo sapiens OX=9606 GN=LAMA5 PE=1 SV=8	RK_050519_TMTI3_3.55215.55215.5	123.19	55215	ECM	NaN	NaN	0.00028374	NaN	NaN	NaN	NaN	0.000282079	NaN	NaN	NaN	NaN	NaN	NaN	0.000331236	NaN	NaN	0.000291761	NaN	NaN	NaN	NaN	NaN	NaN	NaN	NaN	NaN	0.000242807	NaN	NaN	NaN	NaN
O15230_2423_HexNAc(4)Hex(4)Fuc(1)	R.[+229.16293]K[+229.16293]QELSRDN[+1606.58669]ATLQATLHAAR.D	R.KQELSRDNATLQATLHAAR.D	O15230	HexNAc(4)Hex(4)Fuc(1)	2423	2.9e-07	0	838.221	838.415	7.77	5	-1	>sp|O15230|LAMA5_HUMAN Laminin subunit alpha-5 OS=Homo sapiens OX=9606 GN=LAMA5 PE=1 SV=8	RK_050519_TMTI4_2.23678.23678.5	58.44	23678	ECM	NaN	NaN	NaN	0.000847686	0.000801763	NaN	NaN	NaN	0.000238527	0.000276373	0.000303986	0.000323238	NaN	NaN	NaN	NaN	NaN	NaN	0.000347057	0.000341485	0.000341699	0.000291582	0.000306048	0.000313741	NaN	NaN	NaN	NaN	0.000231241	0.00029505	0.000234781	NaN
O15230_2568_HexNAc(4)Hex(5)Fuc(1)NeuAc(1)NeuGc(1)	R.[+229.16293]AQQLLAN[+2366.82526]STALEEAMLQEQQR.L	R.AQQLLANSTALEEAMLQEQQR.L	O15230	HexNAc(4)Hex(5)Fuc(1)NeuAc(1)NeuGc(1)	2568	1.3e-06	0	1242.56	1242.8	7.42	4	-1	>sp|O15230|LAMA5_HUMAN Laminin subunit alpha-5 OS=Homo sapiens OX=9606 GN=LAMA5 PE=1 SV=8	RK_050519_TMTI4_2.35660.35660.4	80.85	35660	ECM	NaN	NaN	NaN	0.000392236	NaN	NaN	NaN	NaN	0.000378438	NaN	NaN	NaN	NaN	NaN	NaN	NaN	NaN	NaN	0.000440097	NaN	NaN	0.000341109	NaN	NaN	NaN	NaN	NaN	NaN	0.00032893	NaN	NaN	NaN
O15230_2423_HexNAc(4)Hex(5)Fuc(3)NeuAc(1)	R.[+229.16293]K[+229.16293]QELSRDN[+2351.85075]ATLQATLHAAR.D	R.KQELSRDNATLQATLHAAR.D	O15230	HexNAc(4)Hex(5)Fuc(3)NeuAc(1)	2423	4.8e-07	0	987.269	987.467	2.62	5	-1	>sp|O15230|LAMA5_HUMAN Laminin subunit alpha-5 OS=Homo sapiens OX=9606 GN=LAMA5 PE=1 SV=8	RK_050519_TMTI4_2.25884.25884.5	62.57	25884	ECM	NaN	NaN	NaN	0.00035149	0.000378753	NaN	NaN	NaN	0.000254813	0.000285834	0.000270823	0.000264505	NaN	NaN	NaN	NaN	NaN	NaN	0.000253648	0.000288646	0.000305987	0.000222604	0.00040121	0.00028788	NaN	NaN	NaN	NaN	0.000254445	0.000320221	0.000210805	NaN
O15230_921_HexNAc(4)Hex(5)Fuc(1)NeuAc(1)	R.[+229.16293]LN[+2059.73493]LTSPDLFWLVFR.Y	R.LNLTSPDLFWLVFR.Y	O15230	HexNAc(4)Hex(5)Fuc(1)NeuAc(1)	921	1.7e-15	0	1337.28	1337.28	-3.55	3		>sp|O15230|LAMA5_HUMAN Laminin subunit alpha-5 OS=Homo sapiens OX=9606 GN=LAMA5 PE=1 SV=8	RK_050519_TMTI4_3.51944.51944.3	117.77	51944	ECM	NaN	NaN	NaN	0.000225858	NaN	NaN	NaN	NaN	0.000304232	NaN	NaN	NaN	NaN	NaN	NaN	NaN	NaN	NaN	0.000293526	NaN	NaN	0.000321619	NaN	NaN	NaN	NaN	NaN	NaN	0.00028313	NaN	NaN	NaN
O15230_3209_HexNAc(4)Hex(5)Fuc(2)	K.[+229.16293]TQAGFADGAPHYVAFYSN[+1914.69743]ATGVWLYVDDQLQQMK[+229.16293]PHR.G	K.TQAGFADGAPHYVAFYSNATGVWLYVDDQLQQMKPHR.G	O15230	HexNAc(4)Hex(5)Fuc(2)	3209	1.3e-12	0	1312.02	1311.81	4.36	5	1	>sp|O15230|LAMA5_HUMAN Laminin subunit alpha-5 OS=Homo sapiens OX=9606 GN=LAMA5 PE=1 SV=8	RK_050519_TMTI4_3.45310.45310.5	105.36	45310	ECM	NaN	NaN	NaN	0.000264076	NaN	NaN	NaN	NaN	0.000313664	NaN	NaN	NaN	NaN	NaN	NaN	NaN	NaN	NaN	0.000338758	NaN	NaN	0.000293878	NaN	NaN	NaN	NaN	NaN	NaN	0.000298896	NaN	NaN	NaN
O15230_3257_HexNAc(5)Hex(6)Fuc(1)NeuGc(1)	R.[+229.16293]LLLGGLPESGTIYN[+2440.86204]FSGC[+57.02146]ISNVFVQRLLGPQR.V	R.LLLGGLPESGTIYNFSGCISNVFVQRLLGPQR.V	O15230	HexNAc(5)Hex(6)Fuc(1)NeuGc(1)	3257	9.9e-06	0	1236.19	1235.98	5.24	5	1	>sp|O15230|LAMA5_HUMAN Laminin subunit alpha-5 OS=Homo sapiens OX=9606 GN=LAMA5 PE=1 SV=8	RK_050519_TMTI4_3.50264.50264.5	114.63	50264	ECM	NaN	NaN	NaN	0.000362226	NaN	NaN	NaN	NaN	0.000359277	NaN	NaN	NaN	NaN	NaN	NaN	NaN	NaN	NaN	0.00048421	NaN	NaN	0.000388346	NaN	NaN	NaN	NaN	NaN	NaN	0.000376191	NaN	NaN	NaN
O15230_3257_HexNAc(7)Hex(6)Fuc(1)	R.[+229.16293]LLLGGLPESGTIYN[+2539.93046]FSGC[+57.02146]ISNVFVQR.L	R.LLLGGLPESGTIYNFSGCISNVFVQR.L	O15230	HexNAc(7)Hex(6)Fuc(1)	3257	3.1e-07	0	1122.92	1122.92	3.21	5		>sp|O15230|LAMA5_HUMAN Laminin subunit alpha-5 OS=Homo sapiens OX=9606 GN=LAMA5 PE=1 SV=8	RK_050519_TMTI4_3.48865.48865.7	112.02	48865	ECM	NaN	NaN	NaN	0.000279085	NaN	NaN	NaN	NaN	0.000395534	NaN	NaN	NaN	NaN	NaN	NaN	NaN	NaN	NaN	0.000358487	NaN	NaN	0.00043177	NaN	NaN	NaN	NaN	NaN	NaN	0.000382676	NaN	NaN	NaN
O15230_95_HexNAc(3)Hex(5)Fuc(1)	K.[+229.16293]LVGGPVAGGDPN[+1565.56014]QTIR.G	K.LVGGPVAGGDPNQTIR.G	O15230	HexNAc(3)Hex(5)Fuc(1)	95	6.7e-06	0	837.149	837.143	6.62	4		>sp|O15230|LAMA5_HUMAN Laminin subunit alpha-5 OS=Homo sapiens OX=9606 GN=LAMA5 PE=1 SV=8	RK_050519_TMTI5_2.24761.24761.4	61.48	24761	ECM	NaN	NaN	NaN	NaN	0.000402208	NaN	NaN	NaN	NaN	0.00028587	NaN	NaN	NaN	NaN	NaN	NaN	NaN	NaN	NaN	0.000283176	NaN	NaN	0.00027855	NaN	NaN	NaN	NaN	NaN	NaN	0.000263873	NaN	NaN
O15230_2568_HexNAc(4)Hex(5)Fuc(3)NeuAc(1)	R.[+229.16293]AQQLLAN[+2351.85075]STALEEAMLQEQQR.L	R.AQQLLANSTALEEAMLQEQQR.L	O15230	HexNAc(4)Hex(5)Fuc(3)NeuAc(1)	2568	1.50E-15;3.70E-13	0	1238.8066;1238.8163	1239.06	1.41;9.2	4	-1	>sp|O15230|LAMA5_HUMAN Laminin subunit alpha-5 OS=Homo sapiens OX=9606 GN=LAMA5 PE=1 SV=8	RK_050519_TMTI5_2.41816.41816.4;RK_050519_TMTI5_2.42376.42376.4	93.21;94.25	41816;42376	ECM	NaN	NaN	NaN	NaN	0.000328535	NaN	NaN	NaN	NaN	0.000277438	0.000235676	0.000331341	NaN	NaN	NaN	NaN	NaN	NaN	NaN	0.000268008	0.000342042	NaN	0.000340591	0.000279268	NaN	NaN	NaN	NaN	NaN	0.00031336	0.000255108	NaN
O15230_2423_HexNAc(7)Hex(3)Fuc(1)	R.[+229.16293]K[+229.16293]QELSRDN[+2053.77199]ATLQATLHAAR.D	R.KQELSRDNATLQATLHAAR.D	O15230	HexNAc(7)Hex(3)Fuc(1)	2423	5.5e-07	0	927.855	927.852	2.97	5		>sp|O15230|LAMA5_HUMAN Laminin subunit alpha-5 OS=Homo sapiens OX=9606 GN=LAMA5 PE=1 SV=8	RK_050519_TMTI5_2.24129.24129.5	60.3	24129	ECM	NaN	NaN	NaN	NaN	0.00026277	NaN	NaN	NaN	NaN	0.000251023	NaN	NaN	NaN	NaN	NaN	NaN	NaN	NaN	NaN	0.000291084	NaN	NaN	0.00026824	NaN	NaN	NaN	NaN	NaN	NaN	0.000247943	NaN	NaN
O15230_3209_HexNAc(4)Hex(5)NeuAc(1)	K.[+229.16293]TQAGFADGAPHYVAFYSN[+1913.67702]ATGVWLYVDDQLQQMK[+229.16293]PHR.G	K.TQAGFADGAPHYVAFYSNATGVWLYVDDQLQQMKPHR.G	O15230	HexNAc(4)Hex(5)NeuAc(1)	3209	1.8e-16	0	1093.18	1093.17	3.19	6		>sp|O15230|LAMA5_HUMAN Laminin subunit alpha-5 OS=Homo sapiens OX=9606 GN=LAMA5 PE=1 SV=8	RK_050519_TMTI5_3.45124.45124.6	105.35	45124	ECM	NaN	NaN	NaN	NaN	0.000255702	NaN	NaN	NaN	NaN	0.00033364	NaN	NaN	NaN	NaN	NaN	NaN	NaN	NaN	NaN	0.000384251	NaN	NaN	0.00033982	NaN	NaN	NaN	NaN	NaN	NaN	0.000291476	NaN	NaN
O15230_3257_HexNAc(4)Hex(6)	R.[+229.16293]GPPPELQPQPEGPPRLLLGGLPESGTIYN[+1784.63443]FSGC[+57.02146]ISNVFVQR.L	R.GPPPELQPQPEGPPRLLLGGLPESGTIYNFSGCISNVFVQR.L	O15230	HexNAc(4)Hex(6)	3257	0.00066	0.00078	1073.02	1072.85	0.65	6	1	>sp|O15230|LAMA5_HUMAN Laminin subunit alpha-5 OS=Homo sapiens OX=9606 GN=LAMA5 PE=1 SV=8	RK_050519_TMTI5_3.48965.48965.6	112.55	48965	ECM	NaN	NaN	NaN	NaN	0.00023254	NaN	NaN	NaN	NaN	0.000188807	NaN	NaN	NaN	NaN	NaN	NaN	NaN	NaN	NaN	0.000292517	NaN	NaN	0.000248917	NaN	NaN	NaN	NaN	NaN	NaN	0.000214314	NaN	NaN
O15230_2501_HexNAc(5)Hex(4)Fuc(1)	R.[+229.16293]LVEAAEAHAQQLGQLALN[+1809.66607]LSSIILDVNQDR.L	R.LVEAAEAHAQQLGQLALNLSSIILDVNQDR.L	O15230	HexNAc(5)Hex(4)Fuc(1)	2501	1.5e-07	0	1317.9	1317.89	3.35	4		>sp|O15230|LAMA5_HUMAN Laminin subunit alpha-5 OS=Homo sapiens OX=9606 GN=LAMA5 PE=1 SV=8	RK_050519_TMTI5_3.53132.53132.4	120.32	53132	ECM	NaN	NaN	NaN	NaN	0.000216986	NaN	NaN	NaN	NaN	0.000404661	NaN	NaN	NaN	NaN	NaN	NaN	NaN	NaN	NaN	0.000395413	NaN	NaN	0.000344034	NaN	NaN	NaN	NaN	NaN	NaN	0.000257281	NaN	NaN
O15230_2707_HexNAc(5)Hex(5)Fuc(1)	R.[+229.16293]GVHN[+1971.71889]ASLALSASIGR.V	R.GVHNASLALSASIGR.V	O15230	HexNAc(5)Hex(5)Fuc(1)	2707	2.2e-05	0	914.173	914.174	-0.91	4		>sp|O15230|LAMA5_HUMAN Laminin subunit alpha-5 OS=Homo sapiens OX=9606 GN=LAMA5 PE=1 SV=8	RK_050519_TMTI5_3.20625.20625.5	59.34	20625	ECM	NaN	NaN	NaN	NaN	0.000383337	NaN	NaN	NaN	NaN	0.000269093	NaN	NaN	NaN	NaN	NaN	NaN	NaN	NaN	NaN	0.000326579	NaN	NaN	0.000285808	NaN	NaN	NaN	NaN	NaN	NaN	0.000271425	NaN	NaN
O15230_959_HexNAc(2)Hex(1)Fuc(1)	R.[+229.16293]EEGRSATC[+57.02146]AN[+714.26948]C[+57.02146]TAQSQPVAFPPSTEPAFITVPQR.G	R.EEGRSATCANCTAQSQPVAFPPSTEPAFITVPQR.G	O15230	HexNAc(2)Hex(1)Fuc(1)	959	1.7e-05	0	1163.04	1162.8	-5.64	4	1	>sp|O15230|LAMA5_HUMAN Laminin subunit alpha-5 OS=Homo sapiens OX=9606 GN=LAMA5 PE=1 SV=8	RK_050519_TMTI6_2.35657.35657.4	82.24	35657	ECM	NaN	NaN	NaN	NaN	NaN	NaN	NaN	NaN	NaN	NaN	0.000308908	0.000286755	NaN	NaN	NaN	NaN	NaN	NaN	NaN	NaN	0.000255597	NaN	NaN	0.000276532	NaN	NaN	NaN	NaN	NaN	NaN	0.000383599	NaN
O15230_1529_HexNAc(4)Hex(5)Fuc(1)	R.[+229.16293]TIPPDC[+57.02146]LLC[+57.02146]QPQTFGC[+57.02146]HPLVGC[+57.02146]EEC[+57.02146]N[+1768.63952]C[+57.02146]SGPGIQELTDPTC[+57.02146]DTDSGQC[+57.02146]K[+229.16293].C	R.TIPPDCLLCQPQTFGCHPLVGCEECNCSGPGIQELTDPTCDTDSGQCK.C	O15230	HexNAc(4)Hex(5)Fuc(1)	1529	7.3e-10	0	1290.22	1290.22	4.64	6		>sp|O15230|LAMA5_HUMAN Laminin subunit alpha-5 OS=Homo sapiens OX=9606 GN=LAMA5 PE=1 SV=8	RK_050519_TMTI6_2.38439.38439.6	87.42	38439	ECM	NaN	NaN	NaN	NaN	NaN	NaN	NaN	NaN	NaN	NaN	0.000334891	0.000347547	NaN	NaN	NaN	NaN	NaN	NaN	NaN	NaN	0.000331453	NaN	NaN	0.000326098	NaN	NaN	NaN	NaN	NaN	NaN	0.000361753	NaN
O15230_2568_HexNAc(4)Hex(5)Fuc(3)	R.[+229.16293]AQQLLAN[+2060.75533]STALEEAM[+15.99492]LQEQQR.L	R.AQQLLANSTALEEAMLQEQQR.L	O15230	HexNAc(4)Hex(5)Fuc(3)	2568	4.2e-07	0	1170.04	1170.28	7.67	4	-1	>sp|O15230|LAMA5_HUMAN Laminin subunit alpha-5 OS=Homo sapiens OX=9606 GN=LAMA5 PE=1 SV=8	RK_050519_TMTI6_2.33249.33249.4	77.73	33249	ECM	NaN	NaN	NaN	NaN	NaN	NaN	NaN	NaN	NaN	NaN	0.000309309	0.000314865	NaN	NaN	NaN	NaN	NaN	NaN	NaN	NaN	0.00021488	NaN	NaN	0.0002695	NaN	NaN	NaN	NaN	NaN	NaN	0.000355104	NaN
O15230_2501_HexNAc(6)Hex(3)Fuc(1)NeuAc(1)	R.[+229.16293]LVEAAEAHAQQLGQLALN[+2141.78803]LSSIILDVNQDR.L	R.LVEAAEAHAQQLGQLALNLSSIILDVNQDR.L	O15230	HexNAc(6)Hex(3)Fuc(1)NeuAc(1)	2501	9.5e-08	0	1400.67	1400.92	-1.98	4	-1	>sp|O15230|LAMA5_HUMAN Laminin subunit alpha-5 OS=Homo sapiens OX=9606 GN=LAMA5 PE=1 SV=8	RK_050519_TMTI6_3.55421.55421.4	123.84	55421	ECM	NaN	NaN	NaN	NaN	NaN	NaN	NaN	NaN	NaN	NaN	0.000357344	0.00041364	NaN	NaN	NaN	NaN	NaN	NaN	NaN	NaN	0.000368768	NaN	NaN	0.000361599	NaN	NaN	NaN	NaN	NaN	NaN	0.000448519	NaN
O15230_2501_HexNAc(7)Hex(8)NeuAc(1)	R.[+229.16293]LVEAAEAHAQQLGQLALN[+3009.07361]LSSIILDVNQDR.L	R.LVEAAEAHAQQLGQLALNLSSIILDVNQDR.L	O15230	HexNAc(7)Hex(8)NeuAc(1)	2501	1.6e-07	0	1294.19	1294.4	-1.72	5	-1	>sp|O15230|LAMA5_HUMAN Laminin subunit alpha-5 OS=Homo sapiens OX=9606 GN=LAMA5 PE=1 SV=8	RK_050519_TMTI6_3.55694.55694.5	124.35	55694	ECM	NaN	NaN	NaN	NaN	NaN	NaN	NaN	NaN	NaN	NaN	0.000322338	0.000287835	NaN	NaN	NaN	NaN	NaN	NaN	NaN	NaN	0.000337612	NaN	NaN	0.000312528	NaN	NaN	NaN	NaN	NaN	NaN	0.000324287	NaN
O15393_213_HexNAc(4)Hex(5)NeuAc(2)	K.[+229.16293]LN[+2204.77244]TSAGNVDIYK[+229.16293]K[+229.16293].L	K.LNTSAGNVDIYKK.L	O15393	HexNAc(4)Hex(5)NeuAc(2)	213	2.8e-07	0	1079.27	1079.51	9.81	4	-1	>sp|O15393|TMPS2_HUMAN Transmembrane protease serine 2 OS=Homo sapiens OX=9606 GN=TMPRSS2 PE=1 SV=3	RK_050519_TMTI4_2.30053.30053.4	70.37	30053	Prostate	NaN	NaN	NaN	0.00019122	NaN	NaN	NaN	NaN	0.000283063	NaN	NaN	NaN	NaN	NaN	NaN	NaN	NaN	NaN	0.000228856	NaN	NaN	0.000212004	NaN	NaN	NaN	NaN	NaN	NaN	0.000358785	NaN	NaN	NaN
O15393_213_HexNAc(4)Hex(5)Fuc(2)NeuAc(1)	K.[+229.16293]LN[+2205.79284]TSAGNVDIYK[+229.16293]K[+229.16293].L	K.LNTSAGNVDIYKK.L	O15393	HexNAc(4)Hex(5)Fuc(2)NeuAc(1)	213	5.8e-06	0	1079.52	1079.77	8.36	4	-1	>sp|O15393|TMPS2_HUMAN Transmembrane protease serine 2 OS=Homo sapiens OX=9606 GN=TMPRSS2 PE=1 SV=3	RK_050519_TMTI6_2.29288.29288.4	70.33	29288	Prostate	NaN	NaN	NaN	NaN	NaN	NaN	NaN	NaN	NaN	NaN	0.00022112	0.000204054	NaN	NaN	NaN	NaN	NaN	NaN	NaN	NaN	0.000174932	NaN	NaN	0.000202206	NaN	NaN	NaN	NaN	NaN	NaN	0.000202179	NaN
O43390_93_HexNAc(6)Hex(8)Fuc(1)NeuAc(1)	K.[+229.16293]ESDLSHVQN[+2952.05215]K[+229.16293]SAFLC[+57.02146]GVM[+15.99492]K[+229.16293]TYR.Q	K.ESDLSHVQNKSAFLCGVMKTYR.Q	O43390	HexNAc(6)Hex(8)Fuc(1)NeuAc(1)	93	5e-05	0	1245.77	1245.96	5.86	5	-1	>sp|O43390|HNRPR_HUMAN Heterogeneous nuclear ribonucleoprotein R OS=Homo sapiens OX=9606 GN=HNRNPR PE=1 SV=1	RK_050519_TMTI4_3.43462.43462.5	101.9	43462	NaN	NaN	NaN	NaN	0.00013755	NaN	NaN	NaN	NaN	0.000229691	NaN	NaN	NaN	NaN	NaN	NaN	NaN	NaN	NaN	0.000373599	NaN	NaN	0.000244367	NaN	NaN	NaN	NaN	NaN	NaN	0.00017931	NaN	NaN	NaN
O43556_200_HexNAc(2)Hex(6)	R.[+229.16293]LNAIN[+1378.47569]ITSALDR.G	R.LNAINITSALDR.G	O43556	HexNAc(2)Hex(6)	200	1.7e-07	0	970.125	970.125	-0.44	3		>sp|O43556|SGCE_HUMAN Epsilon-sarcoglycan OS=Homo sapiens OX=9606 GN=SGCE PE=1 SV=6	RK_050519_TMTI4_3.33438.33438.3	83.1	33438	NaN	NaN	NaN	NaN	0.000240967	NaN	NaN	NaN	NaN	0.000240007	NaN	NaN	NaN	NaN	NaN	NaN	NaN	NaN	NaN	0.000234753	NaN	NaN	0.000245788	NaN	NaN	NaN	NaN	NaN	NaN	0.000241794	NaN	NaN	NaN
O43657_134_HexNAc(5)Hex(6)Fuc(1)NeuAc(3)	K.[+229.16293]ALK[+229.16293]QYN[+3007.05796]STGDYR.S	K.ALKQYNSTGDYR.S	O43657	HexNAc(5)Hex(6)Fuc(1)NeuAc(3)	134	7.1e-05	0	1221.03	1221.02	3.47	4		>sp|O43657|TSN6_HUMAN Tetraspanin-6 OS=Homo sapiens OX=9606 GN=TSPAN6 PE=1 SV=1	RK_050519_TMTI6_2.21684.21684.4	56.12	21684	NaN	NaN	NaN	NaN	NaN	NaN	NaN	NaN	NaN	NaN	NaN	0.000343093	0.000274355	NaN	NaN	NaN	NaN	NaN	NaN	NaN	NaN	0.000439921	NaN	NaN	0.00022498	NaN	NaN	NaN	NaN	NaN	NaN	0.000456428	NaN
O43852_131_HexNAc(2)Hex(3)Fuc(1)	K.[+229.16293]GHDLNEDGLVSWEEYK[+229.16293]N[+1038.37512]ATYGYVLDDPDPDDGFNYK[+229.16293].Q	K.GHDLNEDGLVSWEEYKNATYGYVLDDPDPDDGFNYK.Q	O43852	HexNAc(2)Hex(3)Fuc(1)	131	1.4e-13	0	1176.15	1176.14	4.17	5		>sp|O43852|CALU_HUMAN Calumenin OS=Homo sapiens OX=9606 GN=CALU PE=1 SV=2	RK_050519_TMTI1_2.42140.42140.5	92.55	42140	NaN	0.000452747	0.000132379	0.000274718	0.000249564	0.000186736	0.000301897	0.000158729	0.000296254	0.000363796	0.000212911	0.000324464	0.000233726	0.000410423	0.000372706	0.000294398	0.000385301	0.000174793	0.000318768	0.000210293	0.000250858	0.000204118	0.000195819	0.00028637	0.000242405	0.000230288	0.000312484	0.000150085	0.000305611	0.000350021	0.000284512	0.0006032	0.000231261
O43852_131_HexNAc(2)Hex(5)	K.[+229.16293]GHDLNEDGLVSWEEYK[+229.16293]N[+1216.42286]ATYGYVLDDPDPDDGFNYK[+229.16293].Q	K.GHDLNEDGLVSWEEYKNATYGYVLDDPDPDDGFNYK.Q	O43852	HexNAc(2)Hex(5)	131	4.70E-11;9.90E-19	0	1010.1255;1211.7546	1009.9597;1211.7502	-1.42;3.7	5;6	1	>sp|O43852|CALU_HUMAN Calumenin OS=Homo sapiens OX=9606 GN=CALU PE=1 SV=2	RK_050519_TMTI1_2.42005.42005.5;RK_050519_TMTI1_2.42031.42031.6	92.31;92.35	42005;42031	NaN	0.000284172	0.000177168	0.000189299	0.000200979	0.000269381	0.000259156	0.000184363	0.000367318	0.000358577	0.000256896	0.000303479	0.000280617	0.000329862	0.00037293	0.000262097	0.000338715	0.000156405	0.000302082	0.000185309	0.00027698	0.000283637	0.000186165	0.000359239	0.000219536	0.000224515	0.000296449	0.000137093	0.00026565	0.000247205	0.000302121	0.000254029	0.000231518
O43852_131_HexNAc(2)Hex(6)	K.[+229.16293]GHDLNEDGLVSWEEYK[+229.16293]N[+1378.47569]ATYGYVLDDPDPDDGFNYK[+229.16293].Q	K.GHDLNEDGLVSWEEYKNATYGYVLDDPDPDDGFNYK.Q	O43852	HexNAc(2)Hex(6)	131	2.30E-18;3.80E-11	0	1037.1354;1243.9655	1036.9685;1244.1607	-0.28;4.35	5;6	1;-1	>sp|O43852|CALU_HUMAN Calumenin OS=Homo sapiens OX=9606 GN=CALU PE=1 SV=2	RK_050519_TMTI1_2.41977.41977.5;RK_050519_TMTI1_2.41997.41997.6	92.25;92.29	41977;41997	NaN	0.00027005	0.000171243	0.000293362	NaN	0.00034667	0.000339241	0.000172277	0.000348237	NaN	0.000282702	0.000313411	0.000246026	0.000320014	0.000221233	0.000264669	0.000309879	0.000172457	0.000375875	NaN	0.000173971	0.000203168	NaN	0.000213066	0.000202726	0.000282665	0.000339778	0.000119365	0.000326151	NaN	0.00030662	0.00020558	0.000195072
O43852_131_HexNAc(3)Hex(3)Fuc(1)	K.[+229.16293]GHDLNEDGLVSWEEYK[+229.16293]N[+1241.45450]ATYGYVLDDPDPDDGFNYK[+229.16293].Q	K.GHDLNEDGLVSWEEYKNATYGYVLDDPDPDDGFNYK.Q	O43852	HexNAc(3)Hex(3)Fuc(1)	131	1.60E-05;2.20E-07;3.20E-11;4.80E-19;5.10E-11;7.10E-11	0	1013.9625;1013.9634;1014.2962;1216.7571;1520.6895;869.3995	1014.1316;1216.7565;1520.6938;869.3996	-0.04;0.49;-1.02;-1.86;-2.56;-2.85	4;5;6;7	1;-1	>sp|O43852|CALU_HUMAN Calumenin OS=Homo sapiens OX=9606 GN=CALU PE=1 SV=2	RK_050519_TMTI1_2.41993.41993.6;RK_050519_TMTI1_2.42026.42026.5;RK_050519_TMTI1_2.42089.42089.6;RK_050519_TMTI1_2.42104.42104.4;RK_050519_TMTI1_2.42119.42119.5;RK_050519_TMTI1_2.42120.42120.7	92.28;92.34;92.46;92.49;92.52	41993;42026;42089;42104;42119;42120	NaN	0.000348177	0.000166224	0.000168264	0.000216315	0.000278909	0.000352528	0.000124651	0.000307687	0.000361231	0.00024699	0.000312093	0.000270994	0.00037805	0.000335132	0.000226606	0.000386497	9.6e-05	0.000337623	0.000220067	0.000249806	0.000203907	0.000268661	0.00028793	0.000234646	0.000274312	0.000316483	9.79e-05	0.000252077	0.000348761	0.000258569	0.000502628	0.000219949
O43852_131_HexNAc(4)Hex(3)Fuc(1)	K.[+229.16293]GHDLNEDGLVSWEEYK[+229.16293]N[+1444.53387]ATYGYVLDDPDPDDGFNYK[+229.16293].Q	K.GHDLNEDGLVSWEEYKNATYGYVLDDPDPDDGFNYK.Q	O43852	HexNAc(4)Hex(3)Fuc(1)	131	1.00E-17;4.20E-10;4.80E-20	0	1047.9831;1257.5736;1571.4724	1047.9782;1257.3724;1571.4636	0.46;4.67;5.59	4;5;6	1	>sp|O43852|CALU_HUMAN Calumenin OS=Homo sapiens OX=9606 GN=CALU PE=1 SV=2	RK_050519_TMTI1_2.41884.41884.6;RK_050519_TMTI1_2.41913.41913.5;RK_050519_TMTI1_2.41969.41969.4	92.08;92.14;92.24	41884;41913;41969	NaN	0.000247397	0.000177378	0.000192091	0.000198193	0.000282422	0.000438673	0.000154362	0.000319859	0.000358609	0.000240531	0.000318823	0.000269707	0.000352329	0.000265834	0.000291014	0.00039874	0.000126787	0.000293614	0.000200026	0.000247554	0.000226175	0.000233453	0.000283572	0.000192806	0.000234843	0.000321034	0.000105136	0.000266978	0.00026239	0.000246709	0.000225027	0.000279081
O43852_131_HexNAc(4)Hex(4)NeuAc(1)	K.[+229.16293]GHDLNEDGLVSWEEYK[+229.16293]N[+1751.62420]ATYGYVLDDPDPDDGFNYK[+229.16293].Q	K.GHDLNEDGLVSWEEYKNATYGYVLDDPDPDDGFNYK.Q	O43852	HexNAc(4)Hex(4)NeuAc(1)	131	1.9e-09	0	1099.16	1099.16	0.27	6		>sp|O43852|CALU_HUMAN Calumenin OS=Homo sapiens OX=9606 GN=CALU PE=1 SV=2	RK_050519_TMTI1_2.41703.41703.6	91.75	41703	NaN	0.000278724	NaN	0.000230423	NaN	0.000256906	0.000418062	NaN	0.000255319	NaN	0.000238112	NaN	NaN	0.000493636	NaN	0.000301863	0.000408211	NaN	0.000351868	NaN	0.000282051	NaN	NaN	0.000346442	NaN	0.000357003	0.000274685	NaN	0.000248142	NaN	0.000243881	NaN	NaN
O43852_131_HexNAc(5)Hex(3)Fuc(1)	K.[+229.16293]GHDLNEDGLVSWEEYK[+229.16293]N[+1647.61324]ATYGYVLDDPDPDDGFNYK[+229.16293].Q	K.GHDLNEDGLVSWEEYKNATYGYVLDDPDPDDGFNYK.Q	O43852	HexNAc(5)Hex(3)Fuc(1)	131	1.30E-15;4.20E-17	0	1081.656;1297.8007	1081.8247;1297.9882	-1.36;10.1	5;6	-1	>sp|O43852|CALU_HUMAN Calumenin OS=Homo sapiens OX=9606 GN=CALU PE=1 SV=2	RK_050519_TMTI1_2.41823.41823.5;RK_050519_TMTI1_2.41841.41841.6	91.97;92	41823;41841	NaN	0.000182746	0.000170728	0.000135069	0.000159909	0.000283414	0.000526338	0.000152439	0.000335763	0.000404505	0.000194607	0.000292567	0.000207159	0.000408095	0.000303054	0.000300568	0.000411391	0.000120746	0.000304734	0.00017404	0.000180415	0.000232863	0.000252071	0.000308807	0.000177331	0.000297109	0.00026815	9.38e-05	0.000180806	0.000205372	0.000199586	0.000230455	0.000303454
O43852_131_HexNAc(6)Hex(3)Fuc(1)	K.[+229.16293]GHDLNEDGLVSWEEYK[+229.16293]N[+1850.69261]ATYGYVLDDPDPDDGFNYK[+229.16293].Q	K.GHDLNEDGLVSWEEYKNATYGYVLDDPDPDDGFNYK.Q	O43852	HexNAc(6)Hex(3)Fuc(1)	131	1.5e-10	0	1115.5	1115.67	-3.83	6	-1	>sp|O43852|CALU_HUMAN Calumenin OS=Homo sapiens OX=9606 GN=CALU PE=1 SV=2	RK_050519_TMTI1_2.41850.41850.6	92.02	41850	NaN	0.000140694	0.000158478	0.000122011	8.57e-05	0.00019438	0.000590641	0.000190344	0.000312177	0.000411995	0.000146072	0.000378647	0.000203268	0.00042522	0.000352738	0.000294527	0.000372498	0.000262672	0.000299901	0.000173836	0.000151756	0.000228248	0.000209215	0.000316881	0.000214154	0.00034183	0.000325121	0.000220496	0.000174117	0.000179264	8.74e-05	0.00026119	0.00045974
O43852_131_HexNAc(3)Hex(4)	K.[+229.16293]GHDLNEDGLVSWEEYK[+229.16293]N[+1257.44941]ATYGYVLDDPDPDDGFNYK[+229.16293].Q	K.GHDLNEDGLVSWEEYKNATYGYVLDDPDPDDGFNYK.Q	O43852	HexNAc(3)Hex(4)	131	2.3e-15	0	1220.16	1219.96	2.9	5	1	>sp|O43852|CALU_HUMAN Calumenin OS=Homo sapiens OX=9606 GN=CALU PE=1 SV=2	RK_050519_TMTI3_2.41717.41717.5	92.83	41717	NaN	NaN	NaN	0.000196338	0.000214089	0.000288378	NaN	NaN	0.0003781	0.000335167	0.00025331	0.000313033	0.000245424	NaN	NaN	0.000241531	NaN	NaN	0.000355381	0.000234414	0.000239107	0.000178729	0.000293854	0.000320174	0.000210417	NaN	NaN	NaN	0.00029681	0.000416632	0.000316082	0.000386155	NaN
O43852_131_HexNAc(4)Hex(4)	K.[+229.16293]GHDLNEDGLVSWEEYK[+229.16293]N[+1460.52878]ATYGYVLDDPDPDDGFNYK[+229.16293].Q	K.GHDLNEDGLVSWEEYKNATYGYVLDDPDPDDGFNYK.Q	O43852	HexNAc(4)Hex(4)	131	1.40E-06;1.70E-10	0	1050.6521;1050.8122	1050.64	0.91;7.76	6	1	>sp|O43852|CALU_HUMAN Calumenin OS=Homo sapiens OX=9606 GN=CALU PE=1 SV=2	RK_050519_TMTI3_2.41614.41614.6;RK_050519_TMTI3_2.41692.41692.5	92.64;92.78	41614;41692	NaN	NaN	NaN	0.000184553	NaN	0.000289884	NaN	NaN	0.000253432	NaN	0.000230853	NaN	NaN	NaN	NaN	0.000244647	NaN	NaN	0.00030053	NaN	0.000255088	NaN	NaN	0.00026671	NaN	NaN	NaN	NaN	0.000304024	NaN	0.000295408	NaN	NaN
O43852_131_HexNAc(4)Hex(4)Fuc(2)	K.[+229.16293]GHDLNEDGLVSWEEYK[+229.16293]N[+1752.64460]ATYGYVLDDPDPDDGFNYK[+229.16293].Q	K.GHDLNEDGLVSWEEYKNATYGYVLDDPDPDDGFNYK.Q	O43852	HexNAc(4)Hex(4)Fuc(2)	131	1.4e-08	0	1319.2	1318.99	3.62	5	1	>sp|O43852|CALU_HUMAN Calumenin OS=Homo sapiens OX=9606 GN=CALU PE=1 SV=2	RK_050519_TMTI3_2.41338.41338.5	92.12	41338	NaN	NaN	NaN	0.000175816	0.000218717	0.000195219	NaN	NaN	0.000196045	0.000392269	0.000204605	NaN	NaN	NaN	NaN	0.000273143	NaN	NaN	0.000278074	0.000184777	0.000167089	NaN	0.000301945	0.00019458	NaN	NaN	NaN	NaN	0.000145521	0.000247799	0.000159011	NaN	NaN
O43852_131_HexNAc(5)Hex(4)	K.[+229.16293]GHDLNEDGLVSWEEYK[+229.16293]N[+1663.60816]ATYGYVLDDPDPDDGFNYK[+229.16293].Q	K.GHDLNEDGLVSWEEYKNATYGYVLDDPDPDDGFNYK.Q	O43852	HexNAc(5)Hex(4)	131	2.70E-10;3.50E-13	0	1300.9768;1300.9944	1301.19	6.03;-7.49	5	-1	>sp|O43852|CALU_HUMAN Calumenin OS=Homo sapiens OX=9606 GN=CALU PE=1 SV=2	RK_050519_TMTI3_2.41513.41513.5;RK_050519_TMTI3_2.43616.43616.5	92.45;96.36	41513;43616	NaN	NaN	NaN	0.000226884	0.000222314	0.000310208	NaN	NaN	0.000330638	0.000395393	0.000202909	0.000251925	0.000259872	NaN	NaN	0.000254057	NaN	NaN	0.000299371	0.000181246	0.000180855	0.00027546	0.00021673	0.000294469	0.00027915	NaN	NaN	NaN	0.000270793	0.000246102	0.000202246	0.00026718	NaN
O43852_131_HexNAc(5)Hex(4)Fuc(1)	K.[+229.16293]GHDLNEDGLVSWEEYK[+229.16293]N[+1809.66607]ATYGYVLDDPDPDDGFNYK[+229.16293].Q	K.GHDLNEDGLVSWEEYKNATYGYVLDDPDPDDGFNYK.Q	O43852	HexNAc(5)Hex(4)Fuc(1)	131	1.30E-07;6.10E-08	0	1108.8425;1330.1974	1108.8335;1330.3988	-0.52;8.05	5;6	-1	>sp|O43852|CALU_HUMAN Calumenin OS=Homo sapiens OX=9606 GN=CALU PE=1 SV=2	RK_050519_TMTI3_2.41470.41470.5;RK_050519_TMTI3_2.41475.41475.6	92.37;92.38	41470;41475	NaN	NaN	NaN	0.000291814	0.000343808	0.000386196	NaN	NaN	0.000293435	0.000309851	0.000212835	0.00030388	0.000289679	NaN	NaN	0.000306921	NaN	NaN	0.000290249	0.000219832	0.000189282	0.000241005	0.000209749	0.000234907	0.000316565	NaN	NaN	NaN	0.000241928	0.00023162	0.000290991	0.000268587	NaN
O43852_131_HexNAc(5)Hex(4)Fuc(1)NeuAc(1)	K.[+229.16293]GHDLNEDGLVSWEEYK[+229.16293]N[+2100.76148]ATYGYVLDDPDPDDGFNYK[+229.16293].Q	K.GHDLNEDGLVSWEEYKNATYGYVLDDPDPDDGFNYK.Q	O43852	HexNAc(5)Hex(4)Fuc(1)NeuAc(1)	131	2.5e-15	0	1388.62	1388.62	4.54	5		>sp|O43852|CALU_HUMAN Calumenin OS=Homo sapiens OX=9606 GN=CALU PE=1 SV=2	RK_050519_TMTI3_2.43195.43195.5	95.57	43195	NaN	NaN	NaN	0.000305191	NaN	0.000649959	NaN	NaN	0.000275266	NaN	0.000414615	0.00035047	0.000288287	NaN	NaN	0.000311333	NaN	NaN	0.000220463	NaN	0.000416387	0.000289154	NaN	0.000369378	0.000308218	NaN	NaN	NaN	0.000307236	NaN	0.000585931	0.000227265	NaN
O43852_131_HexNAc(3)Hex(5)	K.[+229.16293]GHDLNEDGLVSWEEYK[+229.16293]N[+1419.50224]ATYGYVLDDPDPDDGFNYK[+229.16293].Q	K.GHDLNEDGLVSWEEYKNATYGYVLDDPDPDDGFNYK.Q	O43852	HexNAc(3)Hex(5)	131	0.00099	0.00073	1252.36	1252.37	-6.59	5		>sp|O43852|CALU_HUMAN Calumenin OS=Homo sapiens OX=9606 GN=CALU PE=1 SV=2	RK_050519_TMTI4_2.41622.41622.5	91.97	41622	NaN	NaN	NaN	NaN	0.000247331	0.000471073	NaN	NaN	NaN	0.00049534	0.000440073	NaN	NaN	NaN	NaN	NaN	NaN	NaN	NaN	0.000394066	0.000311218	NaN	0.000369927	0.000321481	NaN	NaN	NaN	NaN	NaN	0.0004193	0.000257825	NaN	NaN
O43852_131_HexNAc(2)Hex(4)	K.[+229.16293]GHDLNEDGLVSWEEYK[+229.16293]N[+1054.37004]ATYGYVLDDPDPDDGFNYK[+229.16293].Q	K.GHDLNEDGLVSWEEYKNATYGYVLDDPDPDDGFNYK.Q	O43852	HexNAc(2)Hex(4)	131	4.4e-15	0	1179.35	1179.34	6.01	5		>sp|O43852|CALU_HUMAN Calumenin OS=Homo sapiens OX=9606 GN=CALU PE=1 SV=2	RK_050519_TMTI5_2.41753.41753.5	93.09	41753	NaN	NaN	NaN	NaN	NaN	0.000275261	NaN	NaN	NaN	NaN	0.000239075	NaN	NaN	NaN	NaN	NaN	NaN	NaN	NaN	NaN	0.000261198	NaN	NaN	0.000280525	NaN	NaN	NaN	NaN	NaN	NaN	0.000282256	NaN	NaN
O43852_131_HexNAc(3)Hex(3)	K.[+229.16293]GHDLNEDGLVSWEEYK[+229.16293]N[+1095.39659]ATYGYVLDDPDPDDGFNYK[+229.16293].Q	K.GHDLNEDGLVSWEEYKNATYGYVLDDPDPDDGFNYK.Q	O43852	HexNAc(3)Hex(3)	131	1.80E-10;3.60E-15	0	1187.3555;1187.7474	1187.54	1.57;9.47	5	1;-1	>sp|O43852|CALU_HUMAN Calumenin OS=Homo sapiens OX=9606 GN=CALU PE=1 SV=2	RK_050519_TMTI5_2.41805.41805.5;RK_050519_TMTI5_2.41814.41814.5	93.19;93.21	41805;41814	NaN	NaN	NaN	NaN	NaN	0.000273911	NaN	NaN	NaN	NaN	0.000224356	NaN	NaN	NaN	NaN	NaN	NaN	NaN	NaN	NaN	0.000210237	NaN	NaN	0.000301331	NaN	NaN	NaN	NaN	NaN	NaN	0.000264679	NaN	NaN
O43852_131_HexNAc(4)Hex(3)	K.[+229.16293]GHDLNEDGLVSWEEYK[+229.16293]N[+1298.47596]ATYGYVLDDPDPDDGFNYK[+229.16293].Q	K.GHDLNEDGLVSWEEYKNATYGYVLDDPDPDDGFNYK.Q	O43852	HexNAc(4)Hex(3)	131	7.6e-10	0	1227.95	1228.16	-8.97	5	-1	>sp|O43852|CALU_HUMAN Calumenin OS=Homo sapiens OX=9606 GN=CALU PE=1 SV=2	RK_050519_TMTI5_2.41721.41721.5	93.03	41721	NaN	NaN	NaN	NaN	NaN	0.000328545	NaN	NaN	NaN	NaN	0.000237912	NaN	NaN	NaN	NaN	NaN	NaN	NaN	NaN	NaN	0.000203977	NaN	NaN	0.000296876	NaN	NaN	NaN	NaN	NaN	NaN	0.00023549	NaN	NaN
O43852_131_HexNAc(5)Hex(4)NeuAc(1)	K.[+229.16293]GHDLNEDGLVSWEEYK[+229.16293]N[+1954.70357]ATYGYVLDDPDPDDGFNYK[+229.16293].Q	K.GHDLNEDGLVSWEEYKNATYGYVLDDPDPDDGFNYK.Q	O43852	HexNAc(5)Hex(4)NeuAc(1)	131	3.2e-13	0	1359.41	1359.41	2.78	5		>sp|O43852|CALU_HUMAN Calumenin OS=Homo sapiens OX=9606 GN=CALU PE=1 SV=2	RK_050519_TMTI5_2.41333.41333.5	92.31	41333	NaN	NaN	NaN	NaN	NaN	0.000259939	NaN	NaN	NaN	NaN	0.000188031	0.00030533	0.000321874	NaN	NaN	NaN	NaN	NaN	NaN	NaN	0.000241067	0.000213326	NaN	0.000259088	0.000219714	NaN	NaN	NaN	NaN	NaN	0.000205721	0.000232368	NaN
O43852_131_HexNAc(4)Hex(4)Fuc(1)	K.[+229.16293]GHDLNEDGLVSWEEYK[+229.16293]N[+1606.58669]ATYGYVLDDPDPDDGFNYK[+229.16293].Q	K.GHDLNEDGLVSWEEYKNATYGYVLDDPDPDDGFNYK.Q	O43852	HexNAc(4)Hex(4)Fuc(1)	131	6.8e-07	0	1289.79	1289.78	8.17	5		>sp|O43852|CALU_HUMAN Calumenin OS=Homo sapiens OX=9606 GN=CALU PE=1 SV=2	RK_050519_TMTI6_2.41302.41302.5	92.74	41302	NaN	NaN	NaN	NaN	NaN	NaN	NaN	NaN	NaN	NaN	NaN	0.000297092	0.000303699	NaN	NaN	NaN	NaN	NaN	NaN	NaN	NaN	0.00027744	NaN	NaN	0.000379701	NaN	NaN	NaN	NaN	NaN	NaN	0.000276869	NaN
O60341_164_HexNAc(5)Hex(4)Fuc(1)	K.[+229.16293]K[+229.16293]LPPPPPQAPPEEEN[+1809.66607]ESEPEEPSGVEGAAFQSR.L	K.KLPPPPPQAPPEEENESEPEEPSGVEGAAFQSR.L	O60341	HexNAc(5)Hex(4)Fuc(1)	164	5.1e-08	0	1159.55	1159.74	8.07	5	-1	>sp|O60341|KDM1A_HUMAN Lysine-specific histone demethylase 1A OS=Homo sapiens OX=9606 GN=KDM1A PE=1 SV=2	RK_050519_TMTI3_2.30578.30578.5	72.09	30578	NaN	NaN	NaN	0.000207188	NaN	NaN	NaN	NaN	0.000266551	NaN	NaN	NaN	NaN	NaN	NaN	0.000304621	NaN	NaN	0.0003156	NaN	NaN	NaN	NaN	NaN	NaN	NaN	NaN	NaN	0.000255133	NaN	NaN	NaN	NaN
O60486_871_HexNAc(2)Hex(9)	K.[+229.16293]IQK[+229.16293]ENDNFN[+1864.63416]ISK[+229.16293]K[+229.16293].D	K.IQKENDNFNISKK.D	O60486	HexNAc(2)Hex(9)	871	4.4e-06	0	1090.28	1090.53	-1.02	4	-1	>sp|O60486|PLXC1_HUMAN Plexin-C1 OS=Homo sapiens OX=9606 GN=PLXNC1 PE=1 SV=1	RK_050519_TMTI1_3.21611.21611.4	61.43	21611	NaN	0.000307884	NaN	0.000125365	NaN	0.000153968	0.000292621	NaN	0.000259766	NaN	0.000318529	0.000214407	0.000248184	0.000302319	NaN	0.00020397	0.000450066	NaN	0.000224006	NaN	0.000377574	0.000336672	NaN	0.000265255	0.000199338	0.000438028	0.000327495	NaN	0.000208282	NaN	0.000244574	0.000169893	NaN
O60487_39_HexNAc(4)Hex(5)Fuc(1)NeuAc(1)	R.[+229.16293]VLEAVN[+2059.73493]GTDAR.L	R.VLEAVNGTDAR.L	O60487	HexNAc(4)Hex(5)Fuc(1)NeuAc(1)	39	0.0002	0	1145.17	1145.17	3.83	3		>sp|O60487|MPZL2_HUMAN Myelin protein zero-like protein 2 OS=Homo sapiens OX=9606 GN=MPZL2 PE=1 SV=1	RK_050519_TMTI3_1.24438.24438.3	58.39	24438	NaN	NaN	NaN	0.000114084	0.000214155	0.000164628	NaN	NaN	0.000234506	0.000340283	0.000301335	NaN	NaN	NaN	NaN	0.000242339	NaN	NaN	0.000262272	0.000240803	0.000281723	NaN	0.000306512	0.000264552	NaN	NaN	NaN	NaN	0.000206383	0.000217981	0.000240079	NaN	NaN
O60568_548_HexNAc(2)Hex(6)	K.[+229.16293]EQYIHEN[+1378.47569]YSR.A	K.EQYIHENYSR.A	O60568	HexNAc(2)Hex(6)	548	4.3e-07	0	982.745	982.754	-8.25	3		>sp|O60568|PLOD3_HUMAN Procollagen-lysine,2-oxoglutarate 5-dioxygenase 3 OS=Homo sapiens OX=9606 GN=PLOD3 PE=1 SV=1	RK_050519_TMTI2_1.16803.16803.3	44.59	16803	NaN	NaN	0.000307147	NaN	0.000416284	NaN	NaN	0.000274407	NaN	0.000255899	NaN	NaN	NaN	NaN	0.000351673	NaN	NaN	0.000457679	NaN	0.000383799	NaN	NaN	0.000295984	NaN	NaN	NaN	NaN	0.000506299	NaN	0.000229351	NaN	NaN	0.000250514
O60635_141_HexNAc(2)Hex(5)	K.[+229.16293]DYGSQEDFTQVWN[+1216.42286]TTMK[+229.16293].G	K.DYGSQEDFTQVWNTTMK.G	O60635	HexNAc(2)Hex(5)	141	2.40E-16;4.50E-14	0	1242.2181;931.9173	1242.2164;931.9141	1.37;3.48	3;4		>sp|O60635|TSN1_HUMAN Tetraspanin-1 OS=Homo sapiens OX=9606 GN=TSPAN1 PE=1 SV=2	RK_050519_TMTI1_2.36008.36008.4;RK_050519_TMTI1_2.36039.36039.3	81.24;81.3	36008;36039	NaN	0.000150692	0.000172971	0.000148994	NaN	0.000154923	0.000298642	0.000171247	0.000237711	NaN	0.000194749	0.000195752	0.000181529	0.000438971	0.000364264	0.000332065	0.000781452	0.000217557	0.000360356	NaN	0.000166461	0.000177371	NaN	0.000430311	0.000159793	0.000568134	0.000254774	0.000209438	0.000228279	NaN	0.000287263	0.000553997	0.000325214
O60635_141_HexNAc(2)Hex(6)	K.[+229.16293]DYGSQEDFTQVWN[+1378.47569]TTM[+15.99492]K[+229.16293].G;K.[+229.16293]DYGSQEDFTQVWN[+1378.47569]TTMK[+229.16293].G;K.[+229.16293]K[+229.16293]DYGSQEDFTQVWN[+1378.47569]TTM[+15.99492]K[+229.16293].G;K.[+229.16293]K[+229.16293]DYGSQEDFTQVWN[+1378.47569]TTMK[+229.16293].G	K.DYGSQEDFTQVWNTTMK.G;K.KDYGSQEDFTQVWNTTMK.G	O60635	HexNAc(2)Hex(6)	141	2.50E-17;3.00E-12;3.00E-14;3.20E-10;3.40E-10;5.70E-07	0	1061.4975;1065.745;1296.237;1301.5757;976.4272;976.428	1061.7418;1065.7405;1296.234;1301.5656;976.426	1.23;2.04;2.33;4.26;6.17;7.78	3;4	-1	>sp|O60635|TSN1_HUMAN Tetraspanin-1 OS=Homo sapiens OX=9606 GN=TSPAN1 PE=1 SV=2	RK_050519_TMTI1_2.32449.32449.4;RK_050519_TMTI1_2.32497.32497.3;RK_050519_TMTI1_2.32740.32740.4;RK_050519_TMTI1_2.35870.35870.3;RK_050519_TMTI1_3.27131.27131.4;RK_050519_TMTI1_3.30069.30069.4	71.77;74.67;74.76;75.21;77.27;80.98	27131;30069;32449;32497;32740;35870	NaN	0.000216744	0.000209609	0.000217391	0.000119323	0.000202359	0.000332153	0.000140026	0.000261307	0.000194419	0.000197335	0.000312291	0.000194014	0.000542061	0.000384599	0.000270487	0.00051723	0.000136614	0.000346317	0.000245561	0.000224961	0.000181069	0.000176725	0.000326059	0.000202084	0.000408315	0.000309207	0.000125763	0.000201265	0.000293932	0.000375485	0.000695224	0.000274379
O60635_141_HexNAc(2)Hex(7)	K.[+229.16293]DYGSQEDFTQVWN[+1540.52851]TTM[+15.99492]K[+229.16293].G;K.[+229.16293]DYGSQEDFTQVWN[+1540.52851]TTMK[+229.16293].G;K.[+229.16293]K[+229.16293]DYGSQEDFTQVWN[+1540.52851]TTM[+15.99492]K[+229.16293].G;K.[+229.16293]K[+229.16293]DYGSQEDFTQVWN[+1540.52851]TTMK[+229.16293].G	K.DYGSQEDFTQVWNTTMK.G;K.KDYGSQEDFTQVWNTTMK.G	O60635	HexNAc(2)Hex(7)	141	2.00E-16;2.50E-13;3.50E-10;3.50E-12;5.30E-13;8.80E-07	0	1012.9378;1016.689;1102.0068;1106.262;1350.5889;1355.593	1012.9405;1016.9392;1102.255;1106.2537;1350.2516;1355.5832	0.6;2.14;2.37;-2.63;7.18;7.5	3;4	1;-1	>sp|O60635|TSN1_HUMAN Tetraspanin-1 OS=Homo sapiens OX=9606 GN=TSPAN1 PE=1 SV=2	RK_050519_TMTI1_2.32365.32365.4;RK_050519_TMTI1_2.32543.32543.3;RK_050519_TMTI1_2.35700.35700.4;RK_050519_TMTI1_2.35714.35714.3;RK_050519_TMTI1_3.27034.27034.4;RK_050519_TMTI1_3.29902.29902.4	71.58;74.51;74.84;76.96;80.68;80.7	27034;29902;32365;32543;35700;35714	NaN	0.000255617	0.000167847	0.000254505	0.00010339	0.000206554	0.000384206	0.000117522	0.000304106	0.000220141	0.000209397	0.000377132	0.000176807	0.000660155	0.000498446	0.000302909	0.000421483	0.000141997	0.000407536	0.000269566	0.000206499	0.000186465	0.000184944	0.000444046	0.000203296	0.000537874	0.000329757	0.000118307	0.000254106	0.000339687	0.00039819	0.000521693	0.000253205
O60635_141_HexNAc(3)Hex(5)NeuAc(1)	K.[+229.16293]DYGSQEDFTQVWN[+1710.59765]TTMK[+229.16293].G;K.[+229.16293]K[+229.16293]DYGSQEDFTQVWN[+1710.59765]TTMK[+229.16293].G	K.DYGSQEDFTQVWNTTMK.G;K.KDYGSQEDFTQVWNTTMK.G	O60635	HexNAc(3)Hex(5)NeuAc(1)	141	2.30E-07;6.00E-16	0	1055.4511;1145.0267	1055.4578;1144.7723	3.1;-6.35	4	1	>sp|O60635|TSN1_HUMAN Tetraspanin-1 OS=Homo sapiens OX=9606 GN=TSPAN1 PE=1 SV=2	RK_050519_TMTI1_2.37641.37641.4;RK_050519_TMTI1_3.31618.31618.4	80.17;84.27	31618;37641	NaN	0.000293953	NaN	0.000199913	0.000123386	NaN	0.000415103	NaN	0.00029297	0.000228087	NaN	0.000251356	0.000339446	0.000521586	NaN	0.000384182	0.000533383	NaN	0.000429195	0.000240272	NaN	0.000238272	0.000262747	NaN	0.000292259	0.000429112	0.00031506	NaN	0.000220422	0.000195468	NaN	0.000462534	NaN
O60635_141_HexNAc(3)Hex(6)NeuAc(1)	K.[+229.16293]DYGSQEDFTQVWN[+1872.65048]TTM[+15.99492]K[+229.16293].G;K.[+229.16293]DYGSQEDFTQVWN[+1872.65048]TTMK[+229.16293].G;K.[+229.16293]K[+229.16293]DYGSQEDFTQVWN[+1872.65048]TTMK[+229.16293].G	K.DYGSQEDFTQVWNTTMK.G;K.KDYGSQEDFTQVWNTTMK.G	O60635	HexNAc(3)Hex(6)NeuAc(1)	141	1.20E-12;3.00E-12;5.00E-15	0	1095.7228;1099.9682;1185.2951	1095.971;1099.9697;1185.2855	-1.41;2.43;8.12	4	-1	>sp|O60635|TSN1_HUMAN Tetraspanin-1 OS=Homo sapiens OX=9606 GN=TSPAN1 PE=1 SV=2	RK_050519_TMTI1_2.33994.33994.4;RK_050519_TMTI1_2.37392.37392.4;RK_050519_TMTI1_3.31479.31479.4	77.53;79.91;83.81	31479;33994;37392	NaN	0.000217236	0.000220784	0.00018265	0.000103415	0.000168121	0.000378423	0.00015566	0.000234082	0.000227168	0.000173465	0.000303916	0.000199518	0.000430029	0.000369588	0.000293061	0.00068529	0.000217657	0.000407768	0.000271476	0.000182591	0.000227756	0.000222726	0.000319204	0.000228076	0.000441982	0.00032263	0.000193693	0.000180422	0.000276991	0.000361319	0.000596619	0.000330697
O60635_141_HexNAc(5)Hex(7)	K.[+229.16293]DYGSQEDFTQVWN[+2149.76663]TTM[+15.99492]K[+229.16293].G	K.DYGSQEDFTQVWNTTMK.G	O60635	HexNAc(5)Hex(7)	141	3e-05	0	935.809	935.601	8.06	5	1	>sp|O60635|TSN1_HUMAN Tetraspanin-1 OS=Homo sapiens OX=9606 GN=TSPAN1 PE=1 SV=2	RK_050519_TMTI3_2.31984.31984.5	74.71	31984	NaN	NaN	NaN	0.000156362	NaN	NaN	NaN	NaN	0.000228206	NaN	NaN	NaN	NaN	NaN	NaN	0.00021949	NaN	NaN	0.000281669	NaN	NaN	NaN	NaN	NaN	NaN	NaN	NaN	NaN	0.00018197	NaN	NaN	NaN	NaN
O60635_141_HexNAc(6)Hex(4)NeuAc(1)	K.[+229.16293]DYGSQEDFTQVWN[+2157.78295]TTMK[+229.16293]GLK[+229.16293].C	K.DYGSQEDFTQVWNTTMKGLK.C	O60635	HexNAc(6)Hex(4)NeuAc(1)	141	0.00035	0.00015	1299.09	1299.1	-4.7	4		>sp|O60635|TSN1_HUMAN Tetraspanin-1 OS=Homo sapiens OX=9606 GN=TSPAN1 PE=1 SV=2	RK_050519_TMTI5_2.35257.35257.4	81.04	35257	NaN	NaN	NaN	NaN	NaN	0.00026268	NaN	NaN	NaN	NaN	0.000234386	NaN	NaN	NaN	NaN	NaN	NaN	NaN	NaN	NaN	0.000247013	NaN	NaN	0.000443326	NaN	NaN	NaN	NaN	NaN	NaN	0.00037199	NaN	NaN
O60635_154_HexNAc(2)Hex(5)	K.[+229.16293]C[+57.02146]C[+57.02146]GFTN[+1216.42286]YTDFEDSPYFK[+229.16293].E	K.CCGFTNYTDFEDSPYFK.E	O60635	HexNAc(2)Hex(5)	154	8.7e-10	0	1275.88	1275.87	4.57	3		>sp|O60635|TSN1_HUMAN Tetraspanin-1 OS=Homo sapiens OX=9606 GN=TSPAN1 PE=1 SV=2	RK_050519_TMTI6_2.36618.36618.3	84.04	36618	NaN	NaN	NaN	NaN	NaN	NaN	NaN	NaN	NaN	NaN	NaN	0.000163271	0.000174072	NaN	NaN	NaN	NaN	NaN	NaN	NaN	NaN	0.000178709	NaN	NaN	0.000158562	NaN	NaN	NaN	NaN	NaN	NaN	0.000553513	NaN
O60635_141_HexNAc(3)Hex(5)	K.[+229.16293]DYGSQEDFTQVWN[+1419.50224]TTM[+15.99492]K[+229.16293].G	K.DYGSQEDFTQVWNTTMK.G	O60635	HexNAc(3)Hex(5)	141	6.9e-07	0	986.689	986.683	6	4		>sp|O60635|TSN1_HUMAN Tetraspanin-1 OS=Homo sapiens OX=9606 GN=TSPAN1 PE=1 SV=2	RK_050519_TMTI6_2.29377.29377.4	70.5	29377	NaN	NaN	NaN	NaN	NaN	NaN	NaN	NaN	NaN	NaN	NaN	0.00038641	0.000282093	NaN	NaN	NaN	NaN	NaN	NaN	NaN	NaN	0.000299028	NaN	NaN	0.000273056	NaN	NaN	NaN	NaN	NaN	NaN	0.000551813	NaN
O60635_141_HexNAc(3)Hex(6)	K.[+229.16293]DYGSQEDFTQVWN[+1581.55506]TTMK[+229.16293].G	K.DYGSQEDFTQVWNTTMK.G	O60635	HexNAc(3)Hex(6)	141	8.7e-14	0	1023.21	1023.2	8.4	4		>sp|O60635|TSN1_HUMAN Tetraspanin-1 OS=Homo sapiens OX=9606 GN=TSPAN1 PE=1 SV=2	RK_050519_TMTI6_2.35213.35213.4	81.41	35213	NaN	NaN	NaN	NaN	NaN	NaN	NaN	NaN	NaN	NaN	NaN	0.000245591	0.000189316	NaN	NaN	NaN	NaN	NaN	NaN	NaN	NaN	0.00020541	NaN	NaN	0.000233497	NaN	NaN	NaN	NaN	NaN	NaN	0.000699087	NaN
O60635_154_HexNAc(3)Hex(6)NeuAc(1)	K.[+229.16293]C[+57.02146]C[+57.02146]GFTN[+1872.65048]YTDFEDSPYFK[+229.16293].E	K.CCGFTNYTDFEDSPYFK.E	O60635	HexNAc(3)Hex(6)NeuAc(1)	154	3.8e-13	0	1121.21	1121.21	-1.04	4		>sp|O60635|TSN1_HUMAN Tetraspanin-1 OS=Homo sapiens OX=9606 GN=TSPAN1 PE=1 SV=2	RK_050519_TMTI6_2.38001.38001.4	86.61	38001	NaN	NaN	NaN	NaN	NaN	NaN	NaN	NaN	NaN	NaN	NaN	0.000210057	0.00020024	NaN	NaN	NaN	NaN	NaN	NaN	NaN	NaN	0.000235192	NaN	NaN	0.000224629	NaN	NaN	NaN	NaN	NaN	NaN	0.000654557	NaN
O75112_75_HexNAc(6)Hex(3)	K.[+229.16293]AAQSQLSQGDLVVAIDGVNTDTMTHLEAQNK[+229.16293]IK[+229.16293]SASYN[+1704.63471]LSLTLQK[+229.16293].S	K.AAQSQLSQGDLVVAIDGVNTDTMTHLEAQNKIKSASYNLSLTLQK.S	O75112	HexNAc(6)Hex(3)	75	0.00017	0.00015	928.734	928.726	8.76	8		>sp|O75112|LDB3_HUMAN LIM domain-binding protein 3 OS=Homo sapiens OX=9606 GN=LDB3 PE=1 SV=2	RK_050519_TMTI3_2.40309.40309.4	90.21	40309	NaN	NaN	NaN	0.000229233	NaN	NaN	NaN	NaN	0.000285165	NaN	NaN	NaN	NaN	NaN	NaN	0.000365019	NaN	NaN	0.000286254	NaN	NaN	NaN	NaN	NaN	NaN	NaN	NaN	NaN	0.000312908	NaN	NaN	NaN	NaN
O75356_232_HexNAc(2)Hex(8)	R.[+229.16293]GYLTSFEMFN[+1702.58133]STYK[+229.16293].L	R.GYLTSFEMFNSTYK.L	O75356	HexNAc(2)Hex(8)	232	9.4e-19	0	1283.56	1283.56	-1.19	3		>sp|O75356|ENTP5_HUMAN Ectonucleoside triphosphate diphosphohydrolase 5 OS=Homo sapiens OX=9606 GN=ENTPD5 PE=1 SV=1	RK_050519_TMTI1_3.35686.35686.3	87.77	35686	NaN	0.000166702	0.000138545	0.000129549	0.000111698	0.000198536	0.000298735	0.000163015	0.000319367	0.000207687	0.00026139	0.000298123	0.000201634	0.000599352	0.000314857	0.000300866	0.000377808	0.000321159	0.000403332	0.000142547	0.000189267	0.000198282	0.00038267	0.000337231	0.000184344	0.000202165	0.000411224	0.000613134	0.000201254	0.00030824	0.000254624	0.000344402	0.00038773
O75356_232_HexNAc(2)Hex(5)	R.[+229.16293]GYLTSFEM[+15.99492]FN[+1216.42286]STYK[+229.16293].L	R.GYLTSFEMFNSTYK.L	O75356	HexNAc(2)Hex(5)	232	1.40E-08;5.10E-08	0	1126.8424;1126.845	1126.84	0.56;2.84	3		>sp|O75356|ENTP5_HUMAN Ectonucleoside triphosphate diphosphohydrolase 5 OS=Homo sapiens OX=9606 GN=ENTPD5 PE=1 SV=1	RK_050519_TMTI2_3.32458.32458.4;RK_050519_TMTI2_3.32469.32469.3	82.59;82.61	32458;32469	NaN	NaN	0.000270906	NaN	NaN	NaN	NaN	0.000236454	NaN	NaN	NaN	NaN	NaN	NaN	0.00032987	NaN	NaN	0.000548502	NaN	NaN	NaN	NaN	NaN	NaN	NaN	NaN	NaN	0.000521427	NaN	NaN	NaN	NaN	0.00036322
O75356_232_HexNAc(2)Hex(6)	R.[+229.16293]GYLTSFEMFN[+1378.47569]STYK[+229.16293].L	R.GYLTSFEMFNSTYK.L	O75356	HexNAc(2)Hex(6)	232	6.8e-17	0	1175.53	1175.53	3.11	3		>sp|O75356|ENTP5_HUMAN Ectonucleoside triphosphate diphosphohydrolase 5 OS=Homo sapiens OX=9606 GN=ENTPD5 PE=1 SV=1	RK_050519_TMTI2_3.35739.35739.3	88.75	35739	NaN	NaN	0.000163309	0.000166427	6.01e-05	0.000203269	NaN	0.000203454	0.000307901	0.00022645	0.000271585	0.000365037	0.000239212	NaN	0.00028126	0.00026567	NaN	0.0005221	0.000347203	0.000136854	0.000234407	0.000215245	0.000358377	0.000404098	0.000220348	NaN	NaN	0.000604039	0.000208793	0.000316979	0.000272719	0.000367022	0.000347886
O75356_232_HexNAc(2)Hex(7)	R.[+229.16293]GYLTSFEM[+15.99492]FN[+1540.52851]STYK[+229.16293].L;R.[+229.16293]GYLTSFEMFN[+1540.52851]STYK[+229.16293].L	R.GYLTSFEMFNSTYK.L	O75356	HexNAc(2)Hex(7)	232	1.30E-06;3.90E-07	0	1229.556;1234.8786	1229.5454;1234.877	1.28;8.61	3		>sp|O75356|ENTP5_HUMAN Ectonucleoside triphosphate diphosphohydrolase 5 OS=Homo sapiens OX=9606 GN=ENTPD5 PE=1 SV=1	RK_050519_TMTI3_3.32935.32935.3;RK_050519_TMTI3_3.36733.36733.3	81.5;88.63	32935;36733	NaN	NaN	NaN	0.000260358	0.000204636	0.000195604	NaN	NaN	0.000265326	0.00021824	0.000236392	NaN	NaN	NaN	NaN	0.000292751	NaN	NaN	0.00031048	0.00022283	0.00021396	NaN	0.000226449	0.000405471	NaN	NaN	NaN	NaN	0.000242836	0.000225276	0.00024578	NaN	NaN
O75356_232_HexNAc(4)Hex(3)NeuGc(1)	R.[+229.16293]GYLTSFEMFN[+1605.56629]STYK[+229.16293]LYTHSYLGFGLK[+229.16293].A	R.GYLTSFEMFNSTYKLYTHSYLGFGLK.A	O75356	HexNAc(4)Hex(3)NeuGc(1)	232	0.001	0.00077	1073.1	1072.91	-10.23	5	1	>sp|O75356|ENTP5_HUMAN Ectonucleoside triphosphate diphosphohydrolase 5 OS=Homo sapiens OX=9606 GN=ENTPD5 PE=1 SV=1	RK_050519_TMTI5_3.32791.32791.5	82.23	32791	NaN	NaN	NaN	NaN	NaN	0.000241148	NaN	NaN	NaN	NaN	0.00024638	0.000321887	0.000286389	NaN	NaN	NaN	NaN	NaN	NaN	NaN	0.000231517	0.000249512	NaN	0.000335071	0.000259105	NaN	NaN	NaN	NaN	NaN	0.00024007	0.000335969	NaN
O75369_2408_HexNAc(4)Hex(7)NeuAc(1)	R.[+229.16293]VGEPGQAGNPALVSAYGTGLEGGTTGIQSEFFIN[+2237.78267]TTR.A	R.VGEPGQAGNPALVSAYGTGLEGGTTGIQSEFFINTTR.A	O75369	HexNAc(4)Hex(7)NeuAc(1)	2408	3.4e-05	0	1233.35	1233.56	-7.23	5	-1	>sp|O75369|FLNB_HUMAN Filamin-B OS=Homo sapiens OX=9606 GN=FLNB PE=1 SV=2	RK_050519_TMTI4_2.43285.43285.5	95.07	43285	NaN	NaN	NaN	NaN	0.000359088	0.000319949	NaN	NaN	NaN	0.000307965	0.00026828	NaN	NaN	NaN	NaN	NaN	NaN	NaN	NaN	0.000293194	0.000252192	NaN	0.000267795	0.000230652	NaN	NaN	NaN	NaN	NaN	0.000276166	0.000344128	NaN	NaN
O75369_2125_HexNAc(5)Hex(3)Fuc(1)NeuAc(1)	R.[+229.16293]APSVATVGSIC[+57.02146]DLNLK[+229.16293]IPEIN[+1938.70866]SSDMSAHVTSPSGR.V	R.APSVATVGSICDLNLKIPEINSSDMSAHVTSPSGR.V	O75369	HexNAc(5)Hex(3)Fuc(1)NeuAc(1)	2125	5.5e-06	0	1202.58	1202.37	6.21	5	1	>sp|O75369|FLNB_HUMAN Filamin-B OS=Homo sapiens OX=9606 GN=FLNB PE=1 SV=2	RK_050519_TMTI5_3.36267.36267.3	88.75	36267	NaN	NaN	NaN	NaN	NaN	0.000364229	NaN	NaN	NaN	NaN	0.000298989	NaN	NaN	NaN	NaN	NaN	NaN	NaN	NaN	NaN	0.000269833	NaN	NaN	0.000259907	NaN	NaN	NaN	NaN	NaN	NaN	0.000290573	NaN	NaN
O75477_106_HexNAc(2)Hex(9)	R.[+229.16293]N[+1864.63416]YTADYDK[+229.16293]TLIFNK[+229.16293].I	R.NYTADYDKTLIFNK.I	O75477	HexNAc(2)Hex(9)	106	2.3e-05	0	1065.26	1065.25	8.83	4		>sp|O75477|ERLN1_HUMAN Erlin-1 OS=Homo sapiens OX=9606 GN=ERLIN1 PE=1 SV=1	RK_050519_TMTI1_3.29630.29630.4	76.45	29630	NaN	0.000281815	0.000312213	NaN	NaN	NaN	0.000325096	0.000365138	NaN	NaN	NaN	NaN	NaN	0.000288466	0.000182782	NaN	0.000341999	0.000364118	NaN	NaN	NaN	NaN	NaN	NaN	NaN	0.000288797	0.000352986	0.000340114	NaN	NaN	NaN	NaN	0.000382369
O75503_203_HexNAc(2)Hex(9)	K.[+229.16293]WVK[+229.16293]QDN[+1864.63416]ETGIYYETWNVK[+229.16293].A	K.WVKQDNETGIYYETWNVK.A	O75503	HexNAc(2)Hex(9)	203	1.1e-14	0	1207.07	1207.06	7.19	4		>sp|O75503|CLN5_HUMAN Ceroid-lipofuscinosis neuronal protein 5 OS=Homo sapiens OX=9606 GN=CLN5 PE=1 SV=2	RK_050519_TMTI2_3.31311.31311.4	80.44	31311	NaN	NaN	0.000218198	0.000167194	NaN	NaN	NaN	0.000160788	0.000302968	NaN	NaN	0.000254578	0.000212827	NaN	0.000261661	0.00021324	NaN	0.000151457	0.000263316	NaN	NaN	0.00016624	NaN	NaN	0.000221052	NaN	NaN	0.000140687	0.000319065	NaN	NaN	0.000224499	0.000297242
O75629_193_HexNAc(4)Hex(5)Fuc(2)NeuAc(1)	K.[+229.16293]LN[+2205.79284]ITNIWVLDYFGGPK[+229.16293].I	K.LNITNIWVLDYFGGPK.I	O75629	HexNAc(4)Hex(5)Fuc(2)NeuAc(1)	193	1.4e-12	0	1129.03	1129.28	2.25	4	-1	>sp|O75629|CREG1_HUMAN Protein CREG1 OS=Homo sapiens OX=9606 GN=CREG1 PE=1 SV=1	RK_050519_TMTI1_3.51366.51366.4	116.93	51366	NaN	0.000276072	NaN	NaN	NaN	0.000245639	0.000350038	NaN	NaN	NaN	0.000249707	NaN	NaN	0.00030854	NaN	NaN	0.00035062	NaN	NaN	NaN	0.000307112	NaN	NaN	0.000331332	NaN	0.000370857	0.000368827	NaN	NaN	NaN	0.000262251	NaN	NaN
O75629_193_HexNAc(4)Hex(5)NeuAc(2)	K.[+229.16293]LN[+2204.77244]ITNIWVLDYFGGPK[+229.16293].I	K.LNITNIWVLDYFGGPK.I	O75629	HexNAc(4)Hex(5)NeuAc(2)	193	5.8e-13	0	1128.79	1129.03	9.59	4	-1	>sp|O75629|CREG1_HUMAN Protein CREG1 OS=Homo sapiens OX=9606 GN=CREG1 PE=1 SV=1	RK_050519_TMTI3_3.51897.51897.4	116.96	51897	NaN	NaN	NaN	0.000114877	NaN	NaN	NaN	NaN	0.000262011	NaN	NaN	0.000311068	0.000316921	NaN	NaN	0.000376493	NaN	NaN	0.000256043	NaN	NaN	0.000318237	NaN	NaN	0.000310814	NaN	NaN	NaN	0.000247626	NaN	NaN	0.000245323	NaN
O75629_193_HexNAc(4)Hex(5)NeuAc(1)	K.[+229.16293]LN[+1913.67702]ITNIWVLDYFGGPK[+229.16293].I	K.LNITNIWVLDYFGGPK.I	O75629	HexNAc(4)Hex(5)NeuAc(1)	193	8.5e-15	0	1056.25	1056.25	-4.61	4		>sp|O75629|CREG1_HUMAN Protein CREG1 OS=Homo sapiens OX=9606 GN=CREG1 PE=1 SV=1	RK_050519_TMTI6_3.50946.50946.4	115.42	50946	NaN	NaN	NaN	NaN	NaN	NaN	NaN	NaN	NaN	NaN	NaN	0.000305486	0.000248898	NaN	NaN	NaN	NaN	NaN	NaN	NaN	NaN	0.000269566	NaN	NaN	0.000227679	NaN	NaN	NaN	NaN	NaN	NaN	0.000326983	NaN
O75718_363_HexNAc(2)Hex(8)	R.[+229.16293]DTWGLSDEHFQPRPEAVQFFN[+1702.58133]VTTLQK[+229.16293].E	R.DTWGLSDEHFQPRPEAVQFFNVTTLQK.E	O75718	HexNAc(2)Hex(8)	363	0.00019	0.0004	1070.9	1071.1	-1.59	5	-1	>sp|O75718|CRTAP_HUMAN Cartilage-associated protein OS=Homo sapiens OX=9606 GN=CRTAP PE=1 SV=1	RK_050519_TMTI3_3.37098.37098.5	89.31	37098	NaN	NaN	NaN	0.000138551	0.000221642	NaN	NaN	NaN	0.000280509	0.000281255	NaN	NaN	NaN	NaN	NaN	0.000264895	NaN	NaN	0.000273373	0.000276224	NaN	NaN	0.000293903	NaN	NaN	NaN	NaN	NaN	0.000286378	0.000256792	NaN	NaN	NaN
O75718_363_HexNAc(2)Hex(6)	R.[+229.16293]DTWGLSDEHFQPRPEAVQFFN[+1378.47569]VTTLQK[+229.16293].E	R.DTWGLSDEHFQPRPEAVQFFNVTTLQK.E	O75718	HexNAc(2)Hex(6)	363	5.7e-13	0	1006.08	1006.28	1.98	5	-1	>sp|O75718|CRTAP_HUMAN Cartilage-associated protein OS=Homo sapiens OX=9606 GN=CRTAP PE=1 SV=1	RK_050519_TMTI4_3.36868.36868.5	89.53	36868	NaN	NaN	NaN	NaN	0.000234873	0.000262246	NaN	NaN	NaN	0.000290635	0.000262903	NaN	NaN	NaN	NaN	NaN	NaN	NaN	NaN	0.000265912	0.000283466	NaN	0.00028073	0.000299988	NaN	NaN	NaN	NaN	NaN	0.000258807	0.000235527	NaN	NaN
O75882_428_HexNAc(2)Hex(7)	R.[+229.16293]VFHIHN[+1540.52851]ESWVLLTPK[+229.16293].A	R.VFHIHNESWVLLTPK.A	O75882	HexNAc(2)Hex(7)	428	8.6e-17	0	955.47	955.465	4.91	4		>sp|O75882|ATRN_HUMAN Attractin OS=Homo sapiens OX=9606 GN=ATRN PE=1 SV=2	RK_050519_TMTI1_3.31582.31582.4	80.1	31582	NaN	0.000355836	NaN	NaN	0.000201117	0.000258555	0.000378609	NaN	NaN	0.00025505	0.000273344	NaN	NaN	0.000334711	NaN	NaN	0.000323961	NaN	NaN	0.000273496	0.000254985	NaN	0.000250898	0.000287686	NaN	0.000415064	0.000372899	NaN	NaN	0.00028955	0.000294634	NaN	NaN
O75976_172_HexNAc(4)Hex(5)Fuc(1)NeuAc(1)	R.[+229.16293]LLN[+2059.73493]TTDVYLLPSLNPDGFER.A	R.LLNTTDVYLLPSLNPDGFER.A	O75976	HexNAc(4)Hex(5)Fuc(1)NeuAc(1)	172	2.3e-10	0	1142.28	1142.27	6.97	4		>sp|O75976|CBPD_HUMAN Carboxypeptidase D OS=Homo sapiens OX=9606 GN=CPD PE=1 SV=2	RK_050519_TMTI1_2.48658.48658.4	104.6	48658	NaN	0.000258274	0.000658579	0.000400954	0.000145118	NaN	0.000377444	0.00079051	0.000276546	0.000396126	NaN	0.000226705	0.000296474	0.000284633	0.000426165	0.000335825	0.000367533	0.00033982	0.000267685	0.00030987	NaN	0.00031293	0.000328599	NaN	0.000349424	0.000345409	0.000363133	0.000348218	0.000287462	0.000401447	NaN	0.000295016	0.000757235
O75976_172_HexNAc(4)Hex(5)Fuc(1)NeuAc(2)	R.[+229.16293]LLN[+2350.83035]TTDVYLLPSLNPDGFER.A	R.LLNTTDVYLLPSLNPDGFER.A	O75976	HexNAc(4)Hex(5)Fuc(1)NeuAc(2)	172	1.9e-14	0	1214.8	1215.05	0.46	4	-1	>sp|O75976|CBPD_HUMAN Carboxypeptidase D OS=Homo sapiens OX=9606 GN=CPD PE=1 SV=2	RK_050519_TMTI1_2.50717.50717.4	108.46	50717	NaN	0.000298069	NaN	0.000289383	NaN	NaN	0.000354586	NaN	0.000319149	NaN	NaN	0.00028746	0.000228763	0.000305976	NaN	0.000268323	0.00040102	NaN	0.000288554	NaN	NaN	0.000237481	NaN	NaN	0.000197384	0.00029712	0.000265295	NaN	0.000275395	NaN	NaN	0.000374993	NaN
O75976_172_HexNAc(4)Hex(5)Fuc(3)NeuAc(1)	R.[+229.16293]LLN[+2351.85075]TTDVYLLPSLNPDGFER.A	R.LLNTTDVYLLPSLNPDGFER.A	O75976	HexNAc(4)Hex(5)Fuc(3)NeuAc(1)	172	1.2e-12	0	1215.55	1215.3	0.41	4	1	>sp|O75976|CBPD_HUMAN Carboxypeptidase D OS=Homo sapiens OX=9606 GN=CPD PE=1 SV=2	RK_050519_TMTI1_2.50435.50435.4	107.93	50435	NaN	0.00017994	0.000285696	0.000177837	0.000181512	0.000280403	0.000373784	0.000254946	0.000278827	0.000295547	0.000285267	NaN	NaN	0.000911317	0.000281622	0.000275791	0.000335779	0.000332136	0.000283374	0.000197995	0.000166365	NaN	0.000262827	0.000312792	NaN	0.000404855	0.000281115	0.000295131	0.000215231	0.000287048	0.000262461	NaN	0.000291202
O75976_955_HexNAc(2)Hex(5)	R.[+229.16293]GLVMNYPHITN[+1216.42286]LTNLGQSTEYR.H	R.GLVMNYPHITNLTNLGQSTEYR.H	O75976	HexNAc(2)Hex(5)	955	3.50E-16;5.70E-15	0	1322.9592;992.4669	1322.9502;992.4645	2.42;6.75	3;4		>sp|O75976|CBPD_HUMAN Carboxypeptidase D OS=Homo sapiens OX=9606 GN=CPD PE=1 SV=2	RK_050519_TMTI1_3.32948.32948.4;RK_050519_TMTI1_3.32960.32960.3	82.66;82.68	32948;32960	NaN	0.000351597	0.000298825	NaN	NaN	0.000305405	0.000364596	0.000238596	NaN	NaN	0.000266735	0.000254259	0.00028326	0.000341763	0.000291264	NaN	0.000354682	0.000438881	NaN	NaN	0.000272109	0.000284961	NaN	0.000304595	0.000267352	0.000344147	0.000375693	0.000450688	NaN	NaN	0.000284879	0.000250236	0.000331389
O75976_955_HexNAc(2)Hex(6)	R.[+229.16293]GLVM[+15.99492]NYPHITN[+1378.47569]LTNLGQSTEYR.H;R.[+229.16293]GLVMNYPHITN[+1378.47569]LTNLGQSTEYR.H	R.GLVMNYPHITNLTNLGQSTEYR.H	O75976	HexNAc(2)Hex(6)	955	3.70E-19;5.30E-08;6.10E-15;9.30E-19	0	1032.9861;1036.9815;1376.9699;1382.3069	1032.9777;1036.9764;1376.9678;1382.2995	1.5;4.88;5.38;8.16	3;4		>sp|O75976|CBPD_HUMAN Carboxypeptidase D OS=Homo sapiens OX=9606 GN=CPD PE=1 SV=2	RK_050519_TMTI1_3.30009.30009.4;RK_050519_TMTI1_3.30026.30026.3;RK_050519_TMTI1_3.32862.32862.6;RK_050519_TMTI1_3.32869.32869.3	77.16;77.19;82.5;82.51	30009;30026;32862;32869	NaN	0.000362069	0.000236995	0.000229869	0.000274293	0.000361485	0.000367369	0.000228675	0.000258927	0.000254003	0.000286455	0.000263683	0.000278096	0.000334599	0.000260137	0.000272286	0.000333727	0.000466849	0.000248967	0.000265761	0.000246998	0.000311671	0.000220324	0.000286071	0.000286251	0.00031921	0.000336197	0.000364236	0.000234977	0.000271752	0.000228689	0.000233459	0.000354418
O75976_811_HexNAc(3)Hex(5)NeuAc(1)	R.[+229.16293]GILN[+1710.59765]ATISVAEINHPVTTYK[+229.16293].T	R.GILNATISVAEINHPVTTYK.T	O75976	HexNAc(3)Hex(5)NeuAc(1)	811	5.2e-17	0	1078.28	1078.28	-0.17	4		>sp|O75976|CBPD_HUMAN Carboxypeptidase D OS=Homo sapiens OX=9606 GN=CPD PE=1 SV=2	RK_050519_TMTI1_3.35247.35247.4	86.95	35247	NaN	0.000342334	NaN	NaN	NaN	NaN	0.000375871	NaN	NaN	NaN	NaN	0.000243574	0.00027859	0.000401849	NaN	NaN	0.000363696	NaN	NaN	NaN	NaN	0.00029858	NaN	NaN	0.000299814	0.000288671	0.000372518	NaN	NaN	NaN	NaN	0.000208342	NaN
O75976_978_HexNAc(4)Hex(5)Fuc(1)NeuAc(1)	R.[+229.16293]HIWSLEISNK[+229.16293]PN[+2059.73493]VSEPEEPK[+229.16293]IR.F	R.HIWSLEISNKPNVSEPEEPKIR.F	O75976	HexNAc(4)Hex(5)Fuc(1)NeuAc(1)	978	8.9e-14	0	1070.73	1070.72	9.23	5		>sp|O75976|CBPD_HUMAN Carboxypeptidase D OS=Homo sapiens OX=9606 GN=CPD PE=1 SV=2	RK_050519_TMTI1_3.28918.28918.5	75.12	28918	NaN	0.000447216	0.000366617	NaN	0.000292389	0.000291388	0.000390586	0.000232776	NaN	0.000253977	0.000282535	NaN	NaN	0.000491328	0.000300614	NaN	0.000303985	0.000331148	NaN	0.000233311	0.000281298	NaN	0.000246542	0.000251376	NaN	0.000383449	0.00032675	0.000361455	NaN	0.000301968	0.000273079	NaN	0.000296251
O75976_855_HexNAc(4)Hex(5)Fuc(1)NeuAc(1)	R.[+229.16293]GYNPVTK[+229.16293]N[+2059.73493]VTVK[+229.16293].S	R.GYNPVTKNVTVK.S	O75976	HexNAc(4)Hex(5)Fuc(1)NeuAc(1)	855	2.2e-13	0	1017.49	1017.49	0.28	4		>sp|O75976|CBPD_HUMAN Carboxypeptidase D OS=Homo sapiens OX=9606 GN=CPD PE=1 SV=2	RK_050519_TMTI1_3.22741.22741.4	63.55	22741	NaN	0.000205216	0.000158107	NaN	0.000260339	0.00045449	0.00035441	0.000149672	NaN	0.000256065	0.000311031	0.000305141	0.0002214	0.000353848	0.000271695	NaN	0.000311157	0.000494832	NaN	0.000247795	0.000252414	0.00025257	0.000259116	0.000225639	0.000213663	0.000337914	0.000340484	0.000341873	NaN	0.000505407	0.000272638	0.000267592	0.000267831
O75976_855_HexNAc(4)Hex(5)Fuc(1)NeuAc(2)	R.[+229.16293]GYNPVTK[+229.16293]N[+2350.83035]VTVK[+229.16293].S	R.GYNPVTKNVTVK.S	O75976	HexNAc(4)Hex(5)Fuc(1)NeuAc(2)	855	2.9e-16	0	1090.02	1090.27	1.82	4	-1	>sp|O75976|CBPD_HUMAN Carboxypeptidase D OS=Homo sapiens OX=9606 GN=CPD PE=1 SV=2	RK_050519_TMTI1_3.23959.23959.4	65.83	23959	NaN	0.000472249	0.000300502	NaN	0.000261318	0.000317429	0.000356645	0.000195322	NaN	0.000257132	0.000279831	0.000301908	0.000268444	0.000424697	0.000277766	NaN	0.000412224	0.000273649	NaN	0.000226065	0.000262762	0.000245555	0.000238505	0.000264199	0.000260001	0.000457765	0.000390479	0.000250174	NaN	0.000241187	0.000298062	0.000232804	0.000315262
O75976_978_HexNAc(4)Hex(5)Fuc(3)	R.[+229.16293]HIWSLEISNK[+229.16293]PN[+2060.75533]VSEPEEPK[+229.16293].I	R.HIWSLEISNKPNVSEPEEPK.I	O75976	HexNAc(4)Hex(5)Fuc(3)	978	7.5e-08	0	1016.9	1017.09	8.65	5	-1	>sp|O75976|CBPD_HUMAN Carboxypeptidase D OS=Homo sapiens OX=9606 GN=CPD PE=1 SV=2	RK_050519_TMTI1_3.29253.29253.5	75.74	29253	NaN	0.000262267	NaN	NaN	NaN	NaN	0.000302677	NaN	NaN	NaN	NaN	NaN	NaN	0.00037974	NaN	NaN	0.00032634	NaN	NaN	NaN	NaN	NaN	NaN	NaN	NaN	0.000300295	0.000319771	NaN	NaN	NaN	NaN	NaN	NaN
O75976_978_HexNAc(4)Hex(5)Fuc(3)NeuAc(1)	R.[+229.16293]HIWSLEISNK[+229.16293]PN[+2351.85075]VSEPEEPK[+229.16293]IR.F	R.HIWSLEISNKPNVSEPEEPKIR.F	O75976	HexNAc(4)Hex(5)Fuc(3)NeuAc(1)	978	9.6e-15	0	1128.95	1129.15	6.63	5	-1	>sp|O75976|CBPD_HUMAN Carboxypeptidase D OS=Homo sapiens OX=9606 GN=CPD PE=1 SV=2	RK_050519_TMTI1_3.30263.30263.5	77.64	30263	NaN	0.000383236	NaN	NaN	NaN	NaN	0.000408241	NaN	NaN	NaN	NaN	NaN	NaN	0.000366607	NaN	NaN	0.000438534	NaN	NaN	NaN	NaN	NaN	NaN	NaN	NaN	0.000413189	0.000382268	NaN	NaN	NaN	NaN	NaN	NaN
O75976_811_HexNAc(5)Hex(6)NeuAc(1)NeuGc(1)	R.[+229.16293]GILN[+2585.89955]ATISVAEINHPVTTYK[+229.16293].T	R.GILNATISVAEINHPVTTYK.T	O75976	HexNAc(5)Hex(6)NeuAc(1)NeuGc(1)	811	1.7e-08	0	1038.08	1037.88	-1.62	5	1	>sp|O75976|CBPD_HUMAN Carboxypeptidase D OS=Homo sapiens OX=9606 GN=CPD PE=1 SV=2	RK_050519_TMTI1_3.35431.35431.5	87.29	35431	NaN	0.000377802	NaN	NaN	0.000323179	NaN	0.000394618	NaN	NaN	0.00032933	NaN	NaN	NaN	0.000380148	NaN	NaN	0.000451555	NaN	NaN	0.000220629	NaN	NaN	0.000307651	NaN	NaN	0.000432044	0.000359745	NaN	NaN	0.000270036	NaN	NaN	NaN
O75976_811_HexNAc(3)Hex(6)NeuAc(1)	R.[+229.16293]GILN[+1872.65048]ATISVAEINHPVTTYK[+229.16293].T	R.GILNATISVAEINHPVTTYK.T	O75976	HexNAc(3)Hex(6)NeuAc(1)	811	4.4e-14	0	1118.54	1118.79	-0.53	4	-1	>sp|O75976|CBPD_HUMAN Carboxypeptidase D OS=Homo sapiens OX=9606 GN=CPD PE=1 SV=2	RK_050519_TMTI2_3.34796.34796.4	86.98	34796	NaN	NaN	0.000230039	0.000245616	0.000171884	0.000346331	NaN	0.000265328	0.000277674	0.000272052	0.000325389	0.000268794	0.000262071	NaN	0.000244071	0.000318503	NaN	0.000370434	0.000269193	0.000195865	0.000272431	0.000288672	0.000265517	0.000311792	0.000234774	NaN	NaN	0.000358996	0.000260748	0.00024686	0.00030049	0.000202972	0.000325233
O75976_855_HexNAc(4)Hex(5)Fuc(3)NeuAc(1)	R.[+229.16293]GYNPVTK[+229.16293]N[+2351.85075]VTVK[+229.16293].S	R.GYNPVTKNVTVK.S	O75976	HexNAc(4)Hex(5)Fuc(3)NeuAc(1)	855	1.1e-05	0	872.421	872.62	2.09	5	-1	>sp|O75976|CBPD_HUMAN Carboxypeptidase D OS=Homo sapiens OX=9606 GN=CPD PE=1 SV=2	RK_050519_TMTI2_3.23667.23667.5	66.08	23667	NaN	NaN	0.000242479	0.000211102	NaN	NaN	NaN	0.000260368	0.00027877	NaN	NaN	NaN	NaN	NaN	0.000291076	0.000300065	NaN	0.000393442	0.000240222	NaN	NaN	NaN	NaN	NaN	NaN	NaN	NaN	0.00054207	0.000235624	NaN	NaN	NaN	0.000312046
O75976_811_HexNAc(4)Hex(5)NeuAc(1)	R.[+229.16293]GILN[+1913.67702]ATISVAEINHPVTTYK[+229.16293].T	R.GILNATISVAEINHPVTTYK.T	O75976	HexNAc(4)Hex(5)NeuAc(1)	811	4.1e-12	0	1129.05	1129.05	-0.12	4		>sp|O75976|CBPD_HUMAN Carboxypeptidase D OS=Homo sapiens OX=9606 GN=CPD PE=1 SV=2	RK_050519_TMTI2_3.34739.34739.4	86.87	34739	NaN	NaN	0.000287802	NaN	NaN	0.000337851	NaN	0.000219622	NaN	NaN	0.000325264	0.000339712	0.000469237	NaN	0.000309586	NaN	NaN	0.000310582	NaN	NaN	0.000432554	0.000315117	NaN	0.000426771	0.000396173	NaN	NaN	0.000330291	NaN	NaN	0.000295848	0.000353149	0.000412312
O75976_1070_HexNAc(4)Hex(5)Fuc(3)NeuAc(1)	R.[+229.16293]GK[+229.16293]DLDTDFTNN[+2351.85075]ASQPETK[+229.16293].A	R.GKDLDTDFTNNASQPETK.A	O75976	HexNAc(4)Hex(5)Fuc(3)NeuAc(1)	1070	2.8e-07	0	1005.06	1004.86	5.12	5	1	>sp|O75976|CBPD_HUMAN Carboxypeptidase D OS=Homo sapiens OX=9606 GN=CPD PE=1 SV=2	RK_050519_TMTI3_2.25589.25589.5	62.77	25589	NaN	NaN	NaN	0.000286904	NaN	NaN	NaN	NaN	0.000204299	NaN	NaN	NaN	NaN	NaN	NaN	0.000224496	NaN	NaN	0.000238975	NaN	NaN	NaN	NaN	NaN	NaN	NaN	NaN	NaN	0.000229236	NaN	NaN	NaN	NaN
O75976_978_HexNAc(4)Hex(5)Fuc(1)NeuAc(2)	R.[+229.16293]HIWSLEISNK[+229.16293]PN[+2350.83035]VSEPEEPK[+229.16293]IR.F	R.HIWSLEISNKPNVSEPEEPKIR.F	O75976	HexNAc(4)Hex(5)Fuc(1)NeuAc(2)	978	2.70E-07;3.00E-08	0	1128.7448;1128.9437	1128.94	1.43;2.93	5	-1	>sp|O75976|CBPD_HUMAN Carboxypeptidase D OS=Homo sapiens OX=9606 GN=CPD PE=1 SV=2	RK_050519_TMTI3_3.31026.31026.5;RK_050519_TMTI3_3.31042.31042.5	77.91;77.94	31026;31042	NaN	NaN	NaN	0.000254488	0.000292438	NaN	NaN	NaN	0.000287701	0.000272675	NaN	NaN	NaN	NaN	NaN	0.00026292	NaN	NaN	0.000246056	0.000231347	NaN	NaN	0.000214073	NaN	NaN	NaN	NaN	NaN	0.000243181	0.000255792	NaN	NaN	NaN
O75976_811_HexNAc(6)Hex(6)NeuAc(1)NeuGc(1)	R.[+229.16293]GILN[+2788.97892]ATISVAEINHPVTTYK[+229.16293].T	R.GILNATISVAEINHPVTTYK.T	O75976	HexNAc(6)Hex(6)NeuAc(1)NeuGc(1)	811	0.00067	0.0011	1078.3	1078.5	2.13	5	-1	>sp|O75976|CBPD_HUMAN Carboxypeptidase D OS=Homo sapiens OX=9606 GN=CPD PE=1 SV=2	RK_050519_TMTI3_3.36177.36177.7	87.58	36177	NaN	NaN	NaN	0.000284458	NaN	NaN	NaN	NaN	0.000258314	NaN	NaN	NaN	NaN	NaN	NaN	0.000218345	NaN	NaN	0.000262576	NaN	NaN	NaN	NaN	NaN	NaN	NaN	NaN	NaN	0.000257683	NaN	NaN	NaN	NaN
O75976_172_HexNAc(2)Hex(12)	R.[+229.16293]LLN[+2350.79263]TTDVYLLPSLNPDGFER.A	R.LLNTTDVYLLPSLNPDGFER.A	O75976	HexNAc(2)Hex(12)	172	2.3e-07	0	1215.04	1215.04	-1.01	4		>sp|O75976|CBPD_HUMAN Carboxypeptidase D OS=Homo sapiens OX=9606 GN=CPD PE=1 SV=2	RK_050519_TMTI4_2.50099.50099.4	107.94	50099	NaN	NaN	NaN	NaN	0.000214683	NaN	NaN	NaN	NaN	0.000374058	NaN	NaN	NaN	NaN	NaN	NaN	NaN	NaN	NaN	0.000256488	NaN	NaN	0.000297563	NaN	NaN	NaN	NaN	NaN	NaN	0.000396457	NaN	NaN	NaN
O75976_1070_HexNAc(4)Hex(5)Fuc(1)NeuAc(1)	R.[+229.16293]GK[+229.16293]DLDTDFTNN[+2059.73493]ASQPETK[+229.16293].A	R.GKDLDTDFTNNASQPETK.A	O75976	HexNAc(4)Hex(5)Fuc(1)NeuAc(1)	1070	2.5e-09	0	1182.8	1182.79	7.91	4		>sp|O75976|CBPD_HUMAN Carboxypeptidase D OS=Homo sapiens OX=9606 GN=CPD PE=1 SV=2	RK_050519_TMTI4_2.24880.24880.4	60.69	24880	NaN	NaN	NaN	NaN	0.000177092	0.00024076	NaN	NaN	NaN	0.000276024	0.000305409	NaN	NaN	NaN	NaN	NaN	NaN	NaN	NaN	0.000175162	0.000255788	NaN	0.00026061	0.000245426	NaN	NaN	NaN	NaN	NaN	0.000265266	0.000276438	NaN	NaN
O94886_410_HexNAc(6)Hex(7)NeuAc(4)	K.[+229.16293]N[+3517.22767]LSIQGLR.W	K.NLSIQGLR.W	O94886	HexNAc(6)Hex(7)NeuAc(4)	410	0.035	0.009	1162.23	1162.48	-0.1	4	-1	>sp|O94886|CSCL1_HUMAN CSC1-like protein 1 OS=Homo sapiens OX=9606 GN=TMEM63A PE=1 SV=3	RK_050519_TMTI3_1.21098.21098.4	52.09	21098	NaN	NaN	NaN	0.0002466	NaN	NaN	NaN	NaN	0.000153351	NaN	NaN	NaN	NaN	NaN	NaN	0.000308255	NaN	NaN	0.000316619	NaN	NaN	NaN	NaN	NaN	NaN	NaN	NaN	NaN	0.000259674	NaN	NaN	NaN	NaN
O94901_588_HexNAc(2)Hex(6)	R.[+229.16293]N[+1378.47569]VTHHVSVTK[+229.16293].Q	R.NVTHHVSVTK.Q	O94901	HexNAc(2)Hex(6)	588	4.1e-05	0	740.356	740.357	-1.58	4		>sp|O94901|SUN1_HUMAN SUN domain-containing protein 1 OS=Homo sapiens OX=9606 GN=SUN1 PE=1 SV=3	RK_050519_TMTI2_2.13851.13851.4	41.48	13851	NaN	NaN	0.000409463	NaN	NaN	NaN	NaN	0.000199428	NaN	NaN	NaN	0.000224285	0.000237167	NaN	0.000218697	NaN	NaN	0.000366931	NaN	NaN	NaN	0.000205752	NaN	NaN	0.000225635	NaN	NaN	0.000473576	NaN	NaN	NaN	0.000188498	0.00030163
O95251_146_HexNAc(4)Hex(3)	R.[+229.16293]TPTGNAPSSESDIDISSPN[+1298.47596]VSHDESIAK[+229.16293].D	R.TPTGNAPSSESDIDISSPNVSHDESIAK.D	O95251	HexNAc(4)Hex(3)	146	1.6e-06	0	923.432	923.23	1.97	5	1	>sp|O95251|KAT7_HUMAN Histone acetyltransferase KAT7 OS=Homo sapiens OX=9606 GN=KAT7 PE=1 SV=1	RK_050519_TMTI2_1.26062.26062.5	62.31	26062	NaN	NaN	0.000166239	NaN	NaN	NaN	NaN	0.000157302	NaN	NaN	NaN	NaN	NaN	NaN	0.000196594	NaN	NaN	0.00057739	NaN	NaN	NaN	NaN	NaN	NaN	NaN	NaN	NaN	0.000430258	NaN	NaN	NaN	NaN	0.000257224
O95302_174_HexNAc(2)Hex(7)	R.[+229.16293]YHYN[+1540.52851]GTFLDGTLFDSSHNR.M	R.YHYNGTFLDGTLFDSSHNR.M	O95302	HexNAc(2)Hex(7)	174	4.80E-20;5.80E-18	0	1004.1824;1004.186	1004.18	1.48;5.01	4		>sp|O95302|FKBP9_HUMAN Peptidyl-prolyl cis-trans isomerase FKBP9 OS=Homo sapiens OX=9606 GN=FKBP9 PE=1 SV=2	RK_050519_TMTI1_3.28737.28737.5;RK_050519_TMTI1_3.28789.28789.4	74.78;74.87	28737;28789	NaN	0.000421476	NaN	NaN	0.00036962	NaN	0.000320705	NaN	NaN	0.000279819	NaN	NaN	NaN	0.000459012	NaN	NaN	0.000265969	NaN	NaN	0.000265653	NaN	NaN	0.000227394	NaN	NaN	0.000365338	0.00034292	NaN	NaN	0.000400389	NaN	NaN	NaN
O95302_174_HexNAc(2)Hex(8)	R.[+229.16293]YHYN[+1702.58133]GTFLDGTLFDSSHNR.M	R.YHYNGTFLDGTLFDSSHNR.M	O95302	HexNAc(2)Hex(8)	174	7.4e-18	0	1044.7	1044.69	5.26	4		>sp|O95302|FKBP9_HUMAN Peptidyl-prolyl cis-trans isomerase FKBP9 OS=Homo sapiens OX=9606 GN=FKBP9 PE=1 SV=2	RK_050519_TMTI1_3.28579.28579.4	74.48	28579	NaN	0.000408429	0.00034555	NaN	0.000320969	NaN	0.000275688	0.000214613	NaN	0.000226588	NaN	0.00018195	0.000216587	0.000310811	0.000326054	NaN	0.000272452	0.000268603	NaN	0.000259513	NaN	0.00022227	0.000200983	NaN	0.000211036	0.000271761	0.000323069	0.000326005	NaN	0.000270575	NaN	0.000298938	0.000239823
O95302_174_HexNAc(2)Hex(6)	R.[+229.16293]YHYN[+1378.47569]GTFLDGTLFDSSHNR.M	R.YHYNGTFLDGTLFDSSHNR.M	O95302	HexNAc(2)Hex(6)	174	4.4e-16	0	963.672	963.668	4.04	4		>sp|O95302|FKBP9_HUMAN Peptidyl-prolyl cis-trans isomerase FKBP9 OS=Homo sapiens OX=9606 GN=FKBP9 PE=1 SV=2	RK_050519_TMTI2_3.28484.28484.4	75.12	28484	NaN	NaN	0.000339511	0.00021595	NaN	NaN	NaN	0.000284454	0.000235819	NaN	NaN	NaN	NaN	NaN	0.000277483	0.00023342	NaN	0.000390511	0.000300622	NaN	NaN	NaN	NaN	NaN	NaN	NaN	NaN	0.000468308	0.000223201	NaN	NaN	NaN	0.000282102
O95302_397_HexNAc(2)Hex(7)	K.[+229.16293]YHYN[+1540.52851]ASLLDGTLLDSTWNLGK[+229.16293].T	K.YHYNASLLDGTLLDSTWNLGK.T	O95302	HexNAc(2)Hex(7)	397	2.70E-13;2.90E-10;7.10E-11	0	1095.7655;1095.7668;1095.7695	1095.76	2.01;3.13;5.58	4		>sp|O95302|FKBP9_HUMAN Peptidyl-prolyl cis-trans isomerase FKBP9 OS=Homo sapiens OX=9606 GN=FKBP9 PE=1 SV=2	RK_050519_TMTI2_3.38957.38957.3;RK_050519_TMTI2_3.38973.38973.6;RK_050519_TMTI2_3.39027.39027.6	94.78;94.81;94.91	38957;38973;39027	NaN	NaN	0.000301644	0.000218176	0.000213787	0.000348264	NaN	0.000335537	0.000242081	0.000243652	0.000290398	NaN	NaN	NaN	0.000247707	0.000219523	NaN	0.000179906	0.000220098	0.000209541	0.000304509	NaN	0.000231128	0.0002437	NaN	NaN	NaN	0.000201248	0.00025581	0.000229725	0.000278501	NaN	0.000315457
O95302_286_HexNAc(2)Hex(8)	R.[+229.16293]YHYN[+1702.58133]GTLLDGTLFDSSYSR.N	R.YHYNGTLLDGTLFDSSYSR.N	O95302	HexNAc(2)Hex(8)	286	2e-10	0	1380.94	1380.93	7.82	3		>sp|O95302|FKBP9_HUMAN Peptidyl-prolyl cis-trans isomerase FKBP9 OS=Homo sapiens OX=9606 GN=FKBP9 PE=1 SV=2	RK_050519_TMTI2_3.31461.31461.3	80.72	31461	NaN	NaN	0.000302744	NaN	0.000277318	NaN	NaN	0.000241237	NaN	0.000238102	NaN	NaN	NaN	NaN	0.000176125	NaN	NaN	0.000446738	NaN	0.000228342	NaN	NaN	0.000241854	NaN	NaN	NaN	NaN	0.000504793	NaN	0.000244777	NaN	NaN	0.000249496
O95302_286_HexNAc(2)Hex(9)	R.[+229.16293]YHYN[+1864.63416]GTLLDGTLFDSSYSR.N	R.YHYNGTLLDGTLFDSSYSR.N	O95302	HexNAc(2)Hex(9)	286	1.70E-08;6.10E-13;8.40E-09	0	1076.2096;1076.2188;1434.6161	1076.4596;1434.9438	0.78;4.77;9.29	3;4	-1	>sp|O95302|FKBP9_HUMAN Peptidyl-prolyl cis-trans isomerase FKBP9 OS=Homo sapiens OX=9606 GN=FKBP9 PE=1 SV=2	RK_050519_TMTI2_3.31377.31377.3;RK_050519_TMTI2_3.31386.31386.4;RK_050519_TMTI2_3.31423.31423.5	80.56;80.58;80.65	31377;31386;31423	NaN	NaN	0.000315817	NaN	0.000270739	0.000325364	NaN	0.000283956	NaN	0.000295312	0.000249466	0.00031696	0.000331099	NaN	0.000219795	NaN	NaN	0.000400013	NaN	0.000272604	0.000227217	0.000239797	0.000292806	0.000251969	0.000297319	NaN	NaN	0.000440752	NaN	0.000333557	0.000234536	0.000260948	0.000307096
O95302_397_HexNAc(2)Hex(6)	K.[+229.16293]YHYN[+1378.47569]ASLLDGTLLDSTWNLGK[+229.16293].T	K.YHYNASLLDGTLLDSTWNLGK.T	O95302	HexNAc(2)Hex(6)	397	9.3e-14	0	1055.25	1055.25	1.65	4		>sp|O95302|FKBP9_HUMAN Peptidyl-prolyl cis-trans isomerase FKBP9 OS=Homo sapiens OX=9606 GN=FKBP9 PE=1 SV=2	RK_050519_TMTI4_3.39823.39823.4	95.07	39823	NaN	NaN	NaN	NaN	0.000239528	0.000306534	NaN	NaN	NaN	0.000263978	0.000246601	0.000236543	0.000272926	NaN	NaN	NaN	NaN	NaN	NaN	0.000237514	0.000262876	0.000313203	0.000250544	0.000267646	0.000232111	NaN	NaN	NaN	NaN	0.000213367	0.000241625	0.000213927	NaN
O95302_174_HexNAc(6)Hex(6)Fuc(1)	R.[+229.16293]YHYN[+2336.85109]GTFLDGTLFDSSHNR.M	R.YHYNGTFLDGTLFDSSHNR.M	O95302	HexNAc(6)Hex(6)Fuc(1)	174	7.5e-06	0	962.819	962.811	8.92	5		>sp|O95302|FKBP9_HUMAN Peptidyl-prolyl cis-trans isomerase FKBP9 OS=Homo sapiens OX=9606 GN=FKBP9 PE=1 SV=2	RK_050519_TMTI6_3.29518.29518.5	75.31	29518	NaN	NaN	NaN	NaN	NaN	NaN	NaN	NaN	NaN	NaN	NaN	0.000247698	0.000243172	NaN	NaN	NaN	NaN	NaN	NaN	NaN	NaN	0.000291209	NaN	NaN	0.000249715	NaN	NaN	NaN	NaN	NaN	NaN	0.000231978	NaN
O95427_128_HexNAc(2)Hex(9)	K.[+229.16293]GWK[+229.16293]ENPVEFDSLFN[+1864.63416]ESK[+229.16293].Y	K.GWKENPVEFDSLFNESK.Y	O95427	HexNAc(2)Hex(9)	128	7.2e-07	0	1145.03	1145.28	3.89	4	-1	>sp|O95427|PIGN_HUMAN GPI ethanolamine phosphate transferase 1 OS=Homo sapiens OX=9606 GN=PIGN PE=1 SV=1	RK_050519_TMTI3_3.35292.35292.4	85.93	35292	NaN	NaN	NaN	0.000203789	NaN	NaN	NaN	NaN	0.000343051	NaN	NaN	0.000254216	0.000273003	NaN	NaN	0.000265571	NaN	NaN	0.000274003	NaN	NaN	0.000242406	NaN	NaN	0.000277377	NaN	NaN	NaN	0.000243492	NaN	NaN	0.000270308	NaN
O95445_135_HexNAc(4)Hex(5)NeuAc(1)	K.[+229.16293]TELFSSSC[+57.02146]PGGIMLN[+1913.67702]ETGQGYQR.F	K.TELFSSSCPGGIMLNETGQGYQR.F	O95445	HexNAc(4)Hex(5)NeuAc(1)	135	8.3e-08	0	1169.51	1169.5	7.48	4		>sp|O95445|APOM_HUMAN Apolipoprotein M OS=Homo sapiens OX=9606 GN=APOM PE=1 SV=2	RK_050519_TMTI4_2.35773.35773.4	81.06	35773	NaN	NaN	NaN	NaN	0.000239368	NaN	NaN	NaN	NaN	0.000278018	NaN	NaN	NaN	NaN	NaN	NaN	NaN	NaN	NaN	0.000336095	NaN	NaN	0.000352367	NaN	NaN	NaN	NaN	NaN	NaN	0.000269901	NaN	NaN	NaN
O95477_1637_HexNAc(2)Hex(9)	K.[+229.16293]GENPSHYGITAFNHPLN[+1864.63416]LTK[+229.16293].Q	K.GENPSHYGITAFNHPLNLTK.Q	O95477	HexNAc(2)Hex(9)	1637	4.4e-06	0	1134.02	1134.02	3.67	4		>sp|O95477|ABCA1_HUMAN ATP-binding cassette sub-family A member 1 OS=Homo sapiens OX=9606 GN=ABCA1 PE=1 SV=3	RK_050519_TMTI4_3.27697.27697.4	72.32	27697	NaN	NaN	NaN	NaN	0.000430727	NaN	NaN	NaN	NaN	0.00024525	NaN	NaN	NaN	NaN	NaN	NaN	NaN	NaN	NaN	0.000311138	NaN	NaN	0.00025504	NaN	NaN	NaN	NaN	NaN	NaN	0.00026124	NaN	NaN	NaN
O95479_282_HexNAc(2)Hex(8)	R.[+229.16293]DVLQNHLTEVLTLVAMELPHN[+1702.58133]VSSAEAVLR.H	R.DVLQNHLTEVLTLVAMELPHNVSSAEAVLR.H	O95479	HexNAc(2)Hex(8)	282	3e-10	0	1046.9	1046.9	1.05	5		>sp|O95479|G6PE_HUMAN GDH/6PGL endoplasmic bifunctional protein OS=Homo sapiens OX=9606 GN=H6PD PE=1 SV=2	RK_050519_TMTI4_3.50701.50701.5	115.44	50701	NaN	NaN	NaN	NaN	0.000222	NaN	NaN	NaN	NaN	0.00029041	NaN	NaN	NaN	NaN	NaN	NaN	NaN	NaN	NaN	0.000271068	NaN	NaN	0.000303951	NaN	NaN	NaN	NaN	NaN	NaN	0.000288297	NaN	NaN	NaN
O95490_520_HexNAc(2)Hex(5)	K.[+229.16293]GPDLSN[+1216.42286]C[+57.02146]TSHWVNQLAQK[+229.16293].I	K.GPDLSNCTSHWVNQLAQK.I	O95490	HexNAc(2)Hex(5)	520	2.40E-07;5.30E-14	0	933.1894;933.1939	933.185	4.21;9.06	4		>sp|O95490|AGRL2_HUMAN Adhesion G protein-coupled receptor L2 OS=Homo sapiens OX=9606 GN=ADGRL2 PE=1 SV=2	RK_050519_TMTI2_3.29465.29465.5;RK_050519_TMTI2_3.29488.29488.4	76.96;77	29465;29488	NaN	NaN	0.000338935	NaN	NaN	0.000576134	NaN	0.000286344	NaN	NaN	0.000280828	NaN	NaN	NaN	0.000215537	NaN	NaN	0.000282175	NaN	NaN	0.00029348	NaN	NaN	0.000279797	NaN	NaN	NaN	0.000323595	NaN	NaN	0.000344515	NaN	0.00029634
O95490_520_HexNAc(3)Hex(6)	K.[+229.16293]GPDLSN[+1581.55506]C[+57.02146]TSHWVNQLAQK[+229.16293].I	K.GPDLSNCTSHWVNQLAQK.I	O95490	HexNAc(3)Hex(6)	520	3.7e-05	0	1024.23	1024.47	7.31	4	-1	>sp|O95490|AGRL2_HUMAN Adhesion G protein-coupled receptor L2 OS=Homo sapiens OX=9606 GN=ADGRL2 PE=1 SV=2	RK_050519_TMTI4_3.29999.29999.5	76.64	29999	NaN	NaN	NaN	NaN	0.000324624	NaN	NaN	NaN	NaN	0.000280172	NaN	NaN	NaN	NaN	NaN	NaN	NaN	NaN	NaN	0.000301903	NaN	NaN	0.000319902	NaN	NaN	NaN	NaN	NaN	NaN	0.000239015	NaN	NaN	NaN
O95876_222_HexNAc(2)Hex(6)	K.[+229.16293]IFYYEIPGPIN[+1378.47569]K[+229.16293].T	K.IFYYEIPGPINK.T	O95876	HexNAc(2)Hex(6)	222	0.001	0.0011	823.401	823.399	2.41	4		>sp|O95876|FRITZ_HUMAN WD repeat-containing and planar cell polarity effector protein fritz homolog OS=Homo sapiens OX=9606 GN=WDPCP PE=1 SV=2	RK_050519_TMTI4_3.24806.24806.4	66.91	24806	NaN	NaN	NaN	NaN	0.000160601	NaN	NaN	NaN	NaN	0.000183305	NaN	NaN	NaN	NaN	NaN	NaN	NaN	NaN	NaN	0.000179502	NaN	NaN	0.000161772	NaN	NaN	NaN	NaN	NaN	NaN	0.000381401	NaN	NaN	NaN
O95876_222_HexNAc(4)Hex(5)NeuAc(1)	K.[+229.16293]IFYYEIPGPIN[+1913.67702]K[+229.16293].T	K.IFYYEIPGPINK.T	O95876	HexNAc(4)Hex(5)NeuAc(1)	222	0.00036	0.00028	957.206	957.199	6.9	4		>sp|O95876|FRITZ_HUMAN WD repeat-containing and planar cell polarity effector protein fritz homolog OS=Homo sapiens OX=9606 GN=WDPCP PE=1 SV=2	RK_050519_TMTI6_3.26732.26732.6	70.08	26732	NaN	NaN	NaN	NaN	NaN	NaN	NaN	NaN	NaN	NaN	NaN	0.000261113	0.000305917	NaN	NaN	NaN	NaN	NaN	NaN	NaN	NaN	0.00025307	NaN	NaN	0.000292782	NaN	NaN	NaN	NaN	NaN	NaN	0.000292699	NaN
O96005_241_HexNAc(2)Hex(9)	K.[+229.16293]RAEDYGPVEVISHWHPN[+1864.63416]ITINIVDDHTPWVK[+229.16293].G;R.[+229.16293]AEDYGPVEVISHWHPN[+1864.63416]ITINIVDDHTPWVK[+229.16293].G	K.RAEDYGPVEVISHWHPNITINIVDDHTPWVK.G;R.AEDYGPVEVISHWHPNITINIVDDHTPWVK.G	O96005	HexNAc(2)Hex(9)	241	2.70E-18;3.90E-06	0	1161.7474;994.3039	1161.7413;994.3025	1.39;5.27	5;6		>sp|O96005|CLPT1_HUMAN Cleft lip and palate transmembrane protein 1 OS=Homo sapiens OX=9606 GN=CLPTM1 PE=1 SV=1	RK_050519_TMTI1_3.38353.38353.6;RK_050519_TMTI1_3.41057.41057.5	92.72;97.7	38353;41057	NaN	0.000282277	0.000198875	0.00023045	0.000160586	0.000215274	0.000432387	0.000244093	0.000257874	0.000304252	0.000361324	0.000310447	0.000307084	0.000316639	0.000251389	0.000280073	0.000408758	0.000219001	0.000250453	0.000283525	0.000288782	0.000281076	0.00027554	0.000305282	0.000292975	0.000340127	0.000399042	0.00025213	0.000267999	0.000308556	0.000344276	0.000354389	0.000314148
O96005_241_HexNAc(6)Hex(4)	K.[+229.16293]RAEDYGPVEVISHWHPN[+1866.68753]ITINIVDDHTPWVK[+229.16293].G	K.RAEDYGPVEVISHWHPNITINIVDDHTPWVK.G	O96005	HexNAc(6)Hex(4)	241	3.6e-08	0	994.648	994.645	3.66	6		>sp|O96005|CLPT1_HUMAN Cleft lip and palate transmembrane protein 1 OS=Homo sapiens OX=9606 GN=CLPTM1 PE=1 SV=1	RK_050519_TMTI3_3.39353.39353.5	93.52	39353	NaN	NaN	NaN	0.000227012	NaN	0.000200386	NaN	NaN	0.000257319	NaN	0.000328429	0.000310538	0.000338216	NaN	NaN	0.0002462	NaN	NaN	0.000248896	NaN	0.000293084	0.00029927	NaN	0.000289381	0.000251978	NaN	NaN	NaN	0.000275496	NaN	0.000305321	0.00032932	NaN
O96005_295_HexNAc(2)Hex(8)	K.[+229.16293]DYYPIN[+1702.58133]ESLASLPLR.V	K.DYYPINESLASLPLR.V	O96005	HexNAc(2)Hex(8)	295	5.1e-16	0	1228.23	1228.22	5.44	3		>sp|O96005|CLPT1_HUMAN Cleft lip and palate transmembrane protein 1 OS=Homo sapiens OX=9606 GN=CLPTM1 PE=1 SV=1	RK_050519_TMTI4_2.39188.39188.3	87.43	39188	NaN	NaN	NaN	NaN	0.00017925	0.000235415	NaN	NaN	NaN	0.00028536	0.000291569	NaN	NaN	NaN	NaN	NaN	NaN	NaN	NaN	0.00026101	0.000241228	NaN	0.000284989	0.000298078	NaN	NaN	NaN	NaN	NaN	0.000333462	0.000316508	NaN	NaN
P00450_397_HexNAc(4)Hex(5)NeuAc(2)	K.[+229.16293]EN[+2204.77244]LTAPGSDSAVFFEQGTTR.I	K.ENLTAPGSDSAVFFEQGTTR.I	P00450	HexNAc(4)Hex(5)NeuAc(2)	397	2.7e-17	0	1140.74	1140.99	2.59	4	-1	>sp|P00450|CERU_HUMAN Ceruloplasmin OS=Homo sapiens OX=9606 GN=CP PE=1 SV=1	RK_050519_TMTI1_2.34579.34579.4	78.61	34579	NaN	0.000245269	0.000233541	0.000242743	0.000216409	0.000255735	0.000306186	0.0003301	0.000269605	0.000263878	0.000283332	0.000280209	0.000254592	0.000299068	0.000271506	0.000264467	0.000308442	0.00038434	0.000261154	0.000274475	0.00023707	0.000256839	0.000298253	0.00027373	0.000265369	0.000310493	0.000312187	0.000282777	0.000243501	0.000251601	0.000256252	0.000261041	0.000267963
P00450_762_HexNAc(4)Hex(5)Fuc(1)NeuAc(1)	K.[+229.16293]ELHHLQEQN[+2059.73493]VSNAFLDK[+229.16293]GEFYIGSK[+229.16293].Y	K.ELHHLQEQNVSNAFLDKGEFYIGSK.Y	P00450	HexNAc(4)Hex(5)Fuc(1)NeuAc(1)	762	1.3e-18	0	1130.75	1130.94	8.96	5	-1	>sp|P00450|CERU_HUMAN Ceruloplasmin OS=Homo sapiens OX=9606 GN=CP PE=1 SV=1	RK_050519_TMTI1_3.32403.32403.5	81.64	32403	NaN	0.000357253	0.000256693	0.000348793	0.000258543	0.000238555	0.000332408	0.0003374	0.000266112	0.000251613	0.000255288	0.000255532	0.00030195	0.000313272	0.000252068	0.000212428	0.00032808	0.000317976	0.000232277	0.000290364	0.000275905	0.000234363	0.000424007	0.000285188	0.000256243	0.000306337	0.000393522	0.000342076	0.00025329	0.000249994	0.000221746	0.000238618	0.000296991
P00450_358_HexNAc(4)Hex(5)Fuc(1)NeuAc(2)	K.[+229.16293]AGLQAFFQVQEC[+57.02146]N[+2350.83035]K[+229.16293].S	K.AGLQAFFQVQECNK.S	P00450	HexNAc(4)Hex(5)Fuc(1)NeuAc(2)	358	3.1e-15	0	1112.75	1112.99	5.41	4	-1	>sp|P00450|CERU_HUMAN Ceruloplasmin OS=Homo sapiens OX=9606 GN=CP PE=1 SV=1	RK_050519_TMTI1_3.36945.36945.4	90.12	36945	NaN	0.000232214	0.000286791	0.000243158	0.000278813	NaN	0.000326569	0.0004613	0.000222249	0.000242792	NaN	0.000238919	0.000329939	0.000416965	0.000248774	0.000193718	0.000318911	0.000282489	0.000207726	0.00028533	NaN	0.000258983	0.000335004	NaN	0.000267676	0.000377087	0.000373177	0.000300031	0.000229848	0.000223421	NaN	0.000245615	0.00032694
P00450_138_HexNAc(4)Hex(5)Fuc(1)NeuAc(2)	K.[+229.16293]NLASRPYTFHSHGITYYK[+229.16293]EHEGAIYPDN[+2350.83035]TTDFQR.A	K.NLASRPYTFHSHGITYYKEHEGAIYPDNTTDFQR.A	P00450	HexNAc(4)Hex(5)Fuc(1)NeuAc(2)	138	6.7e-08	0	1140.35	1140.51	-1.1	6	-1	>sp|P00450|CERU_HUMAN Ceruloplasmin OS=Homo sapiens OX=9606 GN=CP PE=1 SV=1	RK_050519_TMTI1_3.25201.25201.6	68.15	25201	NaN	0.00031417	0.000419897	0.000213201	0.000203872	0.000112718	0.000317101	0.00057161	0.000274675	0.000201705	0.000230092	0.000218236	0.000226665	0.000225063	0.0003927	0.000180598	0.000236271	0.000303115	0.000252719	0.000289971	0.00024911	0.000243078	0.00046959	0.000198512	0.00022174	0.000317866	0.000374106	0.000317814	0.000308581	0.000159235	0.00013473	0.000221426	0.000324184
P00450_358_HexNAc(4)Hex(5)Fuc(2)NeuAc(1)	K.[+229.16293]AGLQAFFQVQEC[+57.02146]N[+2205.79284]K[+229.16293].S	K.AGLQAFFQVQECNK.S	P00450	HexNAc(4)Hex(5)Fuc(2)NeuAc(1)	358	2.00E-19;2.70E-06	0	1076.4821;861.3929	1076.7326;861.5875	0.36;7.06	4;5	-1	>sp|P00450|CERU_HUMAN Ceruloplasmin OS=Homo sapiens OX=9606 GN=CP PE=1 SV=1	RK_050519_TMTI1_3.36978.36978.4;RK_050519_TMTI1_3.37074.37074.7	90.19;90.36	36978;37074	NaN	0.000305003	0.000230337	0.000296861	0.000363318	0.000183453	0.000339169	0.000423861	0.000265842	0.000285162	0.000253662	NaN	NaN	0.000221002	0.00024404	0.000247777	0.00030119	0.000293321	0.000282181	0.000249405	0.000279825	NaN	0.000322891	0.000275582	NaN	0.000233287	0.000391515	0.00033648	0.000276766	0.000265424	0.000209247	NaN	0.000286127
P00450_762_HexNAc(4)Hex(5)Fuc(3)NeuAc(1)	K.[+229.16293]ELHHLQEQN[+2351.85075]VSNAFLDK[+229.16293]GEFYIGSK[+229.16293].Y	K.ELHHLQEQNVSNAFLDKGEFYIGSK.Y	P00450	HexNAc(4)Hex(5)Fuc(3)NeuAc(1)	762	5.4e-25	0	1189.16	1189.36	-0.06	5	-1	>sp|P00450|CERU_HUMAN Ceruloplasmin OS=Homo sapiens OX=9606 GN=CP PE=1 SV=1	RK_050519_TMTI1_3.33663.33663.5	84	33663	NaN	0.000259897	0.000236865	0.000255801	0.0002772	0.000162721	0.00029127	0.000400064	0.000224418	0.000264737	0.000307842	0.000279422	0.000389413	0.000255522	0.000268201	0.000179616	0.000249575	0.000319714	0.000222417	0.000300654	0.000274386	0.000236464	0.000468926	0.000212873	0.000270293	0.000242171	0.000428517	0.000337375	0.000256721	0.000273891	0.000172102	0.000246813	0.000312522
P00450_358_HexNAc(4)Hex(5)NeuAc(1)	K.[+229.16293]AGLQAFFQVQEC[+57.02146]N[+1913.67702]K[+229.16293].S	K.AGLQAFFQVQECNK.S	P00450	HexNAc(4)Hex(5)NeuAc(1)	358	1.80E-19;2.10E-18	0	1003.7003;1003.7007	1003.7	-2.86;-3.29	4		>sp|P00450|CERU_HUMAN Ceruloplasmin OS=Homo sapiens OX=9606 GN=CP PE=1 SV=1	RK_050519_TMTI1_3.35152.35152.4;RK_050519_TMTI1_3.35281.35281.5	86.77;87.02	35152;35281	NaN	0.00033016	0.000249314	0.000361439	0.000248088	0.00019469	0.00032333	0.000466116	0.000260502	0.000266814	0.000243533	0.000241167	0.000261559	0.00023681	0.000224481	0.000217489	0.000299876	0.000294263	0.000206611	0.000262018	0.000266304	0.000275208	0.00032664	0.000252449	0.000243766	0.000274216	0.000408469	0.000273311	0.000302522	0.000226242	0.000213861	0.000215231	0.000310973
P00450_762_HexNAc(4)Hex(5)NeuAc(1)	K.[+229.16293]ELHHLQEQN[+1913.67702]VSNAFLDK[+229.16293]GEFYIGSK[+229.16293].Y;R.[+229.16293]EWEK[+229.16293]ELHHLQEQN[+1913.67702]VSNAFLDK[+229.16293]GEFYIGSK[+229.16293].Y	K.ELHHLQEQNVSNAFLDKGEFYIGSK.Y;R.EWEKELHHLQEQNVSNAFLDKGEFYIGSK.Y	P00450	HexNAc(4)Hex(5)NeuAc(1)	762	3.90E-06;8.10E-24	0	1052.0099;1101.7316	1051.8428;1101.7254	-0.09;5.58	5;6	1	>sp|P00450|CERU_HUMAN Ceruloplasmin OS=Homo sapiens OX=9606 GN=CP PE=1 SV=1	RK_050519_TMTI1_3.32452.32452.5;RK_050519_TMTI1_3.36542.36542.6	81.73;89.37	32452;36542	NaN	0.000288611	0.000227393	0.000293193	0.000251594	0.000207578	0.000313373	0.00035584	0.000233616	0.000259285	0.00025345	0.000183579	0.000252148	0.000270432	0.00023392	0.000203195	0.000325858	0.000335315	0.000202972	0.000265115	0.000286635	0.000232253	0.00033557	0.000291163	0.000229663	0.000238609	0.000350692	0.00031631	0.000262672	0.000253321	0.000212653	0.000183866	0.00032275
P00450_358_HexNAc(4)Hex(5)NeuAc(2)	K.[+229.16293]AGLQAFFQVQEC[+57.02146]N[+2204.77244]K[+229.16293].S	K.AGLQAFFQVQECNK.S	P00450	HexNAc(4)Hex(5)NeuAc(2)	358	1.50E-19;9.80E-20	0	1076.4792;1434.9697	1076.4775;1434.9675	1.5;1.6	3;4		>sp|P00450|CERU_HUMAN Ceruloplasmin OS=Homo sapiens OX=9606 GN=CP PE=1 SV=1	RK_050519_TMTI1_3.37025.37025.3;RK_050519_TMTI1_3.37336.37336.4	90.27;90.85	37025;37336	NaN	0.000273375	0.000223219	0.00033334	0.000255189	0.000158152	0.000342751	0.00040483	0.000260215	0.000277383	0.000246506	0.000220176	0.000242976	0.000226877	0.000241926	0.000222896	0.000323951	0.000234528	0.000226687	0.000313555	0.000284613	0.000255349	0.000383811	0.000282655	0.000257126	0.000233744	0.000413696	0.000247789	0.000316838	0.000229856	0.000174113	0.000207129	0.000333966
P00450_762_HexNAc(4)Hex(5)NeuAc(2)	K.[+229.16293]ELHHLQEQN[+2204.77244]VSNAFLDK[+229.16293]GEFYIGSK[+229.16293].Y;R.[+229.16293]EWEK[+229.16293]ELHHLQEQN[+2204.77244]VSNAFLDK[+229.16293]GEFYIGSK[+229.16293].Y	K.ELHHLQEQNVSNAFLDKGEFYIGSK.Y;R.EWEKELHHLQEQNVSNAFLDKGEFYIGSK.Y	P00450	HexNAc(4)Hex(5)NeuAc(2)	762	1.10E-19;1.10E-20;1.10E-23;1.30E-16;2.70E-21;3.90E-18	0	1100.3602;1159.7504;1159.751;1159.7537;1159.9448;1449.4349	1100.3587;1159.9445;1449.6788	0.27;1.32;4.8;5.63;6.16;8.48	4;5;6	-1	>sp|P00450|CERU_HUMAN Ceruloplasmin OS=Homo sapiens OX=9606 GN=CP PE=1 SV=1	RK_050519_TMTI1_2.37761.37761.5;RK_050519_TMTI1_3.33745.33745.5;RK_050519_TMTI1_3.33887.33887.4;RK_050519_TMTI1_3.33915.33915.4;RK_050519_TMTI1_3.34022.34022.5;RK_050519_TMTI1_3.37734.37734.6	84.15;84.42;84.47;84.49;84.67;91.58	33745;33887;33915;34022;37734;37761	NaN	0.000326626	0.000237782	0.00028744	0.000276918	0.000226654	0.000303507	0.000386047	0.000248403	0.000259009	0.000281806	0.000197063	0.000242779	0.000252139	0.000219544	0.000239591	0.000335879	0.000215172	0.000240232	0.000258621	0.000283139	0.000255834	0.000405735	0.000301216	0.00026456	0.000211135	0.000375451	0.000218388	0.000291672	0.000204125	0.000248287	0.000225212	0.000322581
P00450_138_HexNAc(4)Hex(5)NeuAc(2)	K.[+229.16293]EHEGAIYPDN[+2204.77244]TTDFQR.A;K.[+229.16293]NLASRPYTFHSHGITYYK[+229.16293]EHEGAIYPDN[+2204.77244]TTDFQR.A	K.EHEGAIYPDNTTDFQR.A;K.NLASRPYTFHSHGITYYKEHEGAIYPDNTTDFQR.A	P00450	HexNAc(4)Hex(5)NeuAc(2)	138	1.30E-07;3.90E-17;7.10E-07;8.30E-13	0	1082.2007;1116.0024;1116.0054;1442.9343	1082.4495;1116.1716;1442.9303	0.93;-1.81;1.88;2.76	3;4;6	-1	>sp|P00450|CERU_HUMAN Ceruloplasmin OS=Homo sapiens OX=9606 GN=CP PE=1 SV=1	RK_050519_TMTI1_1.23713.23713.3;RK_050519_TMTI1_1.23880.23880.4;RK_050519_TMTI1_3.23412.23412.6;RK_050519_TMTI1_3.25313.25313.6	57.28;57.6;64.8;68.35	23412;23713;23880;25313	NaN	0.000328715	0.000241905	0.000327003	0.000281767	0.000205738	0.000316254	0.000361917	0.000264638	0.000278171	0.000244589	0.000198848	0.000222609	0.000216898	0.000264935	0.000199235	0.000298185	0.000260348	0.000205427	0.000277467	0.000255185	0.000241244	0.000309071	0.00027877	0.000254738	0.000317554	0.000395173	0.000304216	0.000319332	0.000236157	0.000199946	0.000203233	0.000237441
P00450_762_HexNAc(5)Hex(6)Fuc(1)NeuAc(3)	K.[+229.16293]ELHHLQEQN[+3007.05796]VSNAFLDK[+229.16293]GEFYIGSK[+229.16293].Y	K.ELHHLQEQNVSNAFLDKGEFYIGSK.Y	P00450	HexNAc(5)Hex(6)Fuc(1)NeuAc(3)	762	1.70E-18;1.80E-17;5.20E-27	0	1100.3284;1320.3976;1320.403	1100.5026;1320.4016	1.02;-3.05;-6.29	5;6	-1	>sp|P00450|CERU_HUMAN Ceruloplasmin OS=Homo sapiens OX=9606 GN=CP PE=1 SV=1	RK_050519_TMTI1_2.38979.38979.5;RK_050519_TMTI1_3.34887.34887.5;RK_050519_TMTI1_3.34902.34902.6	86.29;86.32;86.74	34887;34902;38979	NaN	0.000217441	0.000210887	0.000385611	0.000280677	0.000175685	0.000367983	0.000397622	0.000224051	0.000267191	0.00028136	0.0002673	0.000333317	0.000240003	0.000227869	0.000184161	0.00033193	0.000227667	0.000180366	0.000276834	0.000236261	0.000271483	0.000449785	0.000266776	0.000269147	0.000278099	0.000377713	0.000216306	0.00031338	0.000215087	0.000225323	0.000236723	0.000326207
P00450_762_HexNAc(5)Hex(6)Fuc(2)NeuAc(1)	K.[+229.16293]ELHHLQEQN[+2570.92504]VSNAFLDK[+229.16293]GEFYIGSK[+229.16293].Y	K.ELHHLQEQNVSNAFLDKGEFYIGSK.Y	P00450	HexNAc(5)Hex(6)Fuc(2)NeuAc(1)	762	8.2e-22	0	1232.98	1233.17	4.76	5	-1	>sp|P00450|CERU_HUMAN Ceruloplasmin OS=Homo sapiens OX=9606 GN=CP PE=1 SV=1	RK_050519_TMTI1_3.33631.33631.5	83.94	33631	NaN	0.000306437	0.000236024	NaN	0.000306229	0.00024157	0.000330368	0.000472733	NaN	0.000252541	0.000234607	0.000241517	0.000268108	0.000317415	0.000261558	NaN	0.000313273	0.000337095	NaN	0.000270651	0.000315544	0.000212828	0.000375826	0.00020065	0.000263677	0.000277375	0.00040885	0.000371594	NaN	0.000244999	0.000203279	0.000256713	0.000272654
P00450_762_HexNAc(5)Hex(6)Fuc(3)NeuAc(1)	K.[+229.16293]ELHHLQEQN[+2716.98295]VSNAFLDK[+229.16293]GEFYIGSK[+229.16293].Y	K.ELHHLQEQNVSNAFLDKGEFYIGSK.Y	P00450	HexNAc(5)Hex(6)Fuc(3)NeuAc(1)	762	1.1e-20	0	1262.19	1262.39	5.21	5	-1	>sp|P00450|CERU_HUMAN Ceruloplasmin OS=Homo sapiens OX=9606 GN=CP PE=1 SV=1	RK_050519_TMTI1_3.33625.33625.5	83.93	33625	NaN	0.000246564	0.000261779	NaN	NaN	NaN	0.000381924	0.000431579	NaN	NaN	NaN	0.000188712	0.000275573	0.000225673	0.000238249	NaN	0.000336506	0.000283098	NaN	NaN	NaN	0.000206309	NaN	NaN	0.000216254	0.000276801	0.000348966	0.000276223	NaN	NaN	NaN	0.000197125	0.000351531
P00450_762_HexNAc(5)Hex(6)NeuAc(3)	R.[+229.16293]EWEK[+229.16293]ELHHLQEQN[+2861.00005]VSNAFLDK[+229.16293]GEFYIGSK[+229.16293].Y	R.EWEKELHHLQEQNVSNAFLDKGEFYIGSK.Y	P00450	HexNAc(5)Hex(6)NeuAc(3)	762	2.7e-14	0	1209.9	1209.73	0.67	6	1	>sp|P00450|CERU_HUMAN Ceruloplasmin OS=Homo sapiens OX=9606 GN=CP PE=1 SV=1	RK_050519_TMTI1_3.38961.38961.3	93.85	38961	NaN	0.000343537	0.000240856	0.000331837	0.00029592	0.000227125	0.000314765	0.000453641	0.000350072	0.000246137	0.000298315	0.000262902	0.000244799	0.000281705	0.000258259	0.000229114	0.000279871	0.000264521	0.000215278	0.000261276	0.000321235	0.000227018	0.000358603	0.000238675	0.000246546	0.00035432	0.000404836	0.000216707	0.000243027	0.00021927	0.000215427	0.000278111	0.000287002
P00450_762_HexNAc(7)Hex(8)Fuc(1)	K.[+229.16293]ELHHLQEQN[+2864.03611]VSNAFLDK[+229.16293]GEFYIGSK[+229.16293].Y	K.ELHHLQEQNVSNAFLDKGEFYIGSK.Y	P00450	HexNAc(7)Hex(8)Fuc(1)	762	1.7e-21	0	1291.59	1291.8	-8.8	5	-1	>sp|P00450|CERU_HUMAN Ceruloplasmin OS=Homo sapiens OX=9606 GN=CP PE=1 SV=1	RK_050519_TMTI1_3.35006.35006.5	86.51	35006	NaN	0.00046708	0.000282383	0.000271428	0.000260738	0.000231183	0.000330337	0.00037649	0.000315627	0.000217619	0.00030093	0.000224818	0.000237922	0.000367665	0.000278868	0.000247069	0.000297159	0.00032235	0.000250774	0.000233324	0.000320375	0.000249415	0.000306952	0.000275521	0.000233724	0.000308496	0.000506745	0.000320813	0.000257442	0.000224597	0.000255164	0.000317626	0.000308209
P00450_762_HexNAc(7)Hex(8)NeuAc(1)	K.[+229.16293]ELHHLQEQN[+3009.07361]VSNAFLDK[+229.16293]GEFYIGSK[+229.16293].Y;R.[+229.16293]EWEK[+229.16293]ELHHLQEQN[+3009.07361]VSNAFLDK[+229.16293]GEFYIGSK[+229.16293].Y	K.ELHHLQEQNVSNAFLDKGEFYIGSK.Y;R.EWEKELHHLQEQNVSNAFLDKGEFYIGSK.Y	P00450	HexNAc(7)Hex(8)NeuAc(1)	762	2.00E-16;6.10E-21	0	1100.8363;1234.2361	1100.8385;1234.4089	-1.96;-4.48	6	-1	>sp|P00450|CERU_HUMAN Ceruloplasmin OS=Homo sapiens OX=9606 GN=CP PE=1 SV=1	RK_050519_TMTI1_2.39003.39003.6;RK_050519_TMTI1_3.38955.38955.6	86.78;93.84	38955;39003	NaN	0.000263331	0.000211775	0.000306458	0.000252246	NaN	0.000390054	0.000428188	0.000253515	0.000312652	NaN	0.000217425	0.000317683	0.000248741	0.000201115	0.000229291	0.000298492	0.000219266	0.000244356	0.000282235	NaN	0.000234636	0.000455464	NaN	0.000259753	0.0002622	0.000375277	0.000208907	0.000278967	0.000225954	NaN	0.000175556	0.000296533
P00450_138_HexNAc(4)Hex(5)NeuAc(1)	K.[+229.16293]EHEGAIYPDN[+1913.67702]TTDFQR.A	K.EHEGAIYPDNTTDFQR.A	P00450	HexNAc(4)Hex(5)NeuAc(1)	138	2.30E-12;9.30E-08	0	1009.6759;1346.2348	1009.6757;1345.8985	0.21;1.39	3;4	1	>sp|P00450|CERU_HUMAN Ceruloplasmin OS=Homo sapiens OX=9606 GN=CP PE=1 SV=1	RK_050519_TMTI2_1.22332.22332.4;RK_050519_TMTI2_1.22511.22511.3	54.91;55.25	22332;22511	NaN	NaN	0.000115405	0.000141504	NaN	NaN	NaN	0.000236497	0.000225399	NaN	NaN	NaN	NaN	NaN	0.000240794	0.000256485	NaN	0.000348315	0.000194618	NaN	NaN	NaN	NaN	NaN	NaN	NaN	NaN	0.000368578	0.000202243	NaN	NaN	NaN	0.000264511
P00450_138_HexNAc(5)Hex(6)Fuc(1)NeuAc(2)	K.[+229.16293]EHEGAIYPDN[+2715.96255]TTDFQR.A	K.EHEGAIYPDNTTDFQR.A	P00450	HexNAc(5)Hex(6)Fuc(1)NeuAc(2)	138	9.9e-06	0	1210	1210.25	3.67	4	-1	>sp|P00450|CERU_HUMAN Ceruloplasmin OS=Homo sapiens OX=9606 GN=CP PE=1 SV=1	RK_050519_TMTI2_1.23158.23158.4	56.47	23158	NaN	NaN	NaN	0.000424685	NaN	0.000103672	NaN	0.000414174	0.000271336	NaN	0.000150474	0.000200198	0.000239212	NaN	0.000298315	0.000356016	NaN	0.000448562	0.000285269	NaN	0.000173102	0.000232187	NaN	0.000156913	0.000199061	NaN	NaN	0.000379951	0.000159277	NaN	0.000141812	0.00074335	0.00030688
P00450_138_HexNAc(5)Hex(6)Fuc(1)NeuAc(3)	K.[+229.16293]EHEGAIYPDN[+3007.05796]TTDFQR.A	K.EHEGAIYPDNTTDFQR.A	P00450	HexNAc(5)Hex(6)Fuc(1)NeuAc(3)	138	2.3e-05	0	1282.77	1283.02	0.53	4	-1	>sp|P00450|CERU_HUMAN Ceruloplasmin OS=Homo sapiens OX=9606 GN=CP PE=1 SV=1	RK_050519_TMTI2_1.24132.24132.4	58.34	24132	NaN	NaN	NaN	NaN	0.000293799	0.00018014	NaN	NaN	NaN	0.000347694	0.000207013	0.000221675	NaN	NaN	NaN	NaN	NaN	NaN	NaN	0.000338758	0.000162421	NaN	0.000578193	0.000155611	0.000160201	NaN	NaN	NaN	NaN	0.000455331	0.000163917	0.000364854	NaN
P00450_397_HexNAc(4)Hex(5)NeuAc(1)	K.[+229.16293]EN[+1913.67702]LTAPGSDSAVFFEQGTTR.I	K.ENLTAPGSDSAVFFEQGTTR.I	P00450	HexNAc(4)Hex(5)NeuAc(1)	397	6.1e-08	0	1068.21	1068.22	-4.83	4		>sp|P00450|CERU_HUMAN Ceruloplasmin OS=Homo sapiens OX=9606 GN=CP PE=1 SV=1	RK_050519_TMTI2_2.32480.32480.4	76.09	32480	NaN	NaN	0.000370642	0.000214379	NaN	NaN	NaN	0.000375841	0.000219049	NaN	NaN	NaN	NaN	NaN	0.000250502	0.00029609	NaN	0.000391535	0.00023564	NaN	NaN	NaN	NaN	NaN	NaN	NaN	NaN	0.00024585	0.000255824	NaN	NaN	NaN	0.000335426
P00450_358_HexNAc(4)Hex(5)	K.[+229.16293]AGLQAFFQVQEC[+57.02146]N[+1622.58161]K[+229.16293].S	K.AGLQAFFQVQECNK.S	P00450	HexNAc(4)Hex(5)	358	1.7e-12	0	930.934	930.93	4.71	4		>sp|P00450|CERU_HUMAN Ceruloplasmin OS=Homo sapiens OX=9606 GN=CP PE=1 SV=1	RK_050519_TMTI2_3.33243.33243.4	84.06	33243	NaN	NaN	0.000537137	NaN	NaN	NaN	NaN	0.000336992	NaN	NaN	NaN	NaN	NaN	NaN	0.000337677	NaN	NaN	0.00042203	NaN	NaN	NaN	NaN	NaN	NaN	NaN	NaN	NaN	0.00027793	NaN	NaN	NaN	NaN	0.000449745
P00450_358_HexNAc(4)Hex(5)Fuc(1)NeuAc(1)	K.[+229.16293]AGLQAFFQVQEC[+57.02146]N[+2059.73493]K[+229.16293].S;K.[+229.16293]AGLQAFFQVQEC[+57.02146]N[+2059.73493]K[+229.16293]SSSK[+229.16293]DNIR.G	K.AGLQAFFQVQECNK.S;K.AGLQAFFQVQECNKSSSKDNIR.G	P00450	HexNAc(4)Hex(5)Fuc(1)NeuAc(1)	358	1.00E-12;3.20E-07	0	1040.2206;1055.9015	1040.2181;1055.6977	2.45;2.94	4;5	1	>sp|P00450|CERU_HUMAN Ceruloplasmin OS=Homo sapiens OX=9606 GN=CP PE=1 SV=1	RK_050519_TMTI2_3.30516.30516.5;RK_050519_TMTI2_3.34899.34899.4	78.94;87.17	30516;34899	NaN	NaN	0.000277744	NaN	NaN	NaN	NaN	0.000309988	NaN	NaN	NaN	NaN	NaN	NaN	0.000288707	NaN	NaN	0.000303724	NaN	NaN	NaN	NaN	NaN	NaN	NaN	NaN	NaN	0.000314385	NaN	NaN	NaN	NaN	0.000285293
P00450_762_HexNAc(4)Hex(5)Fuc(1)NeuAc(2)	K.[+229.16293]ELHHLQEQN[+2350.83035]VSNAFLDK[+229.16293]GEFYIGSK[+229.16293].Y;R.[+229.16293]EWEK[+229.16293]ELHHLQEQN[+2350.83035]VSNAFLDK[+229.16293]GEFYIGSK[+229.16293].Y	K.ELHHLQEQNVSNAFLDKGEFYIGSK.Y;R.EWEKELHHLQEQNVSNAFLDKGEFYIGSK.Y	P00450	HexNAc(4)Hex(5)Fuc(1)NeuAc(2)	762	4.30E-15;5.10E-08	0	1124.544;990.9644	1124.7017;991.1313	0.34;8.49	6	-1	>sp|P00450|CERU_HUMAN Ceruloplasmin OS=Homo sapiens OX=9606 GN=CP PE=1 SV=1	RK_050519_TMTI2_3.33545.33545.6;RK_050519_TMTI2_3.37568.37568.6	84.63;92.18	33545;37568	NaN	NaN	0.000262547	0.000307631	0.000353642	0.000162684	NaN	0.000442554	0.00026043	0.000255216	0.000349567	0.00027212	0.000310364	NaN	0.000273214	0.000228016	NaN	0.000281626	0.00020392	0.000318395	0.000284019	0.000251099	0.000378392	0.000174729	0.000260181	NaN	NaN	0.000321979	0.000288174	0.000234178	0.000223606	0.000216656	0.000303179
P00450_762_HexNAc(4)Hex(5)Fuc(2)NeuAc(1)	K.[+229.16293]ELHHLQEQN[+2205.79284]VSNAFLDK[+229.16293]GEFYIGSK[+229.16293].Y;R.[+229.16293]EWEK[+229.16293]ELHHLQEQN[+2205.79284]VSNAFLDK[+229.16293]GEFYIGSK[+229.16293].Y	K.ELHHLQEQNVSNAFLDKGEFYIGSK.Y;R.EWEKELHHLQEQNVSNAFLDKGEFYIGSK.Y	P00450	HexNAc(4)Hex(5)Fuc(2)NeuAc(1)	762	1.30E-15;2.50E-12;3.80E-19	0	1159.9506;1159.9581;1320.4431	1160.1486;1320.4331	2.28;7.62;8.81	5	-1	>sp|P00450|CERU_HUMAN Ceruloplasmin OS=Homo sapiens OX=9606 GN=CP PE=1 SV=1	RK_050519_TMTI2_2.37123.37123.5;RK_050519_TMTI2_3.33685.33685.4;RK_050519_TMTI2_3.37595.37595.5	84.68;84.89;92.23	33685;37123;37595	NaN	NaN	0.000204106	0.000369388	0.00030165	0.000237403	NaN	0.00032377	0.000237918	0.000270814	0.00025642	0.000184355	0.000219604	NaN	0.000245576	0.000225819	NaN	0.000272295	0.000209735	0.000273923	0.000314343	0.000243356	0.000389869	0.000301618	0.000249821	NaN	NaN	0.000257902	0.000440916	0.000236563	0.000206331	0.000213326	0.000308367
P00450_762_HexNAc(4)Hex(5)Fuc(3)	R.[+229.16293]EWEK[+229.16293]ELHHLQEQN[+2060.75533]VSNAFLDK[+229.16293]GEFYIGSK[+229.16293].Y	R.EWEKELHHLQEQNVSNAFLDKGEFYIGSK.Y	P00450	HexNAc(4)Hex(5)Fuc(3)	762	5.1e-10	0	1076.36	1076.36	4.79	6		>sp|P00450|CERU_HUMAN Ceruloplasmin OS=Homo sapiens OX=9606 GN=CP PE=1 SV=1	RK_050519_TMTI2_3.36293.36293.5	89.79	36293	NaN	NaN	0.000282102	NaN	0.000297245	NaN	NaN	0.000411077	NaN	0.000246077	NaN	NaN	NaN	NaN	0.000264565	NaN	NaN	0.000290596	NaN	0.000289617	NaN	NaN	0.000377388	NaN	NaN	NaN	NaN	0.00034933	NaN	0.000201595	NaN	NaN	0.000313493
P00450_762_HexNAc(5)Hex(6)Fuc(1)NeuAc(2)	K.[+229.16293]ELHHLQEQN[+2715.96255]VSNAFLDK[+229.16293]GEFYIGSK[+229.16293].Y	K.ELHHLQEQNVSNAFLDKGEFYIGSK.Y	P00450	HexNAc(5)Hex(6)Fuc(1)NeuAc(2)	762	1.2e-17	0	1051.81	1051.99	-4.34	6	-1	>sp|P00450|CERU_HUMAN Ceruloplasmin OS=Homo sapiens OX=9606 GN=CP PE=1 SV=1	RK_050519_TMTI2_3.33317.33317.6	84.2	33317	NaN	NaN	0.000320074	0.000315576	0.000268518	0.000240678	NaN	0.000401727	0.000275949	0.000326674	0.000254379	NaN	NaN	NaN	0.000291755	0.000218141	NaN	0.000345792	0.000208184	0.000235763	0.000374887	NaN	0.000310694	0.000290765	NaN	NaN	NaN	0.000344675	0.000319911	0.000243033	0.000238407	NaN	0.000334474
P00450_762_HexNAc(5)Hex(6)NeuAc(1)	K.[+229.16293]ELHHLQEQN[+2278.80922]VSNAFLDK[+229.16293]GEFYIGSK[+229.16293].Y	K.ELHHLQEQNVSNAFLDKGEFYIGSK.Y	P00450	HexNAc(5)Hex(6)NeuAc(1)	762	4.5e-19	0	1174.76	1174.75	3.92	5		>sp|P00450|CERU_HUMAN Ceruloplasmin OS=Homo sapiens OX=9606 GN=CP PE=1 SV=1	RK_050519_TMTI2_3.32097.32097.5	81.91	32097	NaN	NaN	0.000318211	NaN	NaN	NaN	NaN	0.000416028	NaN	NaN	NaN	NaN	NaN	NaN	0.000225867	NaN	NaN	0.000383521	NaN	NaN	NaN	NaN	NaN	NaN	NaN	NaN	NaN	0.000362344	NaN	NaN	NaN	NaN	0.000318153
P00450_762_HexNAc(5)Hex(6)NeuAc(2)	R.[+229.16293]EWEK[+229.16293]ELHHLQEQN[+2569.90464]VSNAFLDK[+229.16293]GEFYIGSK[+229.16293].Y	R.EWEKELHHLQEQNVSNAFLDKGEFYIGSK.Y	P00450	HexNAc(5)Hex(6)NeuAc(2)	762	5.20E-14;8.00E-07	0	1161.2254;1161.3859	1161.21	3.99;9.77	6	1	>sp|P00450|CERU_HUMAN Ceruloplasmin OS=Homo sapiens OX=9606 GN=CP PE=1 SV=1	RK_050519_TMTI2_3.37347.37347.6;RK_050519_TMTI2_3.37425.37425.6	91.76;91.91	37347;37425	NaN	NaN	0.000267098	NaN	NaN	NaN	NaN	0.000461025	NaN	NaN	NaN	NaN	NaN	NaN	0.000219587	NaN	NaN	0.000285075	NaN	NaN	NaN	NaN	NaN	NaN	NaN	NaN	NaN	0.000288875	NaN	NaN	NaN	NaN	0.000313371
P00450_138_HexNAc(5)Hex(6)NeuAc(3)	K.[+229.16293]EHEGAIYPDN[+2861.00005]TTDFQR.A	K.EHEGAIYPDNTTDFQR.A	P00450	HexNAc(5)Hex(6)NeuAc(3)	138	1.2e-05	0	1246.5	1246.51	-4.87	4		>sp|P00450|CERU_HUMAN Ceruloplasmin OS=Homo sapiens OX=9606 GN=CP PE=1 SV=1	RK_050519_TMTI3_1.24501.24501.4	58.52	24501	NaN	NaN	NaN	0.000300483	NaN	0.000106247	NaN	NaN	0.000441376	NaN	0.000171699	0.000390862	0.000598388	NaN	NaN	0.000442897	NaN	NaN	0.000334528	NaN	0.000171635	NaN	NaN	0.000127962	0.000246022	NaN	NaN	NaN	0.000372583	NaN	0.000117294	0.000505202	NaN
P00450_762_HexNAc(2)Hex(5)Fuc(1)	K.[+229.16293]ELHHLQEQN[+1362.48077]VSNAFLDK[+229.16293]GEFYIGSK[+229.16293].Y	K.ELHHLQEQNVSNAFLDKGEFYIGSK.Y	P00450	HexNAc(2)Hex(5)Fuc(1)	762	4.9e-10	0	991.292	991.486	6.24	5	-1	>sp|P00450|CERU_HUMAN Ceruloplasmin OS=Homo sapiens OX=9606 GN=CP PE=1 SV=1	RK_050519_TMTI3_3.34630.34630.5	84.68	34630	NaN	NaN	NaN	0.000279458	NaN	NaN	NaN	NaN	0.000240273	NaN	NaN	NaN	NaN	NaN	NaN	0.000200086	NaN	NaN	0.000253967	NaN	NaN	NaN	NaN	NaN	NaN	NaN	NaN	NaN	0.000241592	NaN	NaN	NaN	NaN
P00450_138_HexNAc(8)Hex(5)	K.[+229.16293]NLASRPYTFHSHGITYYK[+229.16293]EHEGAIYPDN[+2434.89910]TTDFQR.A	K.NLASRPYTFHSHGITYYKEHEGAIYPDNTTDFQR.A	P00450	HexNAc(8)Hex(5)	138	2.5e-06	0	989.597	989.738	2.77	7	-1	>sp|P00450|CERU_HUMAN Ceruloplasmin OS=Homo sapiens OX=9606 GN=CP PE=1 SV=1	RK_050519_TMTI3_3.25150.25150.7	66.87	25150	NaN	NaN	NaN	0.000275604	NaN	NaN	NaN	NaN	0.000248057	NaN	NaN	NaN	NaN	NaN	NaN	0.000197136	NaN	NaN	0.000184387	NaN	NaN	NaN	NaN	NaN	NaN	NaN	NaN	NaN	0.000287926	NaN	NaN	NaN	NaN
P00450_762_HexNAc(8)Hex(5)	K.[+229.16293]ELHHLQEQN[+2434.89910]VSNAFLDK[+229.16293]GEFYIGSK[+229.16293].Y	K.ELHHLQEQNVSNAFLDKGEFYIGSK.Y	P00450	HexNAc(8)Hex(5)	762	0.0003	0.00054	1004.98	1005.14	5.64	6	-1	>sp|P00450|CERU_HUMAN Ceruloplasmin OS=Homo sapiens OX=9606 GN=CP PE=1 SV=1	RK_050519_TMTI3_3.33091.33091.6	81.8	33091	NaN	NaN	NaN	0.000196874	NaN	NaN	NaN	NaN	0.000214405	NaN	NaN	NaN	NaN	NaN	NaN	0.000224845	NaN	NaN	0.000247249	NaN	NaN	NaN	NaN	NaN	NaN	NaN	NaN	NaN	0.000187611	NaN	NaN	NaN	NaN
P00450_138_HexNAc(4)Hex(5)Fuc(1)NeuAc(1)	K.[+229.16293]EHEGAIYPDN[+2059.73493]TTDFQR.A	K.EHEGAIYPDNTTDFQR.A	P00450	HexNAc(4)Hex(5)Fuc(1)NeuAc(1)	138	4.8e-07	0	1046.19	1046.19	-1.91	4		>sp|P00450|CERU_HUMAN Ceruloplasmin OS=Homo sapiens OX=9606 GN=CP PE=1 SV=1	RK_050519_TMTI4_1.22534.22534.4	54.63	22534	NaN	NaN	NaN	NaN	0.000308489	NaN	NaN	NaN	NaN	0.000299551	NaN	NaN	NaN	NaN	NaN	NaN	NaN	NaN	NaN	0.000461943	NaN	NaN	0.000349807	NaN	NaN	NaN	NaN	NaN	NaN	0.000315014	NaN	NaN	NaN
P00450_138_HexNAc(5)Hex(5)Fuc(1)NeuAc(2)	K.[+229.16293]EHEGAIYPDN[+2553.90972]TTDFQR.A	K.EHEGAIYPDNTTDFQR.A	P00450	HexNAc(5)Hex(5)Fuc(1)NeuAc(2)	138	3.7e-07	0	1169.48	1169.73	-3.81	4	-1	>sp|P00450|CERU_HUMAN Ceruloplasmin OS=Homo sapiens OX=9606 GN=CP PE=1 SV=1	RK_050519_TMTI4_1.23915.23915.4	57.24	23915	NaN	NaN	NaN	NaN	6.46e-05	NaN	NaN	NaN	NaN	0.000200592	NaN	NaN	NaN	NaN	NaN	NaN	NaN	NaN	NaN	0.000130884	NaN	NaN	0.000319453	NaN	NaN	NaN	NaN	NaN	NaN	0.000135205	NaN	NaN	NaN
P00450_138_HexNAc(5)Hex(6)Fuc(2)NeuAc(1)	K.[+229.16293]EHEGAIYPDN[+2570.92504]TTDFQR.A	K.EHEGAIYPDNTTDFQR.A	P00450	HexNAc(5)Hex(6)Fuc(2)NeuAc(1)	138	9.6e-06	0	1173.74	1173.99	1.58	4	-1	>sp|P00450|CERU_HUMAN Ceruloplasmin OS=Homo sapiens OX=9606 GN=CP PE=1 SV=1	RK_050519_TMTI4_1.23642.23642.4	56.72	23642	NaN	NaN	NaN	NaN	0.000110991	NaN	NaN	NaN	NaN	0.0002734	NaN	NaN	NaN	NaN	NaN	NaN	NaN	NaN	NaN	0.000232682	NaN	NaN	0.000186307	NaN	NaN	NaN	NaN	NaN	NaN	0.000145582	NaN	NaN	NaN
P00450_138_HexNAc(2)Hex(12)	K.[+229.16293]NLASRPYTFHSHGITYYK[+229.16293]EHEGAIYPDN[+2350.79263]TTDFQR.A	K.NLASRPYTFHSHGITYYKEHEGAIYPDNTTDFQR.A	P00450	HexNAc(2)Hex(12)	138	2.8e-10	0	1140.34	1140.51	0.14	6	-1	>sp|P00450|CERU_HUMAN Ceruloplasmin OS=Homo sapiens OX=9606 GN=CP PE=1 SV=1	RK_050519_TMTI4_3.25482.25482.6	68.17	25482	NaN	NaN	NaN	NaN	0.000263655	NaN	NaN	NaN	NaN	0.000255315	NaN	NaN	NaN	NaN	NaN	NaN	NaN	NaN	NaN	0.000216907	NaN	NaN	0.000215679	NaN	NaN	NaN	NaN	NaN	NaN	0.00020831	NaN	NaN	NaN
P00450_762_HexNAc(2)Hex(12)	R.[+229.16293]EWEK[+229.16293]ELHHLQEQN[+2350.79263]VSNAFLDK[+229.16293]GEFYIGSK[+229.16293].Y	R.EWEKELHHLQEQNVSNAFLDKGEFYIGSK.Y	P00450	HexNAc(2)Hex(12)	762	1.8e-05	0	1349.43	1349.43	-4.34	5		>sp|P00450|CERU_HUMAN Ceruloplasmin OS=Homo sapiens OX=9606 GN=CP PE=1 SV=1	RK_050519_TMTI4_3.35237.35237.5	86.47	35237	NaN	NaN	NaN	NaN	0.000314866	0.000228368	NaN	NaN	NaN	0.000218523	0.000310368	NaN	NaN	NaN	NaN	NaN	NaN	NaN	NaN	0.000303901	0.00100188	NaN	0.000405945	0.00026002	NaN	NaN	NaN	NaN	NaN	0.00022284	0.000253557	NaN	NaN
P00450_762_HexNAc(4)Hex(5)NeuAc(1)NeuGc(1)	K.[+229.16293]ELHHLQEQN[+2220.76736]VSNAFLDK[+229.16293]GEFYIGSK[+229.16293].Y	K.ELHHLQEQNVSNAFLDKGEFYIGSK.Y	P00450	HexNAc(4)Hex(5)NeuAc(1)NeuGc(1)	762	7.2e-10	0	1162.94	1163.14	1.1	5	-1	>sp|P00450|CERU_HUMAN Ceruloplasmin OS=Homo sapiens OX=9606 GN=CP PE=1 SV=1	RK_050519_TMTI4_3.34225.34225.5	84.58	34225	NaN	NaN	NaN	NaN	0.000288185	NaN	NaN	NaN	NaN	0.000214093	NaN	NaN	NaN	NaN	NaN	NaN	NaN	NaN	NaN	0.000263778	NaN	NaN	0.000289143	NaN	NaN	NaN	NaN	NaN	NaN	0.000218269	NaN	NaN	NaN
P00450_358_HexNAc(4)Hex(6)Fuc(1)NeuAc(1)	K.[+229.16293]AGLQAFFQVQEC[+57.02146]N[+2221.78776]K[+229.16293].S	K.AGLQAFFQVQECNK.S	P00450	HexNAc(4)Hex(6)Fuc(1)NeuAc(1)	358	3.00E-05;3.40E-06	0	1080.4882;1080.7372	1080.73	5.5;7.18	4	-1	>sp|P00450|CERU_HUMAN Ceruloplasmin OS=Homo sapiens OX=9606 GN=CP PE=1 SV=1	RK_050519_TMTI4_3.37306.37306.5;RK_050519_TMTI4_3.37379.37379.6	90.35;90.49	37306;37379	NaN	NaN	NaN	NaN	0.000286189	NaN	NaN	NaN	NaN	0.000256629	NaN	NaN	NaN	NaN	NaN	NaN	NaN	NaN	NaN	0.000334676	NaN	NaN	0.000293102	NaN	NaN	NaN	NaN	NaN	NaN	0.000226294	NaN	NaN	NaN
P00450_762_HexNAc(5)Hex(5)NeuAc(1)NeuGc(1)	K.[+229.16293]ELHHLQEQN[+2423.84673]VSNAFLDK[+229.16293]GEFYIGSK[+229.16293].Y	K.ELHHLQEQNVSNAFLDKGEFYIGSK.Y	P00450	HexNAc(5)Hex(5)NeuAc(1)NeuGc(1)	762	1.5e-07	0	1203.97	1203.76	4.81	5	1	>sp|P00450|CERU_HUMAN Ceruloplasmin OS=Homo sapiens OX=9606 GN=CP PE=1 SV=1	RK_050519_TMTI4_3.32714.32714.5	81.74	32714	NaN	NaN	NaN	NaN	0.000295421	NaN	NaN	NaN	NaN	0.000243665	NaN	NaN	NaN	NaN	NaN	NaN	NaN	NaN	NaN	0.000259783	NaN	NaN	0.000258177	NaN	NaN	NaN	NaN	NaN	NaN	0.00034114	NaN	NaN	NaN
P00450_762_HexNAc(6)Hex(7)	K.[+229.16293]ELHHLQEQN[+2352.84600]VSNAFLDK[+229.16293]GEFYIGSK[+229.16293].Y	K.ELHHLQEQNVSNAFLDKGEFYIGSK.Y	P00450	HexNAc(6)Hex(7)	762	2.5e-07	0	1189.75	1189.56	-7.6	5	1	>sp|P00450|CERU_HUMAN Ceruloplasmin OS=Homo sapiens OX=9606 GN=CP PE=1 SV=1	RK_050519_TMTI4_3.34376.34376.5	84.86	34376	NaN	NaN	NaN	NaN	0.000300837	NaN	NaN	NaN	NaN	0.00023697	NaN	NaN	NaN	NaN	NaN	NaN	NaN	NaN	NaN	0.000257608	NaN	NaN	0.000306758	NaN	NaN	NaN	NaN	NaN	NaN	0.000204599	NaN	NaN	NaN
P00450_762_HexNAc(8)Hex(8)	K.[+229.16293]ELHHLQEQN[+2921.05757]VSNAFLDK[+229.16293]GEFYIGSK[+229.16293].Y	K.ELHHLQEQNVSNAFLDKGEFYIGSK.Y	P00450	HexNAc(8)Hex(8)	762	1.1e-05	0	1086.34	1086.17	7.28	6	1	>sp|P00450|CERU_HUMAN Ceruloplasmin OS=Homo sapiens OX=9606 GN=CP PE=1 SV=1	RK_050519_TMTI4_3.35558.35558.6	87.07	35558	NaN	NaN	NaN	NaN	0.000403596	NaN	NaN	NaN	NaN	0.000301981	NaN	NaN	NaN	NaN	NaN	NaN	NaN	NaN	NaN	0.000358778	NaN	NaN	0.000455	NaN	NaN	NaN	NaN	NaN	NaN	0.000240838	NaN	NaN	NaN
P00450_762_HexNAc(4)Hex(5)Fuc(2)	K.[+229.16293]ELHHLQEQN[+1914.69743]VSNAFLDK[+229.16293]GEFYIGSK[+229.16293].Y	K.ELHHLQEQNVSNAFLDKGEFYIGSK.Y	P00450	HexNAc(4)Hex(5)Fuc(2)	762	1.6e-21	0	1101.93	1101.93	3.83	5		>sp|P00450|CERU_HUMAN Ceruloplasmin OS=Homo sapiens OX=9606 GN=CP PE=1 SV=1	RK_050519_TMTI5_3.32746.32746.5	82.15	32746	NaN	NaN	NaN	NaN	NaN	0.000238884	NaN	NaN	NaN	NaN	0.00028076	NaN	NaN	NaN	NaN	NaN	NaN	NaN	NaN	NaN	0.000275553	NaN	NaN	0.000286904	NaN	NaN	NaN	NaN	NaN	NaN	0.0002086	NaN	NaN
P00450_138_HexNAc(4)Hex(5)Fuc(3)NeuAc(1)	K.[+229.16293]NLASRPYTFHSHGITYYK[+229.16293]EHEGAIYPDN[+2351.85075]TTDFQR.A	K.NLASRPYTFHSHGITYYKEHEGAIYPDNTTDFQR.A	P00450	HexNAc(4)Hex(5)Fuc(3)NeuAc(1)	138	5.9e-07	0	1140.52	1140.68	3.06	6	-1	>sp|P00450|CERU_HUMAN Ceruloplasmin OS=Homo sapiens OX=9606 GN=CP PE=1 SV=1	RK_050519_TMTI5_3.25417.25417.6	68.37	25417	NaN	NaN	NaN	NaN	NaN	0.000191316	NaN	NaN	NaN	NaN	0.000315802	0.000222791	0.000206311	NaN	NaN	NaN	NaN	NaN	NaN	NaN	0.000340287	0.000206595	NaN	0.0002405	0.000148299	NaN	NaN	NaN	NaN	NaN	0.000279365	0.000357074	NaN
P00450_138_HexNAc(5)Hex(6)NeuAc(2)	K.[+229.16293]EHEGAIYPDN[+2569.90464]TTDFQR.A	K.EHEGAIYPDNTTDFQR.A	P00450	HexNAc(5)Hex(6)NeuAc(2)	138	4.6e-06	0	1173.73	1173.73	-0.41	4		>sp|P00450|CERU_HUMAN Ceruloplasmin OS=Homo sapiens OX=9606 GN=CP PE=1 SV=1	RK_050519_TMTI6_1.23711.23711.4	56.8	23711	NaN	NaN	NaN	NaN	NaN	NaN	NaN	NaN	NaN	NaN	NaN	0.000233768	0.000364475	NaN	NaN	NaN	NaN	NaN	NaN	NaN	NaN	0.000252244	NaN	NaN	0.000283316	NaN	NaN	NaN	NaN	NaN	NaN	0.00040143	NaN
P00533_361_HexNAc(2)Hex(5)	K.[+229.16293]HFK[+229.16293]N[+1216.42286]C[+57.02146]TSISGDLHILPVAFR.G	K.HFKNCTSISGDLHILPVAFR.G	P00533	HexNAc(2)Hex(5)	361	1.3e-09	0	798.192	798.195	-3.24	5		>sp|P00533|EGFR_HUMAN Epidermal growth factor receptor OS=Homo sapiens OX=9606 GN=EGFR PE=1 SV=2	RK_050519_TMTI1_3.30514.30514.5	78.11	30514	NaN	0.000291476	NaN	NaN	NaN	0.000183105	0.000338662	NaN	NaN	NaN	0.000264106	NaN	NaN	0.000298917	NaN	NaN	0.000296054	NaN	NaN	NaN	0.000234299	NaN	NaN	0.000208439	NaN	0.000310925	0.000375558	NaN	NaN	NaN	0.000257469	NaN	NaN
P00533_361_HexNAc(2)Hex(7)	K.[+229.16293]HFK[+229.16293]N[+1540.52851]C[+57.02146]TSISGDLHILPVAFR.G	K.HFKNCTSISGDLHILPVAFR.G	P00533	HexNAc(2)Hex(7)	361	0.0002	0.0005	862.824	863.016	10.2	5	-1	>sp|P00533|EGFR_HUMAN Epidermal growth factor receptor OS=Homo sapiens OX=9606 GN=EGFR PE=1 SV=2	RK_050519_TMTI2_3.30100.30100.6	78.16	30100	NaN	NaN	0.000273692	0.000180626	0.000242985	0.000321323	NaN	0.00026973	0.000235314	0.000256826	0.000305768	0.000260993	0.000279298	NaN	0.00024742	0.000226421	NaN	0.000367998	0.000229094	0.000230536	0.000221956	0.00027548	0.000255633	0.000254628	0.000267496	NaN	NaN	0.000425941	0.000247457	0.000279312	0.000290608	0.000208171	0.000308928
P00533_361_HexNAc(2)Hex(8)	K.[+229.16293]HFK[+229.16293]N[+1702.58133]C[+57.02146]TSISGDLHILPVAFR.G	K.HFKNCTSISGDLHILPVAFR.G	P00533	HexNAc(2)Hex(8)	361	7.7e-09	0	895.431	895.427	5.03	5		>sp|P00533|EGFR_HUMAN Epidermal growth factor receptor OS=Homo sapiens OX=9606 GN=EGFR PE=1 SV=2	RK_050519_TMTI2_3.30096.30096.5	78.15	30096	NaN	NaN	0.000232452	NaN	0.00022574	0.000287396	NaN	0.000264096	NaN	0.000225529	0.000269145	NaN	NaN	NaN	0.000179147	NaN	NaN	0.000382938	NaN	0.000219548	0.000234341	NaN	0.000250244	0.000277915	NaN	NaN	NaN	0.000410841	NaN	0.000273031	0.000234474	NaN	0.00022755
P00734_121_HexNAc(2)Hex(12)	R.[+229.16293]GHVN[+2350.79263]ITR.S	R.GHVNITR.S	P00734	HexNAc(2)Hex(12)	121	0.00058	0	1126.14	1126.14	-1.76	3		>sp|P00734|THRB_HUMAN Prothrombin OS=Homo sapiens OX=9606 GN=F2 PE=1 SV=2	RK_050519_TMTI1_1.14830.14830.3	40.75	14830	NaN	NaN	NaN	0.000372611	NaN	NaN	NaN	NaN	0.000273841	NaN	NaN	NaN	NaN	NaN	NaN	NaN	0.000358345	NaN	0.000206851	NaN	NaN	NaN	NaN	NaN	NaN	0.000421589	0.00018436	NaN	0.00039383	NaN	NaN	NaN	NaN
P00734_121_HexNAc(3)Hex(4)NeuAc(1)	R.[+229.16293]GHVN[+1548.54483]ITR.S	R.GHVNITR.S	P00734	HexNAc(3)Hex(4)NeuAc(1)	121	9.9e-06	0	858.721	858.722	-0.55	3		>sp|P00734|THRB_HUMAN Prothrombin OS=Homo sapiens OX=9606 GN=F2 PE=1 SV=2	RK_050519_TMTI1_1.14682.14682.3	40.47	14682	NaN	0.000415582	NaN	0.000355673	0.000548057	0.000301034	0.000256951	NaN	0.000197872	0.000313817	0.000237355	NaN	NaN	0.000261659	NaN	0.00043493	0.000360969	NaN	0.000220948	0.000371221	0.000315201	NaN	0.000363058	0.000353283	NaN	0.000362477	0.00023045	NaN	0.000324097	0.00025171	0.000220256	NaN	NaN
P00734_121_HexNAc(4)Hex(4)NeuAc(1)	R.[+229.16293]GHVN[+1751.62420]ITR.S	R.GHVNITR.S	P00734	HexNAc(4)Hex(4)NeuAc(1)	121	2.1e-05	0	926.41	926.415	-4.74	3		>sp|P00734|THRB_HUMAN Prothrombin OS=Homo sapiens OX=9606 GN=F2 PE=1 SV=2	RK_050519_TMTI1_1.14688.14688.3	40.48	14688	NaN	0.000448192	0.000223862	NaN	NaN	NaN	0.000349103	0.000418761	NaN	NaN	NaN	0.000366308	0.000347202	0.000245069	0.000406689	NaN	0.000432684	0.00045821	NaN	NaN	NaN	0.000238589	NaN	NaN	0.000265726	0.000556439	0.000246372	0.000216731	NaN	NaN	NaN	0.00032681	0.000373751
P00734_121_HexNAc(4)Hex(5)NeuAc(1)	R.[+229.16293]GHVN[+1913.67702]ITR.S	R.GHVNITR.S	P00734	HexNAc(4)Hex(5)NeuAc(1)	121	1.50E-06;1.60E-07;1.70E-07;1.90E-05;2.30E-05	0	980.4299;980.4318;980.4334;980.4343;980.4348	980.432	-0.52;1.1;2.03;-2.45;2.59	3		>sp|P00734|THRB_HUMAN Prothrombin OS=Homo sapiens OX=9606 GN=F2 PE=1 SV=2	RK_050519_TMTI1_1.14602.14602.3;RK_050519_TMTI1_1.14882.14882.3;RK_050519_TMTI1_1.15180.15180.3;RK_050519_TMTI1_2.12504.12504.3;RK_050519_TMTI1_2.12786.12786.3	37.86;38.38;40.33;40.84;41.38	12504;12786;14602;14882;15180	NaN	0.000429132	0.000282968	0.000433449	0.000391648	0.000303998	0.000346116	0.000526808	0.000242927	0.00024162	0.000278876	0.000314515	0.000272624	0.000326786	0.000252209	0.000236932	0.000274825	0.000314611	0.000217014	0.000296081	0.000318552	0.000288241	0.000249387	0.000290943	0.000364866	0.000399264	0.000316203	0.000279258	0.000310405	0.000220565	0.000237763	0.000232682	0.000281588
P00734_143_HexNAc(4)Hex(5)NeuAc(1)NeuGc(1)	R.[+229.16293]YPHK[+229.16293]PEIN[+2220.76736]STTHPGADLQENFC[+57.02146]RNPDSSTTGPWC[+57.02146]YTTDPTVR.R	R.YPHKPEINSTTHPGADLQENFCRNPDSSTTGPWCYTTDPTVR.R	P00734	HexNAc(4)Hex(5)NeuAc(1)NeuGc(1)	143	6.2e-06	0	1255.05	1255.22	-0.42	6	-1	>sp|P00734|THRB_HUMAN Prothrombin OS=Homo sapiens OX=9606 GN=F2 PE=1 SV=2	RK_050519_TMTI1_2.29020.29020.6	68.34	29020	NaN	0.000502901	NaN	NaN	NaN	NaN	0.000324451	NaN	NaN	NaN	NaN	NaN	NaN	0.000359098	NaN	NaN	0.000329013	NaN	NaN	NaN	NaN	NaN	NaN	NaN	NaN	0.00057593	0.000374748	NaN	NaN	NaN	NaN	NaN	NaN
P00734_143_HexNAc(4)Hex(5)NeuAc(2)	R.[+229.16293]YPHK[+229.16293]PEIN[+2204.77244]STTHPGADLQENFC[+57.02146]R.N	R.YPHKPEINSTTHPGADLQENFCR.N	P00734	HexNAc(4)Hex(5)NeuAc(2)	143	2.20E-18;2.40E-20	0	1075.4814;1075.8837	1075.68	3.75;4.57	5	1;-1	>sp|P00734|THRB_HUMAN Prothrombin OS=Homo sapiens OX=9606 GN=F2 PE=1 SV=2	RK_050519_TMTI1_2.26517.26517.5;RK_050519_TMTI1_2.26589.26589.5	63.71;63.84	26517;26589	NaN	0.000406422	0.000330983	0.00027976	0.000465065	0.000445903	0.000365767	0.000400639	0.000234316	0.000269611	0.000266554	0.000253686	0.00029063	0.000275036	0.000294629	0.000256674	0.000328132	0.000319688	0.000238422	0.000260527	0.000320632	0.000288684	0.000257036	0.000251884	0.000313528	0.000399409	0.000331815	0.000324039	0.000265668	0.000200691	0.000255143	0.00025263	0.000280712
P00734_121_HexNAc(4)Hex(5)NeuAc(2)	R.[+229.16293]GHVN[+2204.77244]ITR.S	R.GHVNITR.S	P00734	HexNAc(4)Hex(5)NeuAc(2)	121	3.40E-09;4.60E-11	0	1077.4555;1077.4628	1077.46	-1.22;-8.02	3		>sp|P00734|THRB_HUMAN Prothrombin OS=Homo sapiens OX=9606 GN=F2 PE=1 SV=2	RK_050519_TMTI1_1.14714.14714.3;RK_050519_TMTI1_2.14078.14078.3	40.53;40.77	14078;14714	NaN	0.000504777	0.000318468	0.000404899	0.000420896	0.000324363	0.000384451	0.000588872	0.000220529	0.000252275	0.000265318	0.000280262	0.000222636	0.000224892	0.000223013	0.000259815	0.000291191	0.000206831	0.00022704	0.00043678	0.000339998	0.000241551	0.00031326	0.000277912	0.000306184	0.000287526	0.000402888	0.000170738	0.000306486	0.000178646	0.000209753	0.000225707	0.000249698
P00734_143_HexNAc(4)Hex(5)Fuc(2)NeuAc(1)	R.[+229.16293]YPHK[+229.16293]PEIN[+2205.79284]STTHPGADLQENFC[+57.02146]RNPDSSTTGPWC[+57.02146]YTTDPTVR.R	R.YPHKPEINSTTHPGADLQENFCRNPDSSTTGPWCYTTDPTVR.R	P00734	HexNAc(4)Hex(5)Fuc(2)NeuAc(1)	143	7.4e-10	0	1252.73	1252.72	4	6		>sp|P00734|THRB_HUMAN Prothrombin OS=Homo sapiens OX=9606 GN=F2 PE=1 SV=2	RK_050519_TMTI1_3.28084.28084.6	73.55	28084	NaN	0.00037772	NaN	NaN	0.000455143	NaN	0.000406573	NaN	NaN	0.000286847	NaN	0.000238283	0.000224638	0.000294506	NaN	NaN	0.000314891	NaN	NaN	0.000395218	NaN	0.000448653	0.000364381	NaN	0.000236686	0.000414146	0.000396567	NaN	NaN	0.000419091	NaN	0.000202993	NaN
P00734_416_HexNAc(4)Hex(5)NeuAc(1)	R.[+229.16293]WVLTAAHC[+57.02146]LLYPPWDK[+229.16293]N[+1913.67702]FTENDLLVR.I	R.WVLTAAHCLLYPPWDKNFTENDLLVR.I	P00734	HexNAc(4)Hex(5)NeuAc(1)	416	7.9e-13	0	1109.33	1109.53	3.41	5	-1	>sp|P00734|THRB_HUMAN Prothrombin OS=Homo sapiens OX=9606 GN=F2 PE=1 SV=2	RK_050519_TMTI1_3.46997.46997.5	108.78	46997	NaN	0.00034039	0.000307682	0.000333094	0.000246864	0.000255383	0.000318618	0.000456172	0.000284412	0.000271246	0.000271172	0.00029653	0.000332654	0.000279898	0.000253126	0.000284818	0.000267055	0.000236781	0.000262637	0.000313948	0.000309404	0.000328932	0.000302335	0.000279847	0.000311833	0.000282807	0.000395954	0.000255267	0.000247814	0.000228572	0.000258406	0.000251312	0.000366173
P00734_416_HexNAc(4)Hex(5)NeuAc(2)	R.[+229.16293]WVLTAAHC[+57.02146]LLYPPWDK[+229.16293]N[+2204.77244]FTENDLLVR.I	R.WVLTAAHCLLYPPWDKNFTENDLLVR.I	P00734	HexNAc(4)Hex(5)NeuAc(2)	416	5.8e-19	0	1459.19	1459.43	3.76	4	-1	>sp|P00734|THRB_HUMAN Prothrombin OS=Homo sapiens OX=9606 GN=F2 PE=1 SV=2	RK_050519_TMTI1_3.49063.49063.4	112.63	49063	NaN	0.000271512	0.000211716	0.000352173	0.000267387	0.000268093	0.000252599	0.00060695	0.000277766	0.0002723	0.000321211	NaN	NaN	0.000184101	0.000219177	0.000267797	0.000233153	0.000141872	0.00026197	0.00027864	0.0002793	NaN	0.000338737	0.00025723	NaN	0.000242511	0.000307305	0.000175861	0.00029991	0.000190284	0.000253216	NaN	0.000294023
P00734_121_HexNAc(4)Hex(5)Fuc(1)NeuAc(2)	R.[+229.16293]GHVN[+2350.83035]ITR.S	R.GHVNITR.S	P00734	HexNAc(4)Hex(5)Fuc(1)NeuAc(2)	121	0.00019	0	1126.14	1126.15	-8.05	3		>sp|P00734|THRB_HUMAN Prothrombin OS=Homo sapiens OX=9606 GN=F2 PE=1 SV=2	RK_050519_TMTI2_1.14867.14867.3	41.01	14867	NaN	NaN	NaN	NaN	NaN	NaN	NaN	0.000325352	NaN	NaN	NaN	NaN	NaN	NaN	0.000299063	NaN	NaN	0.000314781	NaN	NaN	NaN	NaN	NaN	NaN	NaN	NaN	NaN	0.000426774	NaN	NaN	NaN	NaN	0.000238977
P00734_143_HexNAc(4)Hex(5)Fuc(2)	R.[+229.16293]YPHK[+229.16293]PEIN[+1914.69743]STTHPGADLQENFC[+57.02146]R.N	R.YPHKPEINSTTHPGADLQENFCR.N	P00734	HexNAc(4)Hex(5)Fuc(2)	143	6.3e-10	0	1017.86	1017.66	0.43	5	1	>sp|P00734|THRB_HUMAN Prothrombin OS=Homo sapiens OX=9606 GN=F2 PE=1 SV=2	RK_050519_TMTI2_2.24933.24933.5	62.01	24933	NaN	NaN	0.000517899	NaN	NaN	NaN	NaN	0.000374351	NaN	NaN	NaN	NaN	NaN	NaN	0.000326132	NaN	NaN	0.000449011	NaN	NaN	NaN	NaN	NaN	NaN	NaN	NaN	NaN	0.000445817	NaN	NaN	NaN	NaN	0.000325618
P00734_143_HexNAc(4)Hex(5)NeuAc(1)	R.[+229.16293]YPHK[+229.16293]PEIN[+1913.67702]STTHPGADLQENFC[+57.02146]R.N	R.YPHKPEINSTTHPGADLQENFCR.N	P00734	HexNAc(4)Hex(5)NeuAc(1)	143	6.8e-14	0	1017.26	1017.46	-0.87	5	-1	>sp|P00734|THRB_HUMAN Prothrombin OS=Homo sapiens OX=9606 GN=F2 PE=1 SV=2	RK_050519_TMTI2_2.24836.24836.5	61.83	24836	NaN	NaN	0.000388844	0.000342534	0.000484769	NaN	NaN	0.000345631	0.000238203	0.000277807	NaN	0.000220648	0.000239744	NaN	0.000313745	0.00021878	NaN	0.000445153	0.000216917	0.000332465	NaN	0.000306123	0.000245643	NaN	0.000269055	NaN	NaN	0.000390564	0.000206973	0.00020839	NaN	0.000216471	0.000279289
P00734_121_HexNAc(4)Hex(5)	R.[+229.16293]GHVN[+1622.58161]ITR.S	R.GHVNITR.S	P00734	HexNAc(4)Hex(5)	121	5.1e-06	0	883.399	883.4	-1.54	3		>sp|P00734|THRB_HUMAN Prothrombin OS=Homo sapiens OX=9606 GN=F2 PE=1 SV=2	RK_050519_TMTI3_1.14986.14986.3	40.74	14986	NaN	NaN	NaN	0.000538148	NaN	NaN	NaN	NaN	0.000135499	NaN	NaN	NaN	NaN	NaN	NaN	0.000437172	NaN	NaN	0.000219082	NaN	NaN	NaN	NaN	NaN	NaN	NaN	NaN	NaN	0.000313185	NaN	NaN	NaN	NaN
P00734_143_HexNAc(4)Hex(5)Fuc(1)NeuAc(1)NeuGc(1)	R.[+229.16293]YPHK[+229.16293]PEIN[+2366.82526]STTHPGADLQENFC[+57.02146]R.N	R.YPHKPEINSTTHPGADLQENFCR.N	P00734	HexNAc(4)Hex(5)Fuc(1)NeuAc(1)NeuGc(1)	143	1.8e-05	0	923.737	923.575	-5.83	6	1	>sp|P00734|THRB_HUMAN Prothrombin OS=Homo sapiens OX=9606 GN=F2 PE=1 SV=2	RK_050519_TMTI3_2.23248.23248.6	58.4	23248	NaN	NaN	NaN	0.000269934	NaN	NaN	NaN	NaN	0.000237234	NaN	NaN	NaN	NaN	NaN	NaN	0.000255268	NaN	NaN	0.00027983	NaN	NaN	NaN	NaN	NaN	NaN	NaN	NaN	NaN	0.000266788	NaN	NaN	NaN	NaN
P00734_416_HexNAc(4)Hex(5)Fuc(2)	R.[+229.16293]WVLTAAHC[+57.02146]LLYPPWDK[+229.16293]N[+1914.69743]FTENDLLVR.I	R.WVLTAAHCLLYPPWDKNFTENDLLVR.I	P00734	HexNAc(4)Hex(5)Fuc(2)	416	1.4e-09	0	1386.93	1386.91	9.75	4		>sp|P00734|THRB_HUMAN Prothrombin OS=Homo sapiens OX=9606 GN=F2 PE=1 SV=2	RK_050519_TMTI3_3.47724.47724.4	109.19	47724	NaN	NaN	NaN	0.000331774	NaN	NaN	NaN	NaN	0.000240497	NaN	NaN	NaN	NaN	NaN	NaN	0.000220473	NaN	NaN	0.000228926	NaN	NaN	NaN	NaN	NaN	NaN	NaN	NaN	NaN	0.000217227	NaN	NaN	NaN	NaN
P00734_416_HexNAc(4)Hex(5)Fuc(2)NeuAc(1)	R.[+229.16293]WVLTAAHC[+57.02146]LLYPPWDK[+229.16293]N[+2205.79284]FTENDLLVR.I	R.WVLTAAHCLLYPPWDKNFTENDLLVR.I	P00734	HexNAc(4)Hex(5)Fuc(2)NeuAc(1)	416	1.2e-13	0	1459.44	1459.69	2.19	4	-1	>sp|P00734|THRB_HUMAN Prothrombin OS=Homo sapiens OX=9606 GN=F2 PE=1 SV=2	RK_050519_TMTI3_3.49648.49648.4	112.77	49648	NaN	NaN	NaN	0.000457012	NaN	0.000263012	NaN	NaN	0.000250795	NaN	0.000212518	NaN	NaN	NaN	NaN	0.00018451	NaN	NaN	0.000143987	NaN	0.000284165	NaN	NaN	0.000247619	NaN	NaN	NaN	NaN	0.000345782	NaN	0.000155338	NaN	NaN
P00734_416_HexNAc(5)Hex(4)NeuAc(1)	R.[+229.16293]WVLTAAHC[+57.02146]LLYPPWDK[+229.16293]N[+1954.70357]FTENDLLVR.I	R.WVLTAAHCLLYPPWDKNFTENDLLVR.I	P00734	HexNAc(5)Hex(4)NeuAc(1)	416	0.00044	0.00047	1117.94	1117.73	1.88	5	1	>sp|P00734|THRB_HUMAN Prothrombin OS=Homo sapiens OX=9606 GN=F2 PE=1 SV=2	RK_050519_TMTI4_3.51114.51114.5	116.21	51114	NaN	NaN	NaN	NaN	0.00030003	NaN	NaN	NaN	NaN	0.000256601	NaN	NaN	NaN	NaN	NaN	NaN	NaN	NaN	NaN	0.000251689	NaN	NaN	0.000309967	NaN	NaN	NaN	NaN	NaN	NaN	0.000260137	NaN	NaN	NaN
P00736_514_HexNAc(4)Hex(5)Fuc(1)NeuAc(2)	K.[+229.16293]EHEAQSN[+2350.83035]ASLDVFLGHTNVEELMK[+229.16293].L	K.EHEAQSNASLDVFLGHTNVEELMK.L	P00736	HexNAc(4)Hex(5)Fuc(1)NeuAc(2)	514	8.1e-16	0	1102.29	1102.29	-2.32	5		>sp|P00736|C1R_HUMAN Complement C1r subcomponent OS=Homo sapiens OX=9606 GN=C1R PE=1 SV=2	RK_050519_TMTI1_2.40862.40862.5	90.19	40862	NaN	0.000336072	NaN	0.000303805	NaN	NaN	0.000411807	NaN	0.000258382	NaN	NaN	0.000262677	0.000301626	0.000430105	NaN	0.000216251	0.00043472	NaN	0.000314586	NaN	NaN	0.000271102	NaN	NaN	0.000345857	0.000429858	0.000339207	NaN	0.000209619	NaN	NaN	0.000266378	NaN
P00736_514_HexNAc(4)Hex(5)NeuAc(2)	K.[+229.16293]EHEAQSN[+2204.77244]ASLDVFLGHTNVEELMK[+229.16293].L	K.EHEAQSNASLDVFLGHTNVEELMK.L	P00736	HexNAc(4)Hex(5)NeuAc(2)	514	3.20E-18;4.20E-16	0	1072.8854;1340.8549	1073.081;1341.0995	4.66;4.69	4;5	-1	>sp|P00736|C1R_HUMAN Complement C1r subcomponent OS=Homo sapiens OX=9606 GN=C1R PE=1 SV=2	RK_050519_TMTI1_2.40582.40582.5;RK_050519_TMTI1_2.40597.40597.4	89.68;89.71	40582;40597	NaN	0.000411645	NaN	0.000293963	NaN	NaN	0.000263007	NaN	0.000230565	NaN	NaN	0.000159265	0.000328767	0.000316338	NaN	0.000245419	0.000260484	NaN	0.000254877	NaN	NaN	0.000230168	NaN	NaN	0.000128359	0.000318516	0.000348566	NaN	0.00019946	NaN	NaN	0.000194345	NaN
P00736_514_HexNAc(4)Hex(5)Fuc(1)NeuAc(1)	K.[+229.16293]EHEAQSN[+2059.73493]ASLDVFLGHTNVEELMK[+229.16293].L	K.EHEAQSNASLDVFLGHTNVEELMK.L	P00736	HexNAc(4)Hex(5)Fuc(1)NeuAc(1)	514	3.5e-16	0	1304.59	1304.84	-1.68	4	-1	>sp|P00736|C1R_HUMAN Complement C1r subcomponent OS=Homo sapiens OX=9606 GN=C1R PE=1 SV=2	RK_050519_TMTI3_2.38425.38425.4	86.71	38425	NaN	NaN	NaN	0.000283087	0.000197361	NaN	NaN	NaN	0.000301183	0.000276984	NaN	0.000228804	0.000202775	NaN	NaN	0.000305393	NaN	NaN	0.000271862	0.000324104	NaN	0.000193749	0.000389214	NaN	0.000218373	NaN	NaN	NaN	0.000272233	0.000213798	NaN	0.000280634	NaN
P00736_514_HexNAc(4)Hex(5)Fuc(2)NeuAc(1)	K.[+229.16293]EHEAQSN[+2205.79284]ASLDVFLGHTNVEELMK[+229.16293].L	K.EHEAQSNASLDVFLGHTNVEELMK.L	P00736	HexNAc(4)Hex(5)Fuc(2)NeuAc(1)	514	1.10E-07;1.20E-07	0	1073.4783;1341.3577	1073.2851;1341.3546	2.33;-6.99	4;5	1	>sp|P00736|C1R_HUMAN Complement C1r subcomponent OS=Homo sapiens OX=9606 GN=C1R PE=1 SV=2	RK_050519_TMTI3_2.40164.40164.4;RK_050519_TMTI3_2.40232.40232.5	89.94;90.07	40164;40232	NaN	NaN	NaN	0.000322563	NaN	NaN	NaN	NaN	0.000235085	NaN	NaN	NaN	NaN	NaN	NaN	0.000251259	NaN	NaN	0.000249588	NaN	NaN	NaN	NaN	NaN	NaN	NaN	NaN	NaN	0.000207502	NaN	NaN	NaN	NaN
P00736_514_HexNAc(2)Hex(12)	K.[+229.16293]EHEAQSN[+2350.79263]ASLDVFLGHTNVEELMK[+229.16293].L	K.EHEAQSNASLDVFLGHTNVEELMK.L	P00736	HexNAc(2)Hex(12)	514	9.3e-16	0	1102.28	1102.29	-1.23	5		>sp|P00736|C1R_HUMAN Complement C1r subcomponent OS=Homo sapiens OX=9606 GN=C1R PE=1 SV=2	RK_050519_TMTI4_2.40815.40815.5	90.46	40815	NaN	NaN	NaN	NaN	0.000312244	NaN	NaN	NaN	NaN	0.000295309	NaN	NaN	NaN	NaN	NaN	NaN	NaN	NaN	NaN	0.000301825	NaN	NaN	0.000398106	NaN	NaN	NaN	NaN	NaN	NaN	0.000260538	NaN	NaN	NaN
P00738_241_HexNAc(6)Hex(7)NeuAc(4)	K.[+229.16293]VVLHPN[+3517.22767]YSQVDIGLIK[+229.16293].L	K.VVLHPNYSQVDIGLIK.L	P00738	HexNAc(6)Hex(7)NeuAc(4)	241	6.2e-10	0	1154.91	1154.92	-7.88	5		>sp|P00738|HPT_HUMAN Haptoglobin OS=Homo sapiens OX=9606 GN=HP PE=1 SV=1	RK_050519_TMTI1_2.42740.42740.5	93.66	42740	NaN	0.000282479	NaN	0.000222473	0.000237708	NaN	0.000428229	NaN	0.000260151	0.000282164	NaN	0.000303314	0.000188019	0.000607808	NaN	0.000301179	0.00033904	NaN	0.000297668	0.000203863	NaN	0.000306719	0.000231999	NaN	0.000303722	0.000357982	0.000377651	NaN	0.000249782	0.000238099	NaN	0.000294625	NaN
P00738_241_HexNAc(7)Hex(8)Fuc(1)	K.[+229.16293]VVLHPN[+2864.03611]YSQVDIGLIK[+229.16293].L	K.VVLHPNYSQVDIGLIK.L	P00738	HexNAc(7)Hex(8)Fuc(1)	241	5.7e-16	0	1279.85	1280.1	4	4	-1	>sp|P00738|HPT_HUMAN Haptoglobin OS=Homo sapiens OX=9606 GN=HP PE=1 SV=1	RK_050519_TMTI1_2.41377.41377.4	91.15	41377	NaN	0.00053763	NaN	NaN	NaN	NaN	0.000397312	NaN	NaN	NaN	NaN	NaN	NaN	0.000298938	NaN	NaN	0.000429574	NaN	NaN	NaN	NaN	NaN	NaN	NaN	NaN	0.000337545	0.000310769	NaN	NaN	NaN	NaN	NaN	NaN
P00738_241_HexNAc(2)Hex(10)	K.[+229.16293]VVLHPN[+2026.68698]YSQVDIGLIK[+229.16293]LK[+229.16293].Q	K.VVLHPNYSQVDIGLIKLK.Q	P00738	HexNAc(2)Hex(10)	241	0.00037	0.00037	950.669	950.879	-9.62	5	-1	>sp|P00738|HPT_HUMAN Haptoglobin OS=Homo sapiens OX=9606 GN=HP PE=1 SV=1	RK_050519_TMTI1_3.35940.35940.5	88.25	35940	NaN	0.000360093	NaN	NaN	NaN	NaN	0.000340176	NaN	NaN	NaN	NaN	NaN	NaN	0.000243899	NaN	NaN	0.000314313	NaN	NaN	NaN	NaN	NaN	NaN	NaN	NaN	0.000292472	0.000318289	NaN	NaN	NaN	NaN	NaN	NaN
P00738_241_HexNAc(3)Hex(4)NeuAc(1)	K.[+229.16293]VVLHPN[+1548.54483]YSQVDIGLIK[+229.16293].L	K.VVLHPNYSQVDIGLIK.L	P00738	HexNAc(3)Hex(4)NeuAc(1)	241	1.30E-21;1.80E-18	0	1267.9758;951.234	1267.9655;951.2259	8.14;8.48	3;4		>sp|P00738|HPT_HUMAN Haptoglobin OS=Homo sapiens OX=9606 GN=HP PE=1 SV=1	RK_050519_TMTI1_3.35952.35952.3;RK_050519_TMTI1_3.35992.35992.4	88.27;88.34	35952;35992	NaN	0.000604351	NaN	0.000346319	0.000298638	0.00016901	0.000358861	NaN	0.000225173	0.000373269	0.000280477	0.000281397	0.000244217	0.000233319	NaN	0.000168588	0.000389308	NaN	0.000210115	0.000204631	0.000315204	0.000285705	0.000264343	0.000246919	0.000283013	0.000261509	0.000272163	NaN	0.000260687	0.00021571	0.000211683	0.000208765	NaN
P00738_184_HexNAc(4)Hex(5)	K.[+229.16293]MVSHHN[+1622.58161]LTTGATLINEQWLLTTAK[+229.16293].N	K.MVSHHNLTTGATLINEQWLLTTAK.N	P00738	HexNAc(4)Hex(5)	184	0.00069;2.00E-05	0;0.00037	952.668	952.866	2.98	5	-1	>sp|P00738|HPT_HUMAN Haptoglobin OS=Homo sapiens OX=9606 GN=HP PE=1 SV=1	RK_050519_TMTI1_3.33410.33410.5;RK_050519_TMTI1_3.33414.33414.3	83.52;83.53	33410;33414	NaN	0.000260321	0.000236616	0.000288163	0.000287954	0.000261891	0.00035559	0.000263569	0.000254693	0.000227461	0.000265463	0.000263614	0.000218248	0.000292118	0.000281024	0.000209086	0.000354074	0.000234573	0.00023573	0.000207859	0.000246657	0.000277221	0.000243046	0.000263665	0.000231376	0.000295407	0.000313569	0.000248962	0.000235939	0.000184132	0.000251956	0.000224761	0.000260812
P00738_241_HexNAc(4)Hex(5)Fuc(1)NeuAc(1)	K.[+229.16293]VVLHPN[+2059.73493]YSQVDIGLIK[+229.16293].L	K.VVLHPNYSQVDIGLIK.L	P00738	HexNAc(4)Hex(5)Fuc(1)NeuAc(1)	241	1.8e-13	0	1079.03	1079.02	9.19	4		>sp|P00738|HPT_HUMAN Haptoglobin OS=Homo sapiens OX=9606 GN=HP PE=1 SV=1	RK_050519_TMTI1_3.34236.34236.4	85.07	34236	NaN	0.000374533	0.000299949	0.00028737	0.000303827	0.000246891	0.000359116	0.000259496	0.000188274	0.000302758	0.000204138	0.000227344	0.000258925	0.000303516	0.00023924	0.000216896	0.000333425	0.000420826	0.000256742	0.000271528	0.000246681	0.00025671	0.000297604	0.000318147	0.000218809	0.000277274	0.000316524	0.000377611	0.000222722	0.000224808	0.000211749	0.000213598	0.000246917
P00738_184_HexNAc(4)Hex(5)Fuc(1)NeuAc(1)	K.[+229.16293]MVSHHN[+2059.73493]LTTGATLINEQWLLTTAK[+229.16293].N	K.MVSHHNLTTGATLINEQWLLTTAK.N	P00738	HexNAc(4)Hex(5)Fuc(1)NeuAc(1)	184	1.40E-07;4.20E-07	0	1040.1011;1299.8739	1040.2964;1300.1187	4.63;5.11	4;5	-1	>sp|P00738|HPT_HUMAN Haptoglobin OS=Homo sapiens OX=9606 GN=HP PE=1 SV=1	RK_050519_TMTI1_3.34694.34694.5;RK_050519_TMTI1_3.34715.34715.4	85.93;85.97	34694;34715	NaN	0.00049009	NaN	0.000304697	0.000314445	NaN	0.000342792	NaN	0.000207193	0.000264142	NaN	0.000286206	0.000241363	0.000333363	NaN	0.000199275	0.000321243	NaN	0.000224369	0.000296999	NaN	0.000269081	0.000275871	NaN	0.000225798	0.000299058	0.000305045	NaN	0.000227522	0.000201234	NaN	0.000213374	NaN
P00738_241_HexNAc(4)Hex(5)Fuc(1)NeuAc(2)	K.[+229.16293]VVLHPN[+2350.83035]YSQVDIGLIK[+229.16293].L	K.VVLHPNYSQVDIGLIK.L	P00738	HexNAc(4)Hex(5)Fuc(1)NeuAc(2)	241	2.4e-15	0	1151.56	1151.8	9.19	4	-1	>sp|P00738|HPT_HUMAN Haptoglobin OS=Homo sapiens OX=9606 GN=HP PE=1 SV=1	RK_050519_TMTI1_3.35978.35978.4	88.32	35978	NaN	0.000306469	NaN	0.000231018	0.000222347	0.000151428	0.000339002	NaN	0.000277814	0.000376188	0.000235973	NaN	NaN	0.000188878	NaN	0.000263376	0.000293019	NaN	0.000259455	0.000214095	0.000244322	NaN	0.00028451	0.00027321	NaN	0.000248705	0.00025511	NaN	0.000218919	0.000163752	0.00024316	NaN	NaN
P00738_184_HexNAc(4)Hex(5)Fuc(1)NeuAc(2)	K.[+229.16293]MVSHHN[+2350.83035]LTTGATLINEQWLLTTAK[+229.16293].N	K.MVSHHNLTTGATLINEQWLLTTAK.N	P00738	HexNAc(4)Hex(5)Fuc(1)NeuAc(2)	184	2.1e-07	0	1372.65	1372.89	6.93	4	-1	>sp|P00738|HPT_HUMAN Haptoglobin OS=Homo sapiens OX=9606 GN=HP PE=1 SV=1	RK_050519_TMTI1_3.36272.36272.4	88.86	36272	NaN	0.000673172	0.000400794	NaN	0.000226708	0.000222731	0.000450036	0.000311567	NaN	0.000322575	0.000298426	NaN	NaN	0.000404824	0.000316179	NaN	0.000257804	0.000267787	NaN	0.000243081	0.000307116	NaN	0.000316546	0.000234142	NaN	0.000336482	0.000383956	0.000267165	NaN	0.00025032	0.000203975	NaN	0.000271879
P00738_184_HexNAc(4)Hex(5)Fuc(2)	K.[+229.16293]M[+15.99492]VSHHN[+1914.69743]LTTGATLINEQWLLTTAK[+229.16293].N	K.MVSHHNLTTGATLINEQWLLTTAK.N	P00738	HexNAc(4)Hex(5)Fuc(2)	184	3.9e-10	0	1267.62	1267.86	7.66	4	-1	>sp|P00738|HPT_HUMAN Haptoglobin OS=Homo sapiens OX=9606 GN=HP PE=1 SV=1	RK_050519_TMTI1_3.33598.33598.4	83.88	33598	NaN	0.000475096	0.000291424	0.000319792	NaN	NaN	0.000349648	0.000327361	0.000250303	NaN	NaN	NaN	NaN	0.00019545	0.000316227	0.000150861	0.000348424	0.000260686	0.00020706	NaN	NaN	NaN	NaN	NaN	NaN	0.000227294	0.000314638	0.000290906	0.000250976	NaN	NaN	NaN	0.000304429
P00738_241_HexNAc(4)Hex(5)Fuc(2)NeuAc(1)	K.[+229.16293]VVLHPN[+2205.79284]YSQVDIGLIK[+229.16293].L	K.VVLHPNYSQVDIGLIK.L	P00738	HexNAc(4)Hex(5)Fuc(2)NeuAc(1)	241	1.30E-20;6.50E-20;7.70E-13;8.00E-17	0	1115.2884;1115.7885;1486.718;1486.7186	1115.5379;1487.0482	-0.29;1.14;2.86;3.27	3;4	1;-1	>sp|P00738|HPT_HUMAN Haptoglobin OS=Homo sapiens OX=9606 GN=HP PE=1 SV=1	RK_050519_TMTI1_3.35886.35886.3;RK_050519_TMTI1_3.36115.36115.4;RK_050519_TMTI1_3.36182.36182.3;RK_050519_TMTI1_3.37630.37630.4	88.14;88.57;88.7;91.39	35886;36115;36182;37630	NaN	0.00069381	0.000330283	0.000375954	0.000296279	0.000167784	0.0003383	0.000195956	0.000228047	0.00030921	0.000289282	0.000223628	0.000245433	0.000212265	0.000287012	0.000155981	0.000377808	0.000418045	0.000209081	0.000275706	0.000308585	0.000263794	0.000338365	0.000250496	0.000256622	0.000215178	0.00027623	0.000208292	0.000228989	0.000248645	0.000198342	0.000184475	0.0002172
P00738_184_HexNAc(4)Hex(5)Fuc(2)NeuAc(1)	K.[+229.16293]M[+15.99492]VSHHN[+2205.79284]LTTGATLINEQWLLTTAK[+229.16293].N;K.[+229.16293]MVSHHN[+2205.79284]LTTGATLINEQWLLTTAK[+229.16293].N	K.MVSHHNLTTGATLINEQWLLTTAK.N	P00738	HexNAc(4)Hex(5)Fuc(2)NeuAc(1)	184	3.30E-19;5.20E-05	0	1072.5101;1336.3865	1072.707;1336.6332	3.08;3.55	4;5	-1	>sp|P00738|HPT_HUMAN Haptoglobin OS=Homo sapiens OX=9606 GN=HP PE=1 SV=1	RK_050519_TMTI1_3.32715.32715.5;RK_050519_TMTI1_3.36350.36350.4	82.22;89.01	32715;36350	NaN	0.000671293	0.000376315	0.000426132	0.000408495	0.000148353	0.000302533	0.000200639	0.000249373	0.000393066	0.000259582	0.000299499	0.000325938	0.000202073	0.000262481	0.000164914	0.000412417	0.000136648	0.000232851	0.000207856	0.000280982	0.000348685	0.000269036	0.000211691	0.000214937	0.000234216	0.000239986	0.000126317	0.000233555	0.000182143	0.000177873	0.000188489	0.000202883
P00738_184_HexNAc(4)Hex(5)Fuc(3)NeuAc(1)	K.[+229.16293]MVSHHN[+2351.85075]LTTGATLINEQWLLTTAK[+229.16293].N	K.MVSHHNLTTGATLINEQWLLTTAK.N	P00738	HexNAc(4)Hex(5)Fuc(3)NeuAc(1)	184	5.2e-14	0	1098.52	1098.72	-0.22	5	-1	>sp|P00738|HPT_HUMAN Haptoglobin OS=Homo sapiens OX=9606 GN=HP PE=1 SV=1	RK_050519_TMTI1_3.36248.36248.5	88.82	36248	NaN	0.000594758	0.000302889	0.000246683	0.000481737	0.000196388	0.000337967	0.000273839	0.000209588	0.000368444	0.000340336	0.000265033	0.000222223	0.000291258	0.000246104	0.000249798	0.000321143	0.000261224	0.000241834	0.000260692	0.00029136	0.00031152	0.000318836	0.000252118	0.000275291	0.000290355	0.000308271	0.000319742	0.000188468	0.000236784	0.000232296	0.000189368	0.000277433
P00738_241_HexNAc(4)Hex(5)Fuc(4)	K.[+229.16293]VVLHPN[+2206.81324]YSQVDIGLIK[+229.16293].L	K.VVLHPNYSQVDIGLIK.L	P00738	HexNAc(4)Hex(5)Fuc(4)	241	1.90E-06;2.80E-07	0	892.8277;893.0297	892.836	-7.7;-9.22	5	1	>sp|P00738|HPT_HUMAN Haptoglobin OS=Homo sapiens OX=9606 GN=HP PE=1 SV=1	RK_050519_TMTI1_2.40859.40859.5;RK_050519_TMTI1_3.36193.36193.4	88.72;90.19	36193;40859	NaN	0.000410887	NaN	NaN	NaN	NaN	0.000367312	NaN	NaN	NaN	NaN	NaN	NaN	0.000299381	NaN	NaN	0.000294637	NaN	NaN	NaN	NaN	NaN	NaN	NaN	NaN	0.000363034	0.000376338	NaN	NaN	NaN	NaN	NaN	NaN
P00738_241_HexNAc(4)Hex(5)NeuAc(1)	K.[+229.16293]VVLHPN[+1913.67702]YSQVDIGLIK[+229.16293].L	K.VVLHPNYSQVDIGLIK.L	P00738	HexNAc(4)Hex(5)NeuAc(1)	241	1.30E-15;1.50E-14;1.50E-19;1.50E-20;1.50E-21;2.40E-20;5.00E-06;5.10E-08;8.30E-17;9.60E-10	0	1042.2609;1042.263;1042.2662;1042.5113;1042.5131;1042.5149;1042.5153;1389.3511;1389.6882;834.0143;834.2103	1042.509;1389.6762;834.2086	2.05;2.2;2.65;3.96;4.64;5.71;6.07;6.74;7.6;7.69;8.6	3;4;5	-1	>sp|P00738|HPT_HUMAN Haptoglobin OS=Homo sapiens OX=9606 GN=HP PE=1 SV=1	RK_050519_TMTI1_3.29356.29356.4;RK_050519_TMTI1_3.34227.34227.4;RK_050519_TMTI1_3.34239.34239.5;RK_050519_TMTI1_3.34259.34259.3;RK_050519_TMTI1_3.34383.34383.7;RK_050519_TMTI1_3.34422.34422.7;RK_050519_TMTI1_3.34498.34498.4;RK_050519_TMTI1_3.34520.34520.5;RK_050519_TMTI1_3.34554.34554.3;RK_050519_TMTI1_3.34844.34844.2;RK_050519_TMTI1_3.36018.36018.4	75.94;85.06;85.08;85.12;85.35;85.42;85.56;85.6;85.67;86.21;88.39	29356;34227;34239;34259;34383;34422;34498;34520;34554;34844;36018	NaN	0.000618766	0.000322706	0.000360066	0.000341804	0.000184834	0.000328423	0.000240838	0.000232464	0.000333949	0.000251532	0.000253139	0.000200701	0.000235757	0.000273381	0.000174555	0.000352457	0.000461107	0.000220711	0.000196352	0.000291287	0.000287634	0.000232543	0.000220916	0.000256123	0.000248983	0.000277239	0.000277114	0.000223416	0.000172721	0.000190451	0.000180378	0.000230656
P00738_184_HexNAc(4)Hex(5)NeuAc(1)	K.[+229.16293]M[+15.99492]VSHHN[+1913.67702]LTTGATLINEQWLLTTAK[+229.16293].N;K.[+229.16293]MVSHHN[+1913.67702]LTTGATLINEQWLLTTAK[+229.16293].N	K.MVSHHNLTTGATLINEQWLLTTAK.N	P00738	HexNAc(4)Hex(5)NeuAc(1)	184	1.50E-09;2.60E-10;3.60E-13;6.10E-12;6.10E-17;6.40E-05;6.80E-13	0;0.00012	1010.8845;1011.0892;1011.09;1014.2886;1263.6027;1267.6126;842.7461	1011.0849;1014.2838;1263.6042;1267.603;842.7386	0.34;-1.25;4.28;4.74;5.07;7.56;8.89	4;5;6	-1	>sp|P00738|HPT_HUMAN Haptoglobin OS=Homo sapiens OX=9606 GN=HP PE=1 SV=1	RK_050519_TMTI1_3.33826.33826.5;RK_050519_TMTI1_3.33868.33868.4;RK_050519_TMTI1_3.34684.34684.4;RK_050519_TMTI1_3.34747.34747.6;RK_050519_TMTI1_3.34823.34823.3;RK_050519_TMTI1_3.34834.34834.5;RK_050519_TMTI1_3.35496.35496.5	84.31;84.38;85.91;86.03;86.17;86.19;87.41	33826;33868;34684;34747;34823;34834;35496	NaN	0.00043507	0.000313367	0.000348346	0.000310942	0.00019521	0.000341067	0.000214282	0.000247563	0.000308295	0.000249464	0.00024041	0.00019629	0.000236875	0.000260656	0.000174856	0.000357252	0.000149765	0.000221045	0.000195532	0.000255745	0.000278873	0.000258718	0.000233441	0.000242487	0.00023649	0.000332845	0.000151374	0.00024511	0.000169412	0.000192428	0.000207293	0.000214956
P00738_184_HexNAc(4)Hex(5)NeuAc(1)NeuGc(1)	K.[+229.16293]MVSHHN[+2220.76736]LTTGATLINEQWLLTTAK[+229.16293].N	K.MVSHHNLTTGATLINEQWLLTTAK.N	P00738	HexNAc(4)Hex(5)NeuAc(1)NeuGc(1)	184	1.6e-07	0	1072.31	1072.5	8.89	5	-1	>sp|P00738|HPT_HUMAN Haptoglobin OS=Homo sapiens OX=9606 GN=HP PE=1 SV=1	RK_050519_TMTI1_3.34517.34517.6	85.6	34517	NaN	0.000497561	0.000292193	0.000359739	0.00038035	0.000272826	0.000369377	0.0001942	0.000235001	0.000335638	0.000267776	0.000259355	0.000238351	0.000250452	0.000215954	0.000225828	0.000353039	0.000322644	0.000263369	0.000258526	0.000330767	0.000297526	0.000309793	0.00027347	0.000252299	0.000289199	0.000332299	0.000242127	0.00023149	0.000225356	0.000241635	0.000193296	0.000211359
P00738_241_HexNAc(4)Hex(5)NeuAc(2)	K.[+229.16293]QLVEIEK[+229.16293]VVLHPN[+2204.77244]YSQVDIGLIK[+229.16293].L;K.[+229.16293]VVLHPN[+2204.77244]YSQVDIGLIK[+229.16293].L	K.QLVEIEKVVLHPNYSQVDIGLIK.L;K.VVLHPNYSQVDIGLIK.L	P00738	HexNAc(4)Hex(5)NeuAc(2)	241	1.00E-05;1.10E-14;1.10E-18;1.20E-07;1.20E-08;1.20E-10;1.30E-13;1.30E-15;1.30E-19;1.50E-17;1.70E-05;1.80E-16;1.90E-13;2.00E-17;2.00E-19;2.40E-12;3.00E-14;3.10E-09;4.00E-15;4.20E-08;4.80E-06;4.80E-07;6.20E-12;8.50E-14;9.80E-08	0	1105.9564;1105.9623;1106.3539;1115.0343;1115.0368;1115.0379;1115.038;1115.0389;1115.0396;1115.0411;1115.2867;1115.5335;1486.3694;892.2243;892.228;892.2333;892.4251;892.4261;892.4273;892.4301;892.4303;892.4312;892.4315;892.6267	1106.1554;1115.2828;1486.708;892.4277	-0.17;-0.44;1.12;1.57;-1.81;-1.94;2.11;2.64;-2.78;2.91;-2.91;-3.06;3.43;3.87;4.21;4.3;5.28;5.39;6.16;6.82;6.87;7;8.13	3;4;5	1;-1	>sp|P00738|HPT_HUMAN Haptoglobin OS=Homo sapiens OX=9606 GN=HP PE=1 SV=1	RK_050519_TMTI1_2.34359.34359.4;RK_050519_TMTI1_2.34395.34395.5;RK_050519_TMTI1_2.34510.34510.5;RK_050519_TMTI1_2.40017.40017.4;RK_050519_TMTI1_2.40057.40057.5;RK_050519_TMTI1_2.40071.40071.5;RK_050519_TMTI1_2.40146.40146.3;RK_050519_TMTI1_2.40299.40299.4;RK_050519_TMTI1_2.40848.40848.4;RK_050519_TMTI1_2.40875.40875.5;RK_050519_TMTI1_3.30827.30827.4;RK_050519_TMTI1_3.30855.30855.5;RK_050519_TMTI1…	103.08;103.15;103.27;103.28;78.21;78.27;78.48;78.69;78.74;84.79;88.07;88.08;88.47;88.6;88.61;88.65;88.72;88.75;88.88;89.08;89.16;89.18;89.6;90.17;90.22	30827;30855;34082;34359;34395;34510;35844;35852;36058;36128;36136;36388;36441;36666;40017;40057;40071;40146;40299;40848;40875;43942;43979;44044;44053	NaN	0.000529177	0.000328105	0.000313176	0.000309795	0.000192522	0.000355169	0.000253721	0.0002338	0.000326212	0.000280396	0.000332197	0.000234337	0.000254435	0.000250599	0.000211342	0.000348299	0.000376359	0.000233498	0.000240032	0.000359928	0.000307458	0.000275672	0.000245414	0.000324166	0.000297424	0.000319737	0.000250718	0.000267581	0.00020623	0.000229049	0.000210815	0.000249143
P00738_184_HexNAc(4)Hex(5)NeuAc(2)	K.[+229.16293]M[+15.99492]VSHHN[+2204.77244]LTTGATLINEQWLLTTAK[+229.16293].N;K.[+229.16293]MVSHHN[+2204.77244]LTTGATLINEQWLLTTAK[+229.16293].N	K.MVSHHNLTTGATLINEQWLLTTAK.N	P00738	HexNAc(4)Hex(5)NeuAc(2)	184	1.00E-07;1.00E-18;1.20E-11;2.00E-10;2.20E-05;3.30E-10;3.60E-10;3.70E-13;4.80E-12;5.00E-14;7.50E-22;8.30E-08;9.10E-10	0	1069.109;1069.11;1069.3026;1069.3041;1069.3042;1069.3118;1072.2993;1072.306;1072.5027;1336.136;1336.3662;1340.3774;891.2596	1069.3039;1072.5029;1336.3781;1340.3768;891.2545	0.14;-0.21;0.25;0.46;-1.24;-2.73;3.53;5.38;5.77;6.29;6.54;7.33;-8.9	4;5;6	-1	>sp|P00738|HPT_HUMAN Haptoglobin OS=Homo sapiens OX=9606 GN=HP PE=1 SV=1	RK_050519_TMTI1_3.33133.33133.5;RK_050519_TMTI1_3.35196.35196.5;RK_050519_TMTI1_3.35353.35353.6;RK_050519_TMTI1_3.35486.35486.5;RK_050519_TMTI1_3.35490.35490.4;RK_050519_TMTI1_3.36329.36329.5;RK_050519_TMTI1_3.36392.36392.6;RK_050519_TMTI1_3.36619.36619.5;RK_050519_TMTI1_3.36641.36641.4;RK_050519_TMTI1_3.36893.36893.5;RK_050519_TMTI1_3.37192.37192.5;RK_050519_TMTI1_3.37196.37196.4;RK_050519_TMTI1…	83.01;86.86;87.15;87.4;88.97;89.09;89.51;89.55;90.03;90.58;90.59;91.16	33133;35196;35353;35486;35490;36329;36392;36619;36641;36893;37192;37196;37508	NaN	0.00062435	0.000335105	0.000338583	0.000334112	0.000180731	0.000343311	0.000230367	0.000240719	0.000354249	0.000281414	0.000257122	0.000199092	0.000225912	0.000237497	0.000177178	0.000347215	0.000203163	0.000242392	0.000211097	0.000313824	0.000339235	0.000260136	0.000273322	0.000298936	0.000264713	0.000296002	0.000203687	0.000238967	0.000197471	0.00021623	0.000160009	0.000263374
P00738_184_HexNAc(4)Hex(6)Fuc(1)	K.[+229.16293]MVSHHN[+1930.69234]LTTGATLINEQWLLTTAK[+229.16293].N	K.MVSHHNLTTGATLINEQWLLTTAK.N	P00738	HexNAc(4)Hex(6)Fuc(1)	184	5.5e-05	0	1014.29	1014.49	1.07	5	-1	>sp|P00738|HPT_HUMAN Haptoglobin OS=Homo sapiens OX=9606 GN=HP PE=1 SV=1	RK_050519_TMTI1_3.31246.31246.5	79.47	31246	NaN	0.000557561	NaN	0.000347447	0.000335935	NaN	0.000330179	NaN	0.000224666	0.00034412	NaN	0.000302348	0.000248038	0.000322856	NaN	0.000219133	0.000315824	NaN	0.00024429	0.000317644	NaN	0.000266387	0.00030215	NaN	0.000313624	0.000304722	0.000303495	NaN	0.000281261	0.000244642	NaN	0.000282745	NaN
P00738_184_HexNAc(4)Hex(6)Fuc(1)NeuAc(1)	K.[+229.16293]MVSHHN[+2221.78776]LTTGATLINEQWLLTTAK[+229.16293].N	K.MVSHHNLTTGATLINEQWLLTTAK.N	P00738	HexNAc(4)Hex(6)Fuc(1)NeuAc(1)	184	5.40E-10;6.80E-08	0	1072.509;1340.3823	1072.707;1340.6319	0.92;2.53	4;5	-1	>sp|P00738|HPT_HUMAN Haptoglobin OS=Homo sapiens OX=9606 GN=HP PE=1 SV=1	RK_050519_TMTI1_3.34179.34179.5;RK_050519_TMTI1_3.34559.34559.4	84.97;85.68	34179;34559	NaN	0.000492227	NaN	0.000264312	0.000408637	NaN	0.00036927	NaN	0.00020789	0.000394461	NaN	0.000260666	0.000231999	0.00024299	NaN	0.000220972	0.000360403	NaN	0.000248765	0.000288291	NaN	0.000293641	0.000281291	NaN	0.000284903	0.000263829	0.000288529	NaN	0.000207502	0.000220423	NaN	0.000200627	NaN
P00738_184_HexNAc(4)Hex(6)Fuc(3)	K.[+229.16293]MVSHHN[+2222.80816]LTTGATLINEQWLLTTAK[+229.16293].N	K.MVSHHNLTTGATLINEQWLLTTAK.N	P00738	HexNAc(4)Hex(6)Fuc(3)	184	7.2e-08	0	1072.71	1072.91	0.38	5	-1	>sp|P00738|HPT_HUMAN Haptoglobin OS=Homo sapiens OX=9606 GN=HP PE=1 SV=1	RK_050519_TMTI1_3.34472.34472.5	85.51	34472	NaN	0.000443748	NaN	NaN	NaN	0.000238318	0.000360205	NaN	NaN	NaN	0.000240095	NaN	NaN	0.000233833	NaN	NaN	0.000348189	NaN	NaN	NaN	0.000256604	NaN	NaN	0.000259956	NaN	0.000294207	0.000317778	NaN	NaN	NaN	0.000227112	NaN	NaN
P00738_241_HexNAc(4)Hex(6)NeuGc(1)	K.[+229.16293]VVLHPN[+2091.72476]YSQVDIGLIK[+229.16293]LK[+229.16293].Q	K.VVLHPNYSQVDIGLIKLK.Q	P00738	HexNAc(4)Hex(6)NeuGc(1)	241	6.7e-05	0.00012	1204.36	1204.61	0.56	4	-1	>sp|P00738|HPT_HUMAN Haptoglobin OS=Homo sapiens OX=9606 GN=HP PE=1 SV=1	RK_050519_TMTI1_3.34088.34088.4	84.8	34088	NaN	0.00053345	NaN	NaN	0.000283801	NaN	0.000285428	NaN	NaN	0.000259123	NaN	0.000239408	0.000283466	0.000287258	NaN	NaN	0.000343446	NaN	NaN	0.000217288	NaN	0.000265254	0.00021837	NaN	0.000269393	0.000298189	0.000310727	NaN	NaN	0.000223383	NaN	0.000212939	NaN
P00738_241_HexNAc(5)Hex(6)	K.[+229.16293]VVLHPN[+1987.71380]YSQVDIGLIK[+229.16293].L	K.VVLHPNYSQVDIGLIK.L	P00738	HexNAc(5)Hex(6)	241	1.3e-13	0	1060.77	1061.02	0.73	4	-1	>sp|P00738|HPT_HUMAN Haptoglobin OS=Homo sapiens OX=9606 GN=HP PE=1 SV=1	RK_050519_TMTI1_3.32517.32517.4	81.85	32517	NaN	0.000471177	0.000285216	0.000329562	0.000385394	NaN	0.000342905	0.000252302	0.00024096	0.000369083	NaN	0.000241391	0.000221293	0.000296936	0.00025645	0.000182029	0.000360715	0.000390825	0.000228111	0.000191262	NaN	0.000220758	0.000216935	NaN	0.000226197	0.000314051	0.000309844	0.000323329	0.000193916	0.000277333	NaN	0.000195356	0.000234222
P00738_241_HexNAc(5)Hex(6)Fuc(1)NeuAc(3)	K.[+229.16293]VVLHPN[+3007.05796]YSQVDIGLIK[+229.16293].L	K.VVLHPNYSQVDIGLIK.L	P00738	HexNAc(5)Hex(6)Fuc(1)NeuAc(3)	241	1.30E-10;8.80E-15	0	1052.6809;1315.6072	1052.8848;1315.8542	2.89;-3.09	4;5	-1	>sp|P00738|HPT_HUMAN Haptoglobin OS=Homo sapiens OX=9606 GN=HP PE=1 SV=1	RK_050519_TMTI1_2.41384.41384.5;RK_050519_TMTI1_3.37402.37402.4	90.97;91.16	37402;41384	NaN	0.000417229	0.000304156	0.000308202	0.000292156	0.000177156	0.000477892	0.000260659	0.000207826	0.000327927	0.000257697	0.000266969	0.000260368	0.000352148	0.000202692	0.000189608	0.00044072	0.000291034	0.000209947	0.000267723	0.000282601	0.00031632	0.000274366	0.000308461	0.000387296	0.000291202	0.000334406	0.000278531	0.000259505	0.000215271	0.000264003	0.000233276	0.000283355
P00738_184_HexNAc(5)Hex(6)Fuc(1)NeuAc(3)	K.[+229.16293]M[+15.99492]VSHHN[+3007.05796]LTTGATLINEQWLLTTAK[+229.16293].N;K.[+229.16293]MVSHHN[+3007.05796]LTTGATLINEQWLLTTAK[+229.16293].N	K.MVSHHNLTTGATLINEQWLLTTAK.N	P00738	HexNAc(5)Hex(6)Fuc(1)NeuAc(3)	184	3.00E-07;5.00E-16	0	1229.7616;1232.7604	1229.761;1232.96	0.46;0.83	5	-1	>sp|P00738|HPT_HUMAN Haptoglobin OS=Homo sapiens OX=9606 GN=HP PE=1 SV=1	RK_050519_TMTI1_3.36520.36520.5;RK_050519_TMTI1_3.37820.37820.5	89.33;91.74	36520;37820	NaN	0.000562766	0.000399521	0.000377601	0.000336869	0.000212433	0.000467555	0.00017662	0.000175451	0.000494937	0.000226501	0.00024625	0.000188293	0.000181062	0.000168344	0.000156634	0.000389134	0.000216028	0.00022308	0.000238821	0.000243774	0.000310224	0.000344468	0.000247319	0.000278614	0.000269107	0.00024169	0.000197076	0.000200272	0.000205053	0.000260774	0.000147485	0.000199273
P00738_241_HexNAc(5)Hex(6)Fuc(2)NeuAc(1)	K.[+229.16293]VVLHPN[+2570.92504]YSQVDIGLIK[+229.16293].L	K.VVLHPNYSQVDIGLIK.L	P00738	HexNAc(5)Hex(6)Fuc(2)NeuAc(1)	241	1.3e-20	0	1206.57	1206.82	1.59	4	-1	>sp|P00738|HPT_HUMAN Haptoglobin OS=Homo sapiens OX=9606 GN=HP PE=1 SV=1	RK_050519_TMTI1_3.35905.35905.4	88.18	35905	NaN	0.000728757	0.000408201	0.000348154	0.000345669	0.000187925	0.000364404	0.00020039	0.000264492	0.000340792	0.000261508	0.000278646	0.000243898	0.000224453	0.000239422	0.000167426	0.000351421	0.000383771	0.000234612	0.000209929	0.000265081	0.000313753	0.000278574	0.000241882	0.000292574	0.000266661	0.000278934	0.000190748	0.000182634	0.000194335	0.000213936	0.000231505	0.00016988
P00738_241_HexNAc(5)Hex(6)NeuAc(1)	K.[+229.16293]VVLHPN[+2278.80922]YSQVDIGLIK[+229.16293].L	K.VVLHPNYSQVDIGLIK.L	P00738	HexNAc(5)Hex(6)NeuAc(1)	241	1.70E-17;2.00E-16;2.40E-15	0	1133.5487;1511.0644;907.0384	1133.792;1511.3869;907.2351	4.42;6.67;7.87	3;4;5	-1	>sp|P00738|HPT_HUMAN Haptoglobin OS=Homo sapiens OX=9606 GN=HP PE=1 SV=1	RK_050519_TMTI1_3.33978.33978.5;RK_050519_TMTI1_3.34083.34083.3;RK_050519_TMTI1_3.34267.34267.4	84.59;84.79;85.13	33978;34083;34267	NaN	0.000475168	0.000272253	0.000345979	0.000290298	0.00024772	0.0003491	0.000247348	0.000231779	0.000343205	0.00029067	0.000287149	0.000258035	0.000290889	0.000259181	0.000168655	0.000332881	0.000434354	0.000250031	0.000213294	0.000278767	0.000295386	0.000288877	0.00029193	0.000268778	0.000312398	0.000307526	0.000388895	0.000200746	0.000226076	0.00023078	0.000208502	0.000254233
P00738_184_HexNAc(5)Hex(6)NeuAc(1)	K.[+229.16293]MVSHHN[+2278.80922]LTTGATLINEQWLLTTAK[+229.16293].N	K.MVSHHNLTTGATLINEQWLLTTAK.N	P00738	HexNAc(5)Hex(6)NeuAc(1)	184	9.5e-14	0	1084.12	1084.11	8.6	5		>sp|P00738|HPT_HUMAN Haptoglobin OS=Homo sapiens OX=9606 GN=HP PE=1 SV=1	RK_050519_TMTI1_3.34606.34606.6	85.77	34606	NaN	0.00041999	0.000330047	0.00032101	0.000331356	0.000224242	0.000357375	0.0003496	0.000281381	0.000277334	0.000282475	0.000284068	0.000250586	0.000254181	0.000288582	0.000224344	0.000335316	0.000256679	0.000230579	0.000243928	0.000275748	0.000247214	0.00028154	0.000254805	0.0002634	0.000345562	0.000352138	0.000276375	0.000221562	0.000170132	0.000227087	0.00023854	0.000278323
P00738_241_HexNAc(5)Hex(6)NeuAc(2)	K.[+229.16293]VVLHPN[+2569.90464]YSQVDIGLIK[+229.16293].L	K.VVLHPNYSQVDIGLIK.L	P00738	HexNAc(5)Hex(6)NeuAc(2)	241	1.10E-16;1.50E-18;2.00E-19	0	1206.3221;965.4551;965.4567	1206.5659;965.4542	0.97;2.68;5.82	4;5	-1	>sp|P00738|HPT_HUMAN Haptoglobin OS=Homo sapiens OX=9606 GN=HP PE=1 SV=1	RK_050519_TMTI1_3.35634.35634.4;RK_050519_TMTI1_3.35655.35655.5;RK_050519_TMTI1_3.35743.35743.5	87.67;87.71;87.88	35634;35655;35743	NaN	0.000409383	0.000287053	0.000214591	0.000210821	0.000210851	0.000362638	0.000264463	0.000253071	0.000308218	0.000286367	0.000276285	0.000259043	0.000248949	0.000258268	0.000220046	0.000346462	0.000334491	0.000269784	0.000251308	0.000320068	0.000333117	0.00028322	0.000281368	0.000279598	0.000308835	0.000336932	0.000280838	0.00022965	0.000237883	0.000251884	0.000205607	0.000292877
P00738_184_HexNAc(5)Hex(6)NeuAc(2)	K.[+229.16293]M[+15.99492]VSHHN[+2569.90464]LTTGATLINEQWLLTTAK[+229.16293].N;K.[+229.16293]MVSHHN[+2569.90464]LTTGATLINEQWLLTTAK[+229.16293].N	K.MVSHHNLTTGATLINEQWLLTTAK.N	P00738	HexNAc(5)Hex(6)NeuAc(2)	184	1.00E-15;4.10E-19;5.50E-10;9.20E-10	0	1142.1267;1142.1361;1145.5381;1427.4153	1142.3304;1145.5294;1427.6611	-2.62;3.49;5.61;7.63	4;5	-1	>sp|P00738|HPT_HUMAN Haptoglobin OS=Homo sapiens OX=9606 GN=HP PE=1 SV=1	RK_050519_TMTI1_3.34885.34885.5;RK_050519_TMTI1_3.36163.36163.5;RK_050519_TMTI1_3.36237.36237.4;RK_050519_TMTI1_3.36452.36452.5	86.29;88.66;88.8;89.2	34885;36163;36237;36452	NaN	0.000551524	0.000477141	0.000338217	0.000370952	0.000203767	0.000379925	0.000255778	0.000300554	0.000306179	0.00031686	0.000317525	0.000246341	0.000250359	0.000272576	0.00019116	0.000309812	0.000216779	0.000214165	0.000227041	0.000367867	0.000314506	0.0002703	0.00020217	0.000283555	0.000328402	0.000291806	0.000212634	0.000205411	0.000206675	0.000216389	0.000232653	0.000229922
P00738_241_HexNAc(5)Hex(6)NeuAc(3)	K.[+229.16293]VVLHPN[+2861.00005]YSQVDIGLIK[+229.16293].L	K.VVLHPNYSQVDIGLIK.L	P00738	HexNAc(5)Hex(6)NeuAc(3)	241	1.50E-15;1.60E-18;2.30E-14;2.40E-16;3.00E-17;9.30E-11	0	1023.4702;1023.472;1023.6716;1279.0853;1279.0985;1279.5868	1023.6732;1279.3397	-0.52;-1.58;-2.31;-2.79;-2.96;7.52	4;5	1;-1	>sp|P00738|HPT_HUMAN Haptoglobin OS=Homo sapiens OX=9606 GN=HP PE=1 SV=1	RK_050519_TMTI1_2.41364.41364.5;RK_050519_TMTI1_2.41529.41529.4;RK_050519_TMTI1_2.41653.41653.5;RK_050519_TMTI1_3.37317.37317.4;RK_050519_TMTI1_3.37585.37585.5;RK_050519_TMTI1_3.37609.37609.4	90.81;91.12;91.31;91.35;91.43;91.66	37317;37585;37609;41364;41529;41653	NaN	0.000653816	0.000364352	0.000340137	0.000434796	0.000231767	0.000328099	0.000274146	0.000267637	0.000376311	0.000270144	0.000325595	0.000273852	0.000260653	0.000268463	0.000203809	0.000321806	0.000369127	0.000231583	0.000252669	0.000303913	0.000351104	0.000296075	0.000247434	0.000362485	0.000314401	0.000279269	0.000286952	0.000221422	0.000239902	0.00024294	0.000218966	0.000279704
P00738_184_HexNAc(5)Hex(6)NeuAc(3)	K.[+229.16293]M[+15.99492]VSHHN[+2861.00005]LTTGATLINEQWLLTTAK[+229.16293].N;K.[+229.16293]MVSHHN[+2861.00005]LTTGATLINEQWLLTTAK[+229.16293].N	K.MVSHHNLTTGATLINEQWLLTTAK.N	P00738	HexNAc(5)Hex(6)NeuAc(3)	184	1.00E-12;2.20E-07;2.50E-14;4.00E-10;4.40E-13;5.00E-05;5.60E-15	0	1000.6228;1003.1295;1200.3529;1200.3551;1203.5537;1500.4421;1504.437	1000.6258;1003.2916;1200.5495;1203.7484;1500.435;1504.4337	2.18;-2.92;3.44;4.76;4.94;5.13;5.27	4;5;6	-1	>sp|P00738|HPT_HUMAN Haptoglobin OS=Homo sapiens OX=9606 GN=HP PE=1 SV=1	RK_050519_TMTI1_3.36479.36479.5;RK_050519_TMTI1_3.36562.36562.6;RK_050519_TMTI1_3.36569.36569.4;RK_050519_TMTI1_3.37778.37778.5;RK_050519_TMTI1_3.37862.37862.4;RK_050519_TMTI1_3.37863.37863.6;RK_050519_TMTI1_3.38076.38076.5	89.25;89.41;89.42;91.66;91.81;92.21	36479;36562;36569;37778;37862;37863;38076	NaN	0.000539881	0.000399375	0.000309878	0.000441692	0.000194194	0.000349062	0.000252774	0.000267416	0.000367126	0.000263471	0.000299849	0.000236746	0.000246647	0.000253929	0.000174498	0.000344841	0.000255203	0.000225495	0.00022303	0.000324776	0.000320928	0.000287382	0.000208551	0.000294125	0.000328626	0.000299386	0.000238411	0.00018393	0.000211866	0.000226505	0.000201564	0.000251374
P00738_184_HexNAc(6)Hex(3)Fuc(3)	K.[+229.16293]MVSHHN[+2142.80843]LTTGATLINEQWLLTTAK[+229.16293].N	K.MVSHHNLTTGATLINEQWLLTTAK.N	P00738	HexNAc(6)Hex(3)Fuc(3)	184	4.3e-05	0	1056.92	1056.91	6.59	5		>sp|P00738|HPT_HUMAN Haptoglobin OS=Homo sapiens OX=9606 GN=HP PE=1 SV=1	RK_050519_TMTI1_3.33302.33302.5	83.32	33302	NaN	0.000373244	0.000214984	0.000245884	0.000194467	0.000196728	0.000348134	0.000268116	0.000259155	0.000234344	0.000243613	0.000228777	0.000243486	0.000301645	0.000180846	0.000223914	0.000347347	0.00029854	0.000254043	0.000177284	0.000217795	0.000256119	0.000211031	0.000229275	0.000234289	0.000324104	0.000372793	0.000319139	0.000235958	0.000163939	0.000200934	0.000207327	0.000240636
P00738_241_HexNAc(6)Hex(7)NeuAc(1)	K.[+229.16293]VVLHPN[+2643.94142]YSQVDIGLIK[+229.16293].L	K.VVLHPNYSQVDIGLIK.L	P00738	HexNAc(6)Hex(7)NeuAc(1)	241	4.3e-05	0	1225.08	1225.08	4.91	4		>sp|P00738|HPT_HUMAN Haptoglobin OS=Homo sapiens OX=9606 GN=HP PE=1 SV=1	RK_050519_TMTI1_3.33958.33958.3	84.55	33958	NaN	0.000442912	NaN	0.000283679	0.000270199	0.000261329	0.000352194	NaN	0.000309736	0.000300778	0.000265775	0.000210364	0.000246881	0.000311128	NaN	0.000214713	0.000324411	NaN	0.000242347	0.000221379	0.000223627	0.000215045	0.000330803	0.000264187	0.000240594	0.000323055	0.000358477	NaN	0.000220577	0.00024427	0.000261311	0.000219358	NaN
P00738_241_HexNAc(6)Hex(7)NeuAc(2)	K.[+229.16293]VVLHPN[+2935.03683]YSQVDIGLIK[+229.16293].L	K.VVLHPNYSQVDIGLIK.L	P00738	HexNAc(6)Hex(7)NeuAc(2)	241	1.30E-14;6.70E-17	0	1038.4841;1297.8522	1038.4806;1297.8489	2.5;3.4	4;5		>sp|P00738|HPT_HUMAN Haptoglobin OS=Homo sapiens OX=9606 GN=HP PE=1 SV=1	RK_050519_TMTI1_3.35470.35470.5;RK_050519_TMTI1_3.35511.35511.4	87.37;87.44	35470;35511	NaN	0.000459574	0.000297937	0.000235823	0.000430384	0.000219535	0.000358203	0.000325507	0.000218884	0.000260329	0.000279751	0.000261161	0.000225262	0.000240522	0.000256918	0.000208497	0.000349913	0.000431857	0.000264327	0.000265387	0.000264373	0.00028611	0.000276015	0.000293379	0.000271887	0.000350566	0.000297124	0.000407172	0.000206565	0.000234556	0.000256245	0.000241382	0.000311009
P00738_184_HexNAc(8)Hex(5)	K.[+229.16293]MVSHHN[+2434.89910]LTTGATLINEQWLLTTAK[+229.16293].N	K.MVSHHNLTTGATLINEQWLLTTAK.N	P00738	HexNAc(8)Hex(5)	184	2.9e-09	0	929.45	929.609	9.18	6	-1	>sp|P00738|HPT_HUMAN Haptoglobin OS=Homo sapiens OX=9606 GN=HP PE=1 SV=1	RK_050519_TMTI1_3.34222.34222.6	85.05	34222	NaN	0.000404446	NaN	0.000295003	0.000250127	NaN	0.000349484	NaN	0.000233986	0.000284861	NaN	0.000229801	0.000230374	0.0002445	NaN	0.000243499	0.000315643	NaN	0.000261493	0.000206728	NaN	0.000312169	0.000255757	NaN	0.00026548	0.000260076	0.000292796	NaN	0.00024967	0.000211789	NaN	0.00019281	NaN
P00738_241_HexNAc(9)Hex(9)Fuc(1)	K.[+229.16293]VVLHPN[+3432.24767]YSQVDIGLIK[+229.16293].L	K.VVLHPNYSQVDIGLIK.L	P00738	HexNAc(9)Hex(9)Fuc(1)	241	0.00044	0.00068	1137.92	1137.92	0.72	5		>sp|P00738|HPT_HUMAN Haptoglobin OS=Homo sapiens OX=9606 GN=HP PE=1 SV=1	RK_050519_TMTI2_2.35936.35936.5	82.46	35936	NaN	NaN	0.000273468	NaN	NaN	NaN	NaN	0.000269487	NaN	NaN	NaN	NaN	NaN	NaN	0.000682471	NaN	NaN	0.000407059	NaN	NaN	NaN	NaN	NaN	NaN	NaN	NaN	NaN	0.000199523	NaN	NaN	NaN	NaN	0.000303113
P00738_241_HexNAc(3)Hex(4)Fuc(2)	K.[+229.16293]VVLHPN[+1549.56523]YSQVDIGLIK[+229.16293].L	K.VVLHPNYSQVDIGLIK.L	P00738	HexNAc(3)Hex(4)Fuc(2)	241	1.4e-20	0	1268.3	1268.31	-6.18	3		>sp|P00738|HPT_HUMAN Haptoglobin OS=Homo sapiens OX=9606 GN=HP PE=1 SV=1	RK_050519_TMTI2_3.35722.35722.3	88.72	35722	NaN	NaN	0.000323015	NaN	NaN	NaN	NaN	0.000186898	NaN	NaN	NaN	NaN	NaN	NaN	0.000256923	NaN	NaN	0.000363274	NaN	NaN	NaN	NaN	NaN	NaN	NaN	NaN	NaN	0.000132073	NaN	NaN	NaN	NaN	0.000185314
P00738_241_HexNAc(4)Hex(5)	K.[+229.16293]VVLHPN[+1622.58161]YSQVDIGLIK[+229.16293].L	K.VVLHPNYSQVDIGLIK.L	P00738	HexNAc(4)Hex(5)	241	5.10E-15;6.80E-14	0	1292.6522;775.9904	1292.6444;775.9896	1.06;5.99	3;5		>sp|P00738|HPT_HUMAN Haptoglobin OS=Homo sapiens OX=9606 GN=HP PE=1 SV=1	RK_050519_TMTI2_3.32455.32455.3;RK_050519_TMTI2_3.32488.32488.5	82.59;82.65	32455;32488	NaN	NaN	0.000325529	0.000312671	0.0003039	0.000226712	NaN	0.000262267	0.000243234	0.000259517	0.000241591	NaN	NaN	NaN	0.000249253	0.000199186	NaN	0.000477054	0.000221046	0.000235923	0.000286931	NaN	0.000228879	0.000257656	NaN	NaN	NaN	0.000340767	0.000215566	0.000213779	0.000228371	NaN	0.000281378
P00738_241_HexNAc(4)Hex(5)Fuc(3)NeuAc(1)	K.[+229.16293]VVLHPN[+2351.85075]YSQVDIGLIK[+229.16293].L	K.VVLHPNYSQVDIGLIK.L	P00738	HexNAc(4)Hex(5)Fuc(3)NeuAc(1)	241	5e-16	0	1151.8	1152.05	0.83	4	-1	>sp|P00738|HPT_HUMAN Haptoglobin OS=Homo sapiens OX=9606 GN=HP PE=1 SV=1	RK_050519_TMTI2_3.35741.35741.4	88.75	35741	NaN	NaN	0.000279078	0.000328405	0.000231955	NaN	NaN	0.000178252	0.000188906	0.000286676	NaN	0.000265123	0.000281182	NaN	0.00016805	0.000197552	NaN	0.000279833	0.000223227	0.000301306	NaN	0.000349836	0.000290236	NaN	0.000279235	NaN	NaN	0.000246666	0.000298581	0.000235782	NaN	0.000163912	0.000246867
P00738_241_HexNAc(4)Hex(5)NeuGc(1)	K.[+229.16293]VVLHPN[+1929.67194]YSQVDIGLIK[+229.16293].L	K.VVLHPNYSQVDIGLIK.L	P00738	HexNAc(4)Hex(5)NeuGc(1)	241	4.7e-08	0	1046.5	1046.51	-3.83	4		>sp|P00738|HPT_HUMAN Haptoglobin OS=Homo sapiens OX=9606 GN=HP PE=1 SV=1	RK_050519_TMTI2_3.34071.34071.4	85.62	34071	NaN	NaN	0.000290268	NaN	0.000324039	NaN	NaN	0.000293495	NaN	0.000277357	NaN	NaN	NaN	NaN	0.000265574	NaN	NaN	0.000474631	NaN	0.000292748	NaN	NaN	0.000317583	NaN	NaN	NaN	NaN	0.000452177	NaN	0.000248261	NaN	NaN	0.000337176
P00738_241_HexNAc(4)Hex(6)Fuc(3)	K.[+229.16293]VVLHPN[+2222.80816]YSQVDIGLIK[+229.16293].L	K.VVLHPNYSQVDIGLIK.L	P00738	HexNAc(4)Hex(6)Fuc(3)	241	9.1e-12	0	896.235	896.035	-0.73	5	1	>sp|P00738|HPT_HUMAN Haptoglobin OS=Homo sapiens OX=9606 GN=HP PE=1 SV=1	RK_050519_TMTI2_3.35642.35642.5	88.57	35642	NaN	NaN	0.00028083	NaN	NaN	NaN	NaN	0.000269688	NaN	NaN	NaN	NaN	NaN	NaN	0.000243844	NaN	NaN	0.000336948	NaN	NaN	NaN	NaN	NaN	NaN	NaN	NaN	NaN	0.000336422	NaN	NaN	NaN	NaN	0.000302557
P00738_184_HexNAc(5)Hex(4)NeuGc(2)	K.[+229.16293]MVSHHN[+2277.78882]LTTGATLINEQWLLTTAK[+229.16293].N	K.MVSHHNLTTGATLINEQWLLTTAK.N	P00738	HexNAc(5)Hex(4)NeuGc(2)	184	4.1e-10	0	1354.39	1354.63	3.96	4	-1	>sp|P00738|HPT_HUMAN Haptoglobin OS=Homo sapiens OX=9606 GN=HP PE=1 SV=1	RK_050519_TMTI2_3.35324.35324.4	87.97	35324	NaN	NaN	0.000340736	NaN	NaN	NaN	NaN	0.000379791	NaN	NaN	NaN	NaN	NaN	NaN	0.000304072	NaN	NaN	0.00243094	NaN	NaN	NaN	NaN	NaN	NaN	NaN	NaN	NaN	0.000728347	NaN	NaN	NaN	NaN	0.000370451
P00738_241_HexNAc(5)Hex(6)Fuc(3)	K.[+229.16293]VVLHPN[+2425.88753]YSQVDIGLIK[+229.16293].L	K.VVLHPNYSQVDIGLIK.L	P00738	HexNAc(5)Hex(6)Fuc(3)	241	1.5e-07	0	1170.32	1170.56	7.46	4	-1	>sp|P00738|HPT_HUMAN Haptoglobin OS=Homo sapiens OX=9606 GN=HP PE=1 SV=1	RK_050519_TMTI2_3.33869.33869.4	85.24	33869	NaN	NaN	0.000316766	NaN	0.000219367	NaN	NaN	0.000295617	NaN	0.000275601	NaN	NaN	NaN	NaN	0.00024024	NaN	NaN	0.00038154	NaN	0.000193998	NaN	NaN	0.00025422	NaN	NaN	NaN	NaN	0.000339692	NaN	0.000229989	NaN	NaN	0.000281078
P00738_241_HexNAc(5)Hex(6)Fuc(3)NeuAc(1)	K.[+229.16293]VVLHPN[+2716.98295]YSQVDIGLIK[+229.16293].L	K.VVLHPNYSQVDIGLIK.L	P00738	HexNAc(5)Hex(6)Fuc(3)NeuAc(1)	241	1.7e-14	0	1243.58	1243.34	-6.48	4	1	>sp|P00738|HPT_HUMAN Haptoglobin OS=Homo sapiens OX=9606 GN=HP PE=1 SV=1	RK_050519_TMTI2_3.35326.35326.4	87.97	35326	NaN	NaN	0.000348194	0.000287184	0.000266178	0.000227054	NaN	0.000247268	0.000207923	0.000389889	0.000271431	0.000257556	0.000256755	NaN	0.000223229	0.000235387	NaN	0.000390765	0.000239211	0.000231868	0.000258083	0.000284262	0.000306171	0.00030806	0.000307813	NaN	NaN	0.00029203	0.000233484	0.0002089	0.000280856	0.000201545	0.000289986
P00738_241_HexNAc(5)Hex(7)Fuc(1)NeuAc(1)	K.[+229.16293]VVLHPN[+2586.91995]YSQVDIGLIK[+229.16293].L	K.VVLHPNYSQVDIGLIK.L	P00738	HexNAc(5)Hex(7)Fuc(1)NeuAc(1)	241	2e-05	0.00013	969.055	968.857	-3.23	5	1	>sp|P00738|HPT_HUMAN Haptoglobin OS=Homo sapiens OX=9606 GN=HP PE=1 SV=1	RK_050519_TMTI2_3.32735.32735.7	83.11	32735	NaN	NaN	0.000316541	NaN	0.00026094	0.000343354	NaN	0.000267606	NaN	0.000330572	0.000257677	NaN	NaN	NaN	0.000316087	NaN	NaN	0.000395486	NaN	0.000318481	0.000303506	NaN	0.000330215	0.000267119	NaN	NaN	NaN	0.000398766	NaN	0.000293284	0.000296912	NaN	0.000344322
P00738_241_HexNAc(5)Hex(8)Fuc(1)	K.[+229.16293]VVLHPN[+2457.87736]YSQVDIGLIK[+229.16293].L	K.VVLHPNYSQVDIGLIK.L	P00738	HexNAc(5)Hex(8)Fuc(1)	241	2.3e-05	0.00013	942.843	943.049	-5.11	5	-1	>sp|P00738|HPT_HUMAN Haptoglobin OS=Homo sapiens OX=9606 GN=HP PE=1 SV=1	RK_050519_TMTI2_3.34264.34264.5	85.98	34264	NaN	NaN	0.000214117	NaN	NaN	NaN	NaN	0.000255651	NaN	NaN	NaN	NaN	NaN	NaN	0.000263228	NaN	NaN	0.000314211	NaN	NaN	NaN	NaN	NaN	NaN	NaN	NaN	NaN	0.00029979	NaN	NaN	NaN	NaN	0.000299204
P00738_241_HexNAc(6)Hex(3)Fuc(1)	K.[+229.16293]VVLHPN[+1850.69261]YSQVDIGLIK[+229.16293].L	K.VVLHPNYSQVDIGLIK.L	P00738	HexNAc(6)Hex(3)Fuc(1)	241	5.9e-07	0	821.82	821.612	9.63	5	1	>sp|P00738|HPT_HUMAN Haptoglobin OS=Homo sapiens OX=9606 GN=HP PE=1 SV=1	RK_050519_TMTI2_3.30631.30631.5	79.15	30631	NaN	NaN	0.000246574	NaN	NaN	NaN	NaN	0.000266952	NaN	NaN	NaN	NaN	NaN	NaN	0.000221103	NaN	NaN	0.000477233	NaN	NaN	NaN	NaN	NaN	NaN	NaN	NaN	NaN	0.000452985	NaN	NaN	NaN	NaN	0.000239556
P00738_241_HexNAc(6)Hex(3)Fuc(1)NeuAc(2)	K.[+229.16293]VVLHPN[+2432.88345]YSQVDIGLIK[+229.16293].L	K.VVLHPNYSQVDIGLIK.L	P00738	HexNAc(6)Hex(3)Fuc(1)NeuAc(2)	241	1.2e-12	0	1172.32	1172.31	9.8	4		>sp|P00738|HPT_HUMAN Haptoglobin OS=Homo sapiens OX=9606 GN=HP PE=1 SV=1	RK_050519_TMTI2_3.33868.33868.4	85.24	33868	NaN	NaN	0.000293411	NaN	0.000266364	NaN	NaN	0.000256821	NaN	0.000310451	NaN	0.00022944	0.000212593	NaN	0.00019805	NaN	NaN	0.000374221	NaN	0.000215794	NaN	0.00027495	0.000238773	NaN	0.000224842	NaN	NaN	0.00032741	NaN	0.000232316	NaN	0.000178005	0.000207593
P00738_184_HexNAc(6)Hex(3)Fuc(1)NeuAc(2)	K.[+229.16293]MVSHHN[+2432.88345]LTTGATLINEQWLLTTAK[+229.16293].N	K.MVSHHNLTTGATLINEQWLLTTAK.N	P00738	HexNAc(6)Hex(3)Fuc(1)NeuAc(2)	184	2.2e-05	0.00013	929.282	929.273	9.2	6		>sp|P00738|HPT_HUMAN Haptoglobin OS=Homo sapiens OX=9606 GN=HP PE=1 SV=1	RK_050519_TMTI2_3.34069.34069.6	85.61	34069	NaN	NaN	0.000267268	0.000266006	0.000285612	NaN	NaN	0.000242148	0.000191396	0.000284803	NaN	0.000219889	0.000199211	NaN	0.00023289	0.000176231	NaN	0.000344546	0.000214144	0.000227403	NaN	0.00027371	0.000260966	NaN	0.000204826	NaN	NaN	0.000330968	0.000223217	0.000182952	NaN	0.000159589	0.000237236
P00738_241_HexNAc(6)Hex(3)Fuc(3)	K.[+229.16293]VVLHPN[+2142.80843]YSQVDIGLIK[+229.16293].L	K.VVLHPNYSQVDIGLIK.L	P00738	HexNAc(6)Hex(3)Fuc(3)	241	4.8e-08	0	879.842	880.035	8.88	5	-1	>sp|P00738|HPT_HUMAN Haptoglobin OS=Homo sapiens OX=9606 GN=HP PE=1 SV=1	RK_050519_TMTI2_3.32131.32131.5	81.98	32131	NaN	NaN	0.000269987	NaN	0.000256518	NaN	NaN	0.000251355	NaN	0.000247601	NaN	NaN	NaN	NaN	0.000208918	NaN	NaN	0.000419159	NaN	0.000201957	NaN	NaN	0.000225289	NaN	NaN	NaN	NaN	0.000325959	NaN	0.00019456	NaN	NaN	0.000216873
[truncated: 7,010 more rows]
[truncated: 22 more columns]

## Sheet: Table S4
Supplementary Table S4
Intact O-glycopeptide dataset of PCa and BPH tissues. Samples are named by letters (H = BPH, A = PCa Grade 1, B = PCa Grade 2, C = PCa Grade 3, D = PCa Grade 4, E = PCa Grade 5) and numbers indicate the biological replicate.
[truncated: 524 more rows]
[truncated: 21 more columns]

[truncated: 4 more sheets: Table S5, Table S6, Table S7, Table S8]
